# Supplementary material for: Global alignment and assessment of TRP channel transmembrane domain structures to explore functional mechanisms
Source: eLife. 2020 Aug 17;9:e58660. doi: 10.7554/eLife.58660 (PMC7431192; doi:10.7554/eLife.58660)
Supplement: Figure 2—source data 2. [file elife-58660-fig2-data2.csv]

	3rqw	5svl	3j9p	6bo4	6d7v	6d7q	6d7x	6bob	6boa	6d7s	6bo8	6bo9	6d7o	5wo9	5wo7	5woa	6dmu	6d7t	6d7p	6dmr	6dmw	6o1u	6o1p	6o20	6o1n	6e2f	6e2g	6pvl	6dvw	6dvy	6dvz	6pvp	6pvm	6pvn	6bo5	3j9j	6ot5	6ot2	6mhs	6mhw	6mhx	6mhv	6mho	6oo3	6u88	6oo5	6oo4	6oo7	6bwm
3rqw	1.00000	0.31830	0.19321	0.19215	0.20038	0.19796	0.20112	0.19666	0.19884	0.19571	0.19810	0.19246	0.20031	0.20374	0.19945	0.20237	0.18193	0.19196	0.18965	0.18301	0.17776	0.19321	0.19622	0.19627	0.18862	0.18347	0.18766	0.18700	0.18628	0.18848	0.18136	0.18556	0.18561	0.18778	0.18682	0.18787	0.19278	0.20126	0.19851	0.19538	0.20060	0.20157	0.20276	0.20328	0.20114	0.20418	0.20221	0.19817	0.19836
5svl	0.15975	1.00000	0.10952	0.10400	0.09990	0.09837	0.10026	0.10000	0.10358	0.10106	0.10192	0.09983	0.10280	0.10146	0.09887	0.10385	0.09616	0.09493	0.09377	0.09838	0.09703	0.09834	0.09182	0.09215	0.09884	0.09780	0.09673	0.09801	0.09784	0.10582	0.10338	0.10426	0.10382	0.10380	0.11152	0.10230	0.10718	0.10894	0.10481	0.11363	0.10474	0.11101	0.11323	0.10868	0.11221	0.11292	0.11423	0.11654	0.11049
3j9p	0.33743	0.36954	1.00000	0.71877	0.79098	0.77734	0.77330	0.77785	0.80061	0.80572	0.80913	0.80831	0.80104	0.78870	0.78955	0.79021	0.75262	0.75227	0.75093	0.76223	0.76372	0.76233	0.76152	0.76098	0.76332	0.75946	0.76223	0.76120	0.77281	0.76830	0.78629	0.78261	0.77853	0.77771	0.76071	0.78141	0.81452	0.81080	0.83011	0.81903	0.82113	0.82555	0.83937	0.84175	0.80975	0.81340	0.82049	0.77301	0.77928
6bo4	0.35412	0.39192	0.78615	1.00000	0.83972	0.83999	0.84624	0.85688	0.84975	0.85513	0.85516	0.85396	0.84586	0.84948	0.84880	0.84954	0.82070	0.84760	0.82752	0.83207	0.83791	0.84732	0.84994	0.84754	0.84869	0.84145	0.84670	0.84846	0.85167	0.85259	0.86223	0.86796	0.87795	0.88340	0.96344	0.89415	0.88753	0.89684	0.91120	0.89594	0.89996	0.89931	0.92514	0.92313	0.92045	0.93876	0.92879	0.93169	0.92223
6d7v	0.35845	0.36917	0.82122	0.79525	1.00000	0.97879	0.97229	0.95385	0.97434	0.97244	0.97055	0.96769	0.99828	0.97597	0.97877	0.97907	0.88496	0.93010	0.93199	0.90154	0.90123	0.92471	0.92595	0.92568	0.91770	0.91696	0.92240	0.84334	0.84610	0.85335	0.84357	0.84577	0.85274	0.85481	0.84738	0.85613	0.86711	0.88435	0.88936	0.89296	0.89010	0.89971	0.90463	0.92463	0.89527	0.89708	0.89827	0.88234	0.88993
6d7q	0.35899	0.36794	0.81948	0.80785	0.99477	1.00000	0.98459	0.96364	0.98043	0.97714	0.97617	0.97496	0.99661	0.98520	0.98871	0.98882	0.90495	0.94257	0.94765	0.91864	0.91841	0.93579	0.93616	0.93632	0.93268	0.93352	0.93647	0.86163	0.86129	0.86716	0.86394	0.86949	0.86928	0.87342	0.86419	0.87093	0.89132	0.90818	0.91032	0.91349	0.91119	0.91971	0.92640	0.93688	0.91255	0.91713	0.91753	0.89520	0.90116
6d7x	0.36478	0.37505	0.81771	0.81634	0.99134	0.98775	1.00000	0.96820	0.97903	0.97748	0.97643	0.97398	0.99100	0.99107	0.99225	0.99249	0.90427	0.95051	0.94858	0.92001	0.92331	0.94699	0.94869	0.94767	0.94037	0.93850	0.94380	0.86513	0.86485	0.87273	0.86854	0.87036	0.87614	0.87845	0.86969	0.87544	0.89320	0.91078	0.91476	0.91552	0.91303	0.92144	0.93093	0.93627	0.92105	0.92344	0.92366	0.90853	0.91354
6bob	0.35623	0.37697	0.82273	0.82641	0.97241	0.96671	0.96820	1.00000	0.98400	0.97687	0.97943	0.97747	0.98436	0.98363	0.98555	0.98550	0.91920	0.95291	0.94249	0.93926	0.93950	0.94898	0.94969	0.94935	0.94685	0.94388	0.94887	0.86680	0.87690	0.88111	0.88810	0.88020	0.88410	0.88638	0.88378	0.88337	0.90210	0.91486	0.92717	0.92563	0.92479	0.93149	0.93693	0.93914	0.92767	0.93195	0.93196	0.91087	0.92121
6boa	0.35036	0.37201	0.82109	0.79452	0.96177	0.95237	0.94802	0.95265	1.00000	0.98370	0.98716	0.98596	0.97458	0.96746	0.96904	0.96936	0.89488	0.92049	0.91138	0.90921	0.91210	0.91772	0.91599	0.91641	0.91760	0.92239	0.91664	0.83718	0.84632	0.84680	0.86182	0.85502	0.85438	0.85773	0.85451	0.84399	0.88151	0.89509	0.90448	0.89808	0.89899	0.90414	0.91440	0.93125	0.89733	0.90320	0.90346	0.87384	0.87852
6d7s	0.34600	0.37363	0.82905	0.80197	0.96303	0.95228	0.94959	0.94887	0.98695	1.00000	0.99702	0.99552	0.97226	0.96567	0.96482	0.96491	0.89697	0.92246	0.90947	0.90622	0.90884	0.92919	0.92491	0.92503	0.92104	0.92263	0.92117	0.83298	0.84044	0.84392	0.86514	0.86118	0.85714	0.86140	0.85772	0.85284	0.88532	0.88999	0.90804	0.89520	0.89493	0.89997	0.91046	0.92574	0.89466	0.89848	0.89855	0.87659	0.87727
6bo8	0.34849	0.37349	0.82739	0.79705	0.95491	0.94515	0.94240	0.94514	0.98390	0.99044	1.00000	0.99536	0.96763	0.96195	0.96150	0.96152	0.89537	0.91427	0.90377	0.90555	0.90782	0.92645	0.92063	0.91752	0.91934	0.91839	0.91592	0.82789	0.83677	0.83787	0.86487	0.85944	0.85131	0.85955	0.85156	0.84626	0.88464	0.89084	0.90790	0.89049	0.89182	0.89567	0.91002	0.92156	0.88944	0.89648	0.89686	0.87092	0.87056
6bo9	0.33784	0.36507	0.82913	0.79842	0.95524	0.94710	0.94318	0.94641	0.98596	0.99223	0.99867	1.00000	0.96908	0.96281	0.96260	0.96267	0.90008	0.91480	0.90602	0.90890	0.91119	0.92437	0.91812	0.91785	0.91883	0.92085	0.91767	0.83106	0.84005	0.84023	0.86916	0.86368	0.85428	0.85941	0.85849	0.84823	0.89044	0.89366	0.90939	0.89508	0.89665	0.89996	0.91245	0.92395	0.89108	0.89720	0.89696	0.86978	0.87117
6d7o	0.35785	0.37385	0.82409	0.79351	0.98848	0.97096	0.96244	0.95613	0.97777	0.97226	0.97399	0.97224	1.00000	0.97631	0.98045	0.98064	0.88750	0.92126	0.92533	0.90856	0.90788	0.92037	0.92080	0.92074	0.91614	0.91359	0.91759	0.83842	0.84830	0.85399	0.85025	0.84472	0.85018	0.85114	0.84318	0.85018	0.87013	0.88653	0.89578	0.89832	0.89630	0.90520	0.91036	0.92332	0.89219	0.89536	0.89699	0.87501	0.88839
5wo9	0.36223	0.36911	0.81647	0.80176	0.97279	0.96632	0.96891	0.96173	0.97696	0.97197	0.97460	0.97225	0.98272	1.00000	0.99452	0.99438	0.88871	0.92740	0.92305	0.91092	0.91482	0.93086	0.93343	0.93123	0.92563	0.91854	0.92385	0.84871	0.85578	0.86250	0.86278	0.85715	0.86254	0.86627	0.85538	0.86035	0.88237	0.89841	0.90918	0.90631	0.90575	0.91274	0.92165	0.93067	0.90518	0.90810	0.90916	0.88733	0.89993
5wo7	0.35508	0.36655	0.81733	0.80124	0.97559	0.96972	0.97004	0.96358	0.97857	0.97112	0.97413	0.97204	0.98691	0.99452	1.00000	0.99906	0.89386	0.92735	0.92693	0.91592	0.91921	0.93053	0.93360	0.93235	0.92855	0.92230	0.92751	0.84934	0.85642	0.86181	0.86412	0.85814	0.86256	0.86525	0.85203	0.85837	0.88543	0.90069	0.91111	0.90852	0.90753	0.91561	0.92344	0.93060	0.90489	0.90854	0.90877	0.88778	0.89953
5woa	0.36003	0.37713	0.81804	0.80196	0.97588	0.96982	0.97027	0.96353	0.97889	0.97121	0.97416	0.97211	0.98710	0.99438	0.99906	1.00000	0.89390	0.92696	0.92744	0.91524	0.91837	0.92990	0.93245	0.93123	0.92783	0.92207	0.92706	0.84924	0.85634	0.86133	0.86392	0.85797	0.86222	0.86469	0.85326	0.85800	0.88479	0.90043	0.91047	0.90863	0.90739	0.91542	0.92346	0.93002	0.90488	0.90848	0.90857	0.88755	0.89855
6dmu	0.33994	0.37488	0.82681	0.82306	0.93786	0.94447	0.94062	0.95652	0.96176	0.96065	0.96543	0.96747	0.94999	0.94500	0.95073	0.95078	1.00000	0.93938	0.94701	0.98958	0.98645	0.95817	0.94921	0.95119	0.97160	0.97273	0.96860	0.88692	0.89784	0.88290	0.92975	0.92357	0.90940	0.91223	0.89533	0.89042	0.93319	0.93167	0.93240	0.91986	0.92014	0.92414	0.93353	0.93845	0.93469	0.93320	0.93867	0.89881	0.88895
6d7t	0.35862	0.36685	0.82448	0.84760	0.98435	0.98165	0.98682	0.98938	0.98710	0.98608	0.98366	0.98084	0.98458	0.98469	0.98465	0.98421	0.93659	1.00000	0.96751	0.95105	0.95272	0.97785	0.97991	0.97918	0.97192	0.97667	0.97628	0.89094	0.89383	0.90287	0.89897	0.89963	0.90559	0.90919	0.90287	0.90977	0.90420	0.91626	0.92729	0.92663	0.92587	0.93256	0.93859	0.94153	0.95167	0.94321	0.94228	0.94188	0.94364
6d7p	0.35435	0.36754	0.82533	0.82993	0.98959	0.99015	0.98788	0.98135	0.97998	0.97463	0.97489	0.97408	0.99235	0.98302	0.98735	0.98792	0.94701	0.97045	1.00000	0.95894	0.95776	0.96781	0.96606	0.96592	0.96772	0.97127	0.97057	0.89156	0.89163	0.89341	0.89331	0.89680	0.89527	0.89930	0.88784	0.89653	0.90572	0.92037	0.92232	0.92442	0.92199	0.93067	0.93714	0.94145	0.94202	0.93593	0.93730	0.91962	0.92378
6dmr	0.33945	0.37067	0.82808	0.82485	0.94453	0.94751	0.94585	0.96586	0.96551	0.95893	0.96458	0.96487	0.96138	0.95754	0.96299	0.96225	0.97746	0.94248	0.94740	1.00000	0.99688	0.96318	0.95923	0.96124	0.97544	0.97084	0.97297	0.89157	0.90421	0.89621	0.92629	0.91474	0.91204	0.91412	0.88778	0.89154	0.92398	0.92307	0.93657	0.92592	0.92440	0.93186	0.93807	0.93960	0.93653	0.93169	0.93942	0.90355	0.90432
6dmw	0.32854	0.37061	0.82734	0.82819	0.94134	0.94439	0.94637	0.96316	0.96562	0.95875	0.96397	0.96439	0.95771	0.95876	0.96352	0.96261	0.97139	0.94127	0.94336	0.99378	1.00000	0.96437	0.96129	0.96341	0.97584	0.97022	0.97286	0.89356	0.90270	0.89689	0.92630	0.91477	0.91445	0.91717	0.88807	0.89103	0.92476	0.92414	0.93891	0.92496	0.92376	0.93137	0.94010	0.94156	0.93930	0.93371	0.94142	0.90686	0.90682
6o1u	0.35871	0.36992	0.82854	0.83985	0.96960	0.96556	0.97406	0.97615	0.97484	0.98403	0.98763	0.98206	0.97460	0.97933	0.97899	0.97830	0.94667	0.96890	0.95610	0.96318	0.96734	1.00000	0.99111	0.98838	0.98298	0.96869	0.97746	0.88692	0.88743	0.89396	0.90724	0.90377	0.90750	0.91288	0.88881	0.90343	0.91089	0.91546	0.93219	0.91636	0.91717	0.92503	0.93457	0.93878	0.94509	0.93771	0.94134	0.93082	0.93003
6o1p	0.36308	0.37516	0.82754	0.84244	0.97094	0.96595	0.97584	0.97689	0.97291	0.97930	0.98112	0.97512	0.97507	0.98213	0.98233	0.98107	0.93789	0.97093	0.95439	0.95923	0.96424	0.99111	1.00000	0.99256	0.99020	0.96790	0.97746	0.88813	0.88938	0.89760	0.90384	0.90120	0.90960	0.91379	0.88726	0.90548	0.90830	0.91285	0.93339	0.92042	0.91853	0.92795	0.93672	0.93708	0.94456	0.93727	0.94044	0.93460	0.93412
6o20	0.36363	0.37176	0.82937	0.84256	0.97363	0.96909	0.97777	0.97955	0.97636	0.98245	0.98080	0.97780	0.97800	0.98275	0.98400	0.98276	0.94267	0.97319	0.95717	0.96418	0.96934	0.99145	0.99565	1.00000	0.98724	0.97141	0.98091	0.89126	0.89315	0.90145	0.90816	0.90505	0.91304	0.91500	0.88887	0.90909	0.91312	0.91528	0.93606	0.92508	0.92428	0.93313	0.93880	0.93989	0.94746	0.93780	0.94117	0.93477	0.93560
6o1n	0.34952	0.37690	0.82974	0.84124	0.96197	0.96226	0.96710	0.97391	0.97470	0.97503	0.97967	0.97591	0.96989	0.97360	0.97680	0.97601	0.95983	0.96306	0.95601	0.97544	0.97887	0.98298	0.99020	0.98419	1.00000	0.97873	0.98080	0.89802	0.90153	0.90003	0.92279	0.91869	0.91947	0.92386	0.89690	0.90321	0.92905	0.93192	0.94490	0.92735	0.92946	0.93585	0.94813	0.94654	0.94941	0.94474	0.95009	0.92911	0.91882
6e2f	0.34335	0.36874	0.83024	0.83899	0.96703	0.96906	0.97103	0.97684	0.98623	0.98293	0.98495	0.98432	0.97315	0.97189	0.97605	0.97579	0.96681	0.97369	0.96538	0.97684	0.97923	0.97463	0.97383	0.97438	0.98478	1.00000	0.98584	0.89857	0.90198	0.89790	0.92383	0.92163	0.91692	0.92280	0.90447	0.90444	0.93262	0.93284	0.94328	0.92996	0.92930	0.93579	0.94697	0.95029	0.95284	0.94486	0.94977	0.92563	0.91624
6e2g	0.35236	0.36681	0.83341	0.84422	0.97301	0.97223	0.97667	0.98213	0.97993	0.98146	0.98235	0.98080	0.97763	0.97776	0.98181	0.98132	0.96274	0.97329	0.96468	0.97898	0.98190	0.98351	0.98351	0.98394	0.98688	0.98584	1.00000	0.90182	0.90233	0.90218	0.92092	0.92008	0.92006	0.92495	0.90371	0.91273	0.92657	0.92751	0.94217	0.92977	0.92886	0.93680	0.94536	0.94918	0.95104	0.94487	0.94975	0.93022	0.92682
6pvl	0.33755	0.39554	0.80427	0.81925	0.85894	0.86425	0.86513	0.86680	0.86336	0.85628	0.85640	0.85699	0.86199	0.86716	0.86781	0.86771	0.85340	0.85981	0.85786	0.86775	0.87228	0.86336	0.86454	0.86508	0.87403	0.86946	0.87253	1.00000	0.98473	0.98023	0.92191	0.92306	0.96287	0.94827	0.89438	0.88552	0.92735	0.93462	0.93950	0.93975	0.93878	0.94381	0.95269	0.93884	0.93859	0.93475	0.94224	0.90358	0.90678
6dvw	0.33492	0.39137	0.81176	0.81733	0.85651	0.85867	0.85962	0.87157	0.86751	0.85872	0.86036	0.86103	0.86682	0.86905	0.86971	0.86963	0.85859	0.85746	0.85282	0.87464	0.87576	0.85871	0.86059	0.86168	0.87209	0.86741	0.86773	0.97844	1.00000	0.98160	0.92768	0.91578	0.95726	0.94426	0.89198	0.88245	0.92818	0.93414	0.94455	0.94608	0.94545	0.94977	0.95559	0.93612	0.93554	0.93141	0.93937	0.89882	0.90803
6dvy	0.33917	0.39780	0.80450	0.81572	0.86126	0.86188	0.86478	0.87306	0.86535	0.85966	0.85886	0.85857	0.87000	0.87323	0.87254	0.87204	0.84217	0.86335	0.85199	0.86456	0.86770	0.86227	0.86579	0.86692	0.86811	0.86108	0.86503	0.97089	0.97847	1.00000	0.91575	0.90472	0.95322	0.93370	0.88238	0.88319	0.91147	0.92107	0.93494	0.94127	0.93937	0.94565	0.94832	0.92923	0.93361	0.92407	0.93251	0.90360	0.91644
6dvz	0.32880	0.37954	0.82150	0.82254	0.84875	0.85606	0.85804	0.87722	0.87818	0.87876	0.88415	0.88572	0.86353	0.87082	0.87220	0.87198	0.88284	0.85700	0.84923	0.89021	0.89290	0.87225	0.86918	0.87071	0.88693	0.88263	0.87998	0.91063	0.92195	0.91293	1.00000	0.97113	0.94031	0.94863	0.89617	0.89049	0.97239	0.96264	0.97081	0.95414	0.96279	0.95948	0.96311	0.94487	0.93564	0.94095	0.94867	0.89357	0.88712
6pvp	0.33278	0.38706	0.82794	0.83781	0.86142	0.87215	0.87036	0.88020	0.88220	0.88575	0.88972	0.89128	0.86853	0.87589	0.87692	0.87673	0.88789	0.86796	0.86278	0.89003	0.89274	0.87953	0.87715	0.87825	0.89387	0.89137	0.88999	0.92306	0.92143	0.91306	0.98363	1.00000	0.95067	0.96053	0.91389	0.90639	0.97818	0.97250	0.97512	0.96009	0.96509	0.96351	0.97035	0.95611	0.94799	0.95340	0.95990	0.90480	0.89364
6pvm	0.33567	0.38755	0.81821	0.84218	0.86331	0.86662	0.87079	0.87867	0.87604	0.87605	0.87561	0.87588	0.86889	0.87604	0.87606	0.87571	0.86939	0.86832	0.85614	0.88204	0.88698	0.87775	0.87976	0.88045	0.88911	0.88155	0.88446	0.95682	0.95726	0.95623	0.94621	0.94476	1.00000	0.97568	0.91105	0.89933	0.95131	0.94891	0.96452	0.95284	0.95359	0.95541	0.96357	0.95172	0.94684	0.95019	0.95441	0.91765	0.91649
6pvn	0.33563	0.38273	0.81745	0.84727	0.86544	0.87074	0.87308	0.88091	0.87955	0.88048	0.88421	0.88125	0.86991	0.87990	0.87885	0.87827	0.87189	0.87165	0.85989	0.88394	0.88953	0.88289	0.88377	0.88226	0.89330	0.88701	0.88903	0.94238	0.94426	0.93662	0.95463	0.95451	0.97568	1.00000	0.91645	0.91038	0.96275	0.96143	0.97599	0.95528	0.95843	0.95963	0.97254	0.96544	0.95598	0.96127	0.96912	0.91983	0.91405
6bo5	0.31669	0.38787	0.74881	0.86118	0.80311	0.80642	0.80929	0.82167	0.81949	0.81992	0.81919	0.82313	0.80641	0.81288	0.80983	0.81095	0.80173	0.81051	0.79508	0.80433	0.80692	0.80512	0.80398	0.80304	0.81208	0.81412	0.81353	0.83261	0.83519	0.82898	0.84411	0.85000	0.85254	0.85721	1.00000	0.85954	0.86956	0.87754	0.88076	0.87117	0.87590	0.87282	0.89991	0.90490	0.89757	0.91445	0.90696	0.89473	0.89015
3j9j	0.34000	0.38481	0.83388	0.87013	0.88059	0.88181	0.88364	0.89168	0.87933	0.88577	0.88462	0.88372	0.88296	0.88792	0.88583	0.88544	0.86424	0.88506	0.86989	0.87545	0.87756	0.88692	0.88893	0.88972	0.88675	0.88264	0.89063	0.89365	0.89606	0.89966	0.90997	0.91481	0.91335	0.92470	0.93350	1.00000	0.92723	0.92624	0.94572	0.93501	0.93734	0.94274	0.95736	0.96596	0.96306	0.96358	0.96692	0.94162	0.94501
6ot5	0.32040	0.37474	0.78847	0.78382	0.80839	0.81777	0.81739	0.82453	0.83116	0.83220	0.83662	0.83934	0.81828	0.82449	0.82724	0.82666	0.81898	0.79798	0.79682	0.82092	0.82403	0.81026	0.80828	0.81012	0.82531	0.82361	0.81870	0.84756	0.85320	0.84128	0.89747	0.89142	0.87385	0.88353	0.85517	0.83855	1.00000	0.98492	0.98770	0.96732	0.97581	0.97288	0.97677	0.95041	0.91699	0.93915	0.94224	0.88692	0.86953
6ot2	0.33287	0.37514	0.78231	0.78860	0.82130	0.82996	0.83016	0.83300	0.84082	0.83358	0.83952	0.83938	0.83056	0.83622	0.83825	0.83801	0.81503	0.80555	0.80634	0.81735	0.82067	0.81151	0.80956	0.80915	0.82505	0.82109	0.81661	0.85111	0.85564	0.84699	0.88571	0.88330	0.86861	0.87935	0.85999	0.83465	0.98147	1.00000	0.98184	0.97212	0.97805	0.97608	0.98548	0.95450	0.92515	0.94641	0.94774	0.88984	0.87898
6mhs	0.32688	0.37638	0.79533	0.79484	0.81973	0.82563	0.82741	0.83768	0.84341	0.84414	0.84931	0.84790	0.83303	0.83994	0.84165	0.84109	0.81012	0.80822	0.80188	0.82317	0.82753	0.81966	0.82077	0.82049	0.83007	0.82378	0.82289	0.84918	0.85881	0.85326	0.88717	0.87958	0.87603	0.88573	0.85720	0.84517	0.97733	0.97495	1.00000	0.97593	0.97972	0.98067	0.98796	0.95119	0.92375	0.94281	0.94438	0.89918	0.89132
6mhw	0.32533	0.37902	0.77991	0.77647	0.81754	0.82300	0.82254	0.83103	0.83209	0.82691	0.82773	0.82929	0.82982	0.83183	0.83375	0.83384	0.79453	0.80265	0.79851	0.80881	0.81024	0.80076	0.80411	0.80554	0.80957	0.80712	0.80689	0.84350	0.85441	0.85296	0.86643	0.86051	0.85969	0.86152	0.84218	0.83027	0.95056	0.95855	0.96903	1.00000	0.97128	0.97778	0.97649	0.93501	0.91125	0.92527	0.92571	0.87589	0.88042
6mhx	0.33234	0.38219	0.79222	0.79056	0.82620	0.83235	0.83168	0.84175	0.84441	0.83808	0.84035	0.84216	0.83944	0.84279	0.84438	0.84425	0.80569	0.81306	0.80751	0.81874	0.82047	0.81242	0.81364	0.81601	0.82243	0.81778	0.81726	0.85440	0.86570	0.86310	0.88606	0.87685	0.87239	0.87636	0.85837	0.84389	0.97241	0.97805	0.98667	0.98509	1.00000	0.99283	0.99174	0.95128	0.92571	0.94095	0.94354	0.89856	0.89513
6mhv	0.33403	0.38449	0.79640	0.78994	0.83471	0.83968	0.83890	0.84753	0.84907	0.84261	0.84386	0.84516	0.84743	0.84900	0.85156	0.85140	0.80893	0.81848	0.81450	0.82486	0.82685	0.81897	0.82135	0.82331	0.82787	0.82304	0.82383	0.85869	0.86942	0.86854	0.88318	0.87550	0.87393	0.87737	0.85539	0.84839	0.96949	0.97608	0.98762	0.99176	0.99283	1.00000	0.99404	0.95605	0.93043	0.94266	0.94691	0.89820	0.89934
6mho	0.32868	0.37524	0.78823	0.79047	0.81658	0.82269	0.82454	0.82918	0.83515	0.82910	0.83386	0.83328	0.82903	0.83391	0.83543	0.83544	0.79455	0.80135	0.79781	0.80778	0.81178	0.80516	0.80683	0.80617	0.81575	0.80987	0.80853	0.84282	0.85050	0.84715	0.86193	0.85695	0.85681	0.86415	0.85776	0.83803	0.94616	0.95783	0.96692	0.96254	0.96378	0.96596	1.00000	0.95037	0.92618	0.94140	0.94390	0.89446	0.89004
6oo3	0.32452	0.37085	0.78265	0.78100	0.82564	0.82287	0.82012	0.82169	0.84114	0.83384	0.83524	0.83478	0.83172	0.83289	0.83284	0.83236	0.78984	0.79518	0.79237	0.79954	0.80345	0.79931	0.79805	0.79805	0.80521	0.80376	0.80257	0.82273	0.82514	0.82211	0.83727	0.83633	0.83796	0.84878	0.85372	0.83625	0.91112	0.91810	0.92114	0.91202	0.91498	0.91944	0.94018	1.00000	0.93801	0.95556	0.96642	0.89645	0.89367
6u88	0.33753	0.38166	0.79163	0.81938	0.84131	0.84379	0.84907	0.85483	0.85368	0.84848	0.84896	0.84783	0.84622	0.85292	0.85266	0.85265	0.82904	0.84581	0.83504	0.84020	0.84504	0.84737	0.84701	0.84714	0.85112	0.84907	0.84735	0.86621	0.86857	0.86958	0.87398	0.87420	0.87864	0.88652	0.89161	0.87881	0.92641	0.93794	0.94319	0.93688	0.93855	0.94339	0.96594	0.98952	1.00000	0.98114	0.98814	0.94780	0.94569
6oo5	0.33622	0.38285	0.77722	0.81565	0.82343	0.82840	0.83175	0.83867	0.83895	0.83210	0.83551	0.83342	0.82938	0.83567	0.83607	0.83601	0.80839	0.81895	0.81055	0.81632	0.82038	0.82134	0.82120	0.81914	0.82720	0.82245	0.82224	0.84272	0.84468	0.84104	0.85796	0.85814	0.86078	0.87013	0.88692	0.85856	0.92620	0.93656	0.93950	0.92853	0.93114	0.93283	0.95824	0.98349	0.95744	1.00000	0.98984	0.94074	0.93097
6oo4	0.33178	0.37860	0.78122	0.80499	0.82173	0.82582	0.82902	0.83591	0.83636	0.82939	0.83308	0.83049	0.82803	0.83379	0.83347	0.83329	0.80978	0.81557	0.80886	0.81957	0.82363	0.82165	0.82096	0.81906	0.82863	0.82352	0.82329	0.84605	0.84846	0.84530	0.86151	0.86053	0.86130	0.87366	0.87678	0.85824	0.92596	0.93457	0.93773	0.92571	0.93041	0.93369	0.95742	0.99136	0.96073	0.98632	1.00000	0.92576	0.91931
6oo7	0.31129	0.37982	0.71073	0.77686	0.77698	0.77622	0.78510	0.78636	0.77926	0.77928	0.77934	0.77594	0.77776	0.78362	0.78392	0.78374	0.75030	0.78415	0.76534	0.76194	0.76668	0.78289	0.78569	0.78348	0.78164	0.77465	0.77780	0.78343	0.78384	0.79015	0.78458	0.78448	0.79935	0.80102	0.83361	0.80574	0.83969	0.84506	0.85930	0.84306	0.85289	0.85260	0.87272	0.88380	0.88706	0.90153	0.89061	1.00000	0.92472
6bwm	0.31237	0.38301	0.71986	0.77298	0.78668	0.78440	0.79242	0.79918	0.78726	0.78372	0.78269	0.78093	0.79298	0.79812	0.79764	0.79686	0.74684	0.78969	0.77211	0.76681	0.77079	0.78551	0.78857	0.78763	0.77716	0.77130	0.77880	0.78985	0.79588	0.80499	0.78350	0.77926	0.80210	0.79983	0.83363	0.81248	0.82778	0.83926	0.85635	0.85181	0.85429	0.85821	0.87304	0.88576	0.88983	0.89710	0.88911	0.92971	1.00000
6b5v	0.34411	0.37321	0.81433	0.81810	0.88491	0.88847	0.89043	0.90075	0.90225	0.89179	0.89615	0.89309	0.89371	0.89309	0.89817	0.89825	0.90376	0.88873	0.88660	0.91522	0.91690	0.90047	0.89860	0.89710	0.91403	0.91114	0.90769	0.88317	0.88906	0.88151	0.90086	0.89751	0.89762	0.90184	0.88497	0.87456	0.91796	0.92652	0.92773	0.91900	0.91766	0.92414	0.93647	0.94451	0.94288	0.93896	0.94598	0.91033	0.90164
3j5r	0.35319	0.37688	0.83193	0.84924	0.87596	0.87356	0.87611	0.89277	0.88142	0.88264	0.88300	0.88205	0.88587	0.88721	0.88544	0.88534	0.84720	0.86256	0.85231	0.86305	0.86454	0.86760	0.86832	0.86896	0.86650	0.85972	0.86614	0.86922	0.88344	0.88558	0.89763	0.88880	0.89365	0.89963	0.90841	0.92843	0.91342	0.91830	0.93707	0.92981	0.93303	0.93798	0.95113	0.95997	0.94312	0.95405	0.95715	0.91969	0.93124
3j5p	0.34601	0.38291	0.83626	0.85644	0.87225	0.86883	0.87240	0.89128	0.88026	0.88552	0.88591	0.88500	0.88264	0.88614	0.88402	0.88382	0.84703	0.86225	0.84900	0.86268	0.86475	0.86889	0.87103	0.87192	0.86908	0.86050	0.86812	0.86785	0.88237	0.88399	0.89791	0.88996	0.89376	0.90150	0.91635	0.93692	0.91811	0.91689	0.94381	0.93304	0.93468	0.94051	0.95556	0.95848	0.94341	0.95107	0.95623	0.91918	0.93012
5irz	0.34496	0.38379	0.81952	0.86666	0.86753	0.86608	0.87316	0.88756	0.88023	0.88415	0.88516	0.88428	0.87830	0.88561	0.88381	0.88355	0.85145	0.87129	0.85339	0.87147	0.87634	0.87771	0.87987	0.88117	0.88032	0.87330	0.88008	0.88439	0.89477	0.89880	0.91396	0.90675	0.91114	0.91879	0.92904	0.93897	0.92187	0.92127	0.94805	0.93323	0.93540	0.94036	0.95996	0.95976	0.95922	0.95824	0.96254	0.93375	0.94036
5is0	0.33996	0.37873	0.82582	0.86420	0.87302	0.87196	0.87579	0.89289	0.88179	0.88508	0.88649	0.88586	0.88405	0.88774	0.88589	0.88559	0.86402	0.87485	0.85864	0.87901	0.88072	0.88112	0.88270	0.88318	0.88317	0.87590	0.88287	0.88573	0.90153	0.90160	0.92020	0.91165	0.91301	0.92180	0.92533	0.94668	0.92634	0.92425	0.94743	0.93563	0.93825	0.94382	0.95874	0.96221	0.95920	0.96013	0.96440	0.93547	0.94340
5irx	0.33928	0.38238	0.82393	0.84686	0.85440	0.85634	0.86217	0.87968	0.87540	0.88187	0.88649	0.88687	0.86768	0.87481	0.87299	0.87309	0.85793	0.86003	0.84357	0.86819	0.87206	0.87317	0.86984	0.87029	0.87449	0.86777	0.87162	0.86872	0.88106	0.87983	0.93196	0.92038	0.89929	0.91368	0.91592	0.91776	0.92780	0.92210	0.93784	0.92073	0.92847	0.92839	0.94922	0.95296	0.94424	0.95176	0.95696	0.92040	0.91893
3j5q	0.34711	0.37173	0.83881	0.84514	0.86730	0.86695	0.87029	0.88827	0.87846	0.88770	0.88853	0.88925	0.87650	0.87997	0.87850	0.87880	0.85664	0.85998	0.84858	0.86132	0.86184	0.86737	0.86527	0.86473	0.86658	0.86047	0.86517	0.86074	0.87220	0.87250	0.90989	0.90215	0.88820	0.89700	0.91320	0.92055	0.92472	0.92186	0.93688	0.92442	0.92955	0.93157	0.94758	0.95446	0.93664	0.95143	0.95354	0.91835	0.91795
6u86	0.33239	0.36220	0.76346	0.80146	0.80595	0.81559	0.81709	0.82621	0.82708	0.81972	0.82495	0.82649	0.81220	0.82045	0.81949	0.82006	0.81975	0.81532	0.81016	0.81812	0.82046	0.81736	0.81154	0.81006	0.82364	0.82840	0.82336	0.83150	0.83273	0.82594	0.86068	0.86275	0.84721	0.86020	0.88043	0.84715	0.91052	0.92500	0.91039	0.89492	0.90406	0.89928	0.92860	0.95680	0.94942	0.96239	0.95923	0.91703	0.90913
6u84	0.34361	0.37144	0.79255	0.80732	0.84373	0.84809	0.85232	0.85942	0.86143	0.85185	0.85519	0.85372	0.85012	0.85751	0.85714	0.85746	0.84477	0.84740	0.84081	0.85207	0.85575	0.85428	0.85038	0.84927	0.85752	0.85738	0.85534	0.86336	0.86707	0.86278	0.88617	0.88391	0.87841	0.89024	0.88038	0.86809	0.92749	0.94229	0.93406	0.92237	0.92684	0.92949	0.94403	0.97576	0.97842	0.96862	0.97486	0.92494	0.92411
6u8a	0.34193	0.37441	0.79374	0.81227	0.84555	0.85062	0.85397	0.85931	0.86042	0.85223	0.85510	0.85389	0.84925	0.85632	0.85538	0.85559	0.84137	0.84852	0.84389	0.84916	0.85299	0.85265	0.84942	0.84847	0.85644	0.85914	0.85590	0.86387	0.86521	0.86222	0.88211	0.88340	0.87562	0.89094	0.88898	0.87609	0.92638	0.93974	0.93578	0.92413	0.92829	0.93129	0.95131	0.98119	0.98725	0.97317	0.97995	0.93217	0.92941
6bwj	0.31689	0.37778	0.74783	0.79165	0.80181	0.80189	0.80637	0.82047	0.81015	0.80333	0.80529	0.80435	0.81129	0.81502	0.81414	0.81362	0.78061	0.80665	0.79048	0.79682	0.79960	0.80427	0.80531	0.80478	0.80149	0.79773	0.80162	0.81876	0.82907	0.83425	0.82501	0.81678	0.83375	0.83595	0.85003	0.84062	0.86141	0.87008	0.88351	0.87646	0.88365	0.88518	0.90012	0.92320	0.91453	0.92459	0.92586	0.91880	0.96773
5hi9	0.32196	0.38463	0.78029	0.81566	0.82163	0.82420	0.82535	0.84050	0.83643	0.82540	0.82617	0.82678	0.83244	0.83266	0.83426	0.83463	0.81487	0.82554	0.81588	0.82769	0.82807	0.81933	0.81966	0.82046	0.82626	0.82593	0.82408	0.84899	0.86138	0.85743	0.85924	0.85270	0.86306	0.86340	0.88684	0.86293	0.89610	0.90531	0.91645	0.91300	0.91454	0.91845	0.93793	0.95416	0.95078	0.95208	0.95441	0.93052	0.93894
5an8	0.34361	0.38611	0.79556	0.81923	0.83365	0.83762	0.83896	0.85482	0.85170	0.84189	0.84350	0.84308	0.84463	0.84856	0.84933	0.84898	0.82700	0.84081	0.82724	0.83974	0.84168	0.83672	0.83767	0.83853	0.84197	0.84064	0.83883	0.86066	0.87169	0.87143	0.87823	0.87188	0.87695	0.88313	0.88711	0.88064	0.91758	0.92658	0.93904	0.93451	0.93744	0.94028	0.95922	0.97767	0.97465	0.97336	0.97832	0.93582	0.94549
2r9r	0.30021	0.37773	0.64214	0.58861	0.67325	0.66862	0.67420	0.68096	0.68042	0.68092	0.68514	0.68133	0.67373	0.68330	0.68193	0.68125	0.66145	0.66094	0.65990	0.67240	0.67478	0.67542	0.67184	0.66666	0.66957	0.66362	0.66833	0.68266	0.68008	0.68852	0.66295	0.66194	0.67397	0.67416	0.63615	0.64917	0.65915	0.66371	0.67046	0.65976	0.65971	0.66741	0.67392	0.67899	0.67080	0.66935	0.67885	0.64820	0.65808
5z1w	0.30965	0.30692	0.56313	0.50029	0.54548	0.54637	0.53886	0.54520	0.56930	0.56105	0.56883	0.56966	0.55643	0.55380	0.55394	0.55534	0.54464	0.51994	0.53065	0.54389	0.54492	0.52680	0.52250	0.52125	0.53759	0.54095	0.53471	0.53489	0.54520	0.53428	0.55653	0.55370	0.53572	0.54457	0.54005	0.52453	0.56407	0.57427	0.56337	0.55134	0.56009	0.55746	0.57792	0.58128	0.55931	0.56643	0.57355	0.50943	0.51079
6du8	0.30690	0.32341	0.54168	0.49068	0.50838	0.51117	0.51280	0.53149	0.52883	0.52157	0.53029	0.53118	0.51832	0.52179	0.52158	0.52265	0.53189	0.50902	0.51933	0.53024	0.53097	0.51532	0.51012	0.50841	0.52482	0.52966	0.52247	0.53186	0.53907	0.52905	0.54684	0.54439	0.53177	0.53525	0.53093	0.51732	0.57777	0.58328	0.57693	0.56611	0.57342	0.56973	0.59072	0.58272	0.57401	0.57919	0.58532	0.52796	0.52557
6ayf	0.32499	0.37343	0.75371	0.68565	0.72275	0.73077	0.73125	0.73585	0.74014	0.74257	0.74975	0.74804	0.72839	0.73343	0.73326	0.73404	0.74780	0.73040	0.73424	0.74984	0.75070	0.74495	0.74048	0.73868	0.75298	0.74838	0.74443	0.74518	0.74774	0.74187	0.77974	0.77881	0.76006	0.76688	0.73545	0.74390	0.79269	0.78835	0.78991	0.77362	0.77879	0.77863	0.79895	0.79965	0.80646	0.80022	0.80968	0.75134	0.74860
5w3s	0.32478	0.36704	0.76350	0.68769	0.73085	0.73560	0.73779	0.74323	0.74263	0.74506	0.75121	0.74810	0.73672	0.74231	0.74286	0.74279	0.74485	0.73613	0.73600	0.75227	0.75452	0.74973	0.74782	0.74510	0.75531	0.74824	0.74884	0.75415	0.75641	0.75284	0.78033	0.77633	0.76823	0.77258	0.73311	0.74923	0.79427	0.79048	0.80080	0.78612	0.78593	0.78926	0.80780	0.80830	0.81238	0.80769	0.81777	0.76176	0.76394
6aye	0.32675	0.37178	0.76518	0.69363	0.73376	0.73829	0.74104	0.74667	0.74597	0.74658	0.75253	0.74868	0.73964	0.74566	0.74472	0.74476	0.74174	0.74055	0.73660	0.75229	0.75421	0.75148	0.74998	0.74648	0.75585	0.74926	0.74994	0.75607	0.75922	0.75594	0.78144	0.77537	0.77133	0.77777	0.73697	0.75445	0.79966	0.79628	0.80780	0.79129	0.79194	0.79637	0.81517	0.81373	0.81796	0.81289	0.82252	0.77213	0.77228
5wj5	0.33251	0.37188	0.69527	0.63242	0.66775	0.66929	0.67426	0.68554	0.67749	0.68107	0.68647	0.68162	0.67515	0.68345	0.68251	0.68267	0.67479	0.67516	0.66620	0.68574	0.68664	0.68700	0.68697	0.68431	0.68904	0.68318	0.68486	0.68230	0.68769	0.68909	0.69982	0.69798	0.69730	0.70158	0.66980	0.68419	0.70849	0.70626	0.72246	0.70433	0.70655	0.71115	0.72763	0.72496	0.73922	0.73130	0.73657	0.69929	0.70335
5wj9	0.33753	0.38166	0.72997	0.67616	0.71819	0.72272	0.72690	0.73078	0.72873	0.73520	0.74246	0.73973	0.72268	0.72974	0.72958	0.72907	0.73432	0.72324	0.72088	0.73759	0.73892	0.73773	0.73300	0.72903	0.74023	0.73790	0.73707	0.71894	0.72468	0.72036	0.75641	0.75675	0.73623	0.74494	0.72753	0.72984	0.75903	0.75723	0.76462	0.74684	0.75195	0.75286	0.77297	0.77422	0.78341	0.77794	0.78435	0.73359	0.73390
6e7z	0.32397	0.36912	0.72571	0.66599	0.69852	0.70167	0.70538	0.71071	0.71247	0.71578	0.72233	0.72092	0.70319	0.70795	0.70782	0.70857	0.73188	0.70246	0.70679	0.73124	0.73094	0.71579	0.71173	0.70901	0.72702	0.72803	0.72154	0.71857	0.72523	0.71471	0.75542	0.75437	0.73429	0.74570	0.71887	0.71413	0.76003	0.75576	0.76014	0.74175	0.74675	0.74617	0.76875	0.76683	0.77371	0.76776	0.77562	0.71415	0.71207
6e7p	0.32774	0.36556	0.72818	0.66756	0.70297	0.70726	0.71092	0.71641	0.71513	0.71692	0.72350	0.72016	0.70919	0.71390	0.71396	0.71401	0.72568	0.70793	0.70896	0.73054	0.73106	0.72071	0.71742	0.71563	0.72916	0.72676	0.72618	0.72950	0.73151	0.72513	0.75442	0.75294	0.74458	0.75239	0.71718	0.72337	0.76435	0.76237	0.76723	0.74691	0.75189	0.75254	0.77344	0.77560	0.78293	0.77489	0.78416	0.72757	0.72640
6e7y	0.32758	0.35728	0.72862	0.66745	0.70602	0.71067	0.71229	0.71914	0.71763	0.71915	0.72580	0.72227	0.71215	0.71541	0.71670	0.71684	0.72920	0.70847	0.71013	0.73183	0.73216	0.72269	0.71949	0.71711	0.73036	0.72867	0.72817	0.72896	0.73127	0.72537	0.75220	0.75298	0.74465	0.75143	0.71580	0.72404	0.76343	0.76186	0.76692	0.74634	0.75100	0.75193	0.77271	0.77703	0.78265	0.77483	0.78477	0.72801	0.72795
5wpt	0.32552	0.37193	0.71654	0.64517	0.68314	0.68620	0.69000	0.69380	0.69756	0.69652	0.70212	0.69861	0.68667	0.69315	0.69323	0.69376	0.70105	0.68610	0.68721	0.70907	0.71143	0.70319	0.70119	0.69951	0.70983	0.70645	0.70468	0.71406	0.71784	0.71172	0.73304	0.72859	0.72612	0.73312	0.68851	0.70054	0.75005	0.74508	0.75827	0.74118	0.74033	0.74537	0.76317	0.76072	0.76858	0.75996	0.76882	0.72230	0.71557
5wpv	0.32629	0.36916	0.73408	0.65794	0.69780	0.70127	0.70511	0.70805	0.70862	0.71104	0.71688	0.71377	0.70033	0.70759	0.70677	0.70659	0.71505	0.70208	0.70230	0.72214	0.72456	0.71789	0.71535	0.71369	0.72457	0.72009	0.71960	0.72668	0.73318	0.72556	0.74911	0.74450	0.74077	0.74842	0.70468	0.71424	0.76591	0.76199	0.77296	0.75436	0.75587	0.75920	0.77773	0.77600	0.78269	0.77483	0.78426	0.73584	0.73184
5wpq	0.32752	0.36039	0.72969	0.65681	0.69517	0.69913	0.70347	0.70563	0.70593	0.70736	0.71354	0.71169	0.69891	0.70425	0.70202	0.70266	0.71354	0.70137	0.70224	0.71921	0.71954	0.71369	0.71078	0.70850	0.72148	0.71899	0.71686	0.72123	0.72757	0.71841	0.74755	0.74611	0.73621	0.74502	0.70675	0.71269	0.76595	0.76076	0.76723	0.74621	0.75252	0.75154	0.77305	0.76978	0.77672	0.76901	0.77790	0.72634	0.72271
6ayg	0.31732	0.35742	0.73462	0.65404	0.69892	0.69787	0.70076	0.71375	0.71931	0.71907	0.72562	0.72227	0.70743	0.71521	0.71209	0.71213	0.70315	0.69192	0.69817	0.71154	0.71390	0.71011	0.70506	0.70202	0.70982	0.70578	0.70463	0.70928	0.71736	0.71452	0.73098	0.72475	0.72360	0.73373	0.69743	0.70644	0.75997	0.75256	0.76532	0.74694	0.74977	0.75212	0.76858	0.77893	0.76776	0.76512	0.77714	0.72045	0.73106
6a70	0.29391	0.36651	0.66054	0.62035	0.62534	0.62813	0.63278	0.65434	0.64599	0.64890	0.65411	0.65212	0.63575	0.64530	0.64312	0.64361	0.64743	0.63503	0.63149	0.65430	0.65536	0.64558	0.64224	0.64023	0.65221	0.64919	0.64759	0.65278	0.66165	0.65423	0.67981	0.67385	0.66776	0.67381	0.66726	0.65307	0.70229	0.69587	0.70911	0.68589	0.69384	0.69096	0.71113	0.70574	0.70190	0.71152	0.71602	0.67939	0.67435
5k47	0.32035	0.36720	0.72088	0.67437	0.69213	0.69420	0.69876	0.72230	0.71322	0.71527	0.72084	0.71771	0.70149	0.71144	0.71162	0.71156	0.70202	0.70073	0.69233	0.71039	0.71312	0.70856	0.70833	0.70658	0.71454	0.70787	0.70901	0.70439	0.71302	0.71009	0.73357	0.72603	0.72050	0.72639	0.72230	0.71395	0.75231	0.74762	0.76426	0.74067	0.74639	0.74458	0.76605	0.75902	0.75775	0.76736	0.76893	0.72597	0.72752
5mke	0.31273	0.35476	0.70265	0.65942	0.67335	0.67677	0.68005	0.70273	0.69897	0.70051	0.70747	0.70571	0.68458	0.69400	0.69098	0.69104	0.69866	0.68157	0.67538	0.70196	0.70433	0.69276	0.68910	0.68669	0.70089	0.69963	0.69535	0.69718	0.70688	0.69814	0.72780	0.72166	0.71194	0.71882	0.71299	0.69608	0.73865	0.73316	0.74446	0.72101	0.72617	0.72336	0.74673	0.74265	0.73710	0.74804	0.75287	0.69798	0.69660
5mkf	0.31568	0.35587	0.70823	0.66539	0.68353	0.68603	0.68906	0.71107	0.70540	0.70706	0.71328	0.71094	0.69454	0.70202	0.70054	0.70083	0.70244	0.68791	0.68462	0.70731	0.70972	0.69847	0.69489	0.69294	0.70491	0.70407	0.70072	0.69874	0.70751	0.69853	0.72579	0.71788	0.71113	0.71948	0.71566	0.69874	0.74100	0.73694	0.74824	0.72429	0.73013	0.72856	0.75061	0.74866	0.74488	0.75530	0.75792	0.70660	0.70663
5t4d	0.32106	0.36045	0.70660	0.63708	0.67936	0.67797	0.67589	0.68382	0.69875	0.70328	0.70869	0.70573	0.68971	0.69468	0.69302	0.69321	0.66230	0.65743	0.65374	0.66910	0.67237	0.66759	0.66627	0.66507	0.67213	0.66808	0.66720	0.66375	0.67093	0.66744	0.69505	0.68819	0.68156	0.68892	0.68075	0.67474	0.72256	0.71706	0.73308	0.71005	0.71539	0.71423	0.73497	0.74129	0.71368	0.72563	0.72785	0.68247	0.68258
6d1w	0.32566	0.36294	0.66108	0.60478	0.64721	0.64661	0.64342	0.64722	0.66359	0.65799	0.66353	0.66169	0.65699	0.65950	0.65852	0.65947	0.62353	0.62077	0.62263	0.63015	0.63369	0.62564	0.62536	0.62421	0.63247	0.62997	0.62846	0.63264	0.63890	0.63530	0.64889	0.64420	0.64124	0.64674	0.64607	0.63176	0.67739	0.68384	0.68811	0.67403	0.67922	0.67835	0.70096	0.69978	0.67599	0.68781	0.68686	0.64132	0.63977
5iwk	0.31582	0.35531	0.54643	0.62144	0.69083	0.69497	0.70448	0.69336	0.68592	0.69273	0.68866	0.68843	0.68766	0.70030	0.69918	0.69870	0.64321	0.68827	0.67727	0.65231	0.65686	0.68268	0.68697	0.68540	0.67938	0.67470	0.67945	0.61908	0.61689	0.62654	0.62461	0.62562	0.63556	0.63440	0.67531	0.64338	0.63229	0.63530	0.64570	0.63540	0.64111	0.64236	0.65339	0.65783	0.65231	0.66726	0.66009	0.67418	0.68649
6bbj	0.34972	0.38741	0.61406	0.67170	0.63473	0.64084	0.63809	0.63742	0.64184	0.63527	0.63355	0.63477	0.63770	0.63475	0.64260	0.63477	0.61096	0.63430	0.61881	0.61793	0.62079	0.61571	0.62639	0.62663	0.63040	0.62257	0.62505	0.63727	0.64430	0.64580	0.65914	0.65974	0.65464	0.66282	0.70666	0.65732	0.69159	0.69827	0.69676	0.70267	0.70358	0.69587	0.71919	0.70430	0.68845	0.72622	0.70996	0.74126	0.71677
6drj	0.28889	0.35341	0.70768	0.65040	0.65954	0.65872	0.65760	0.68085	0.68688	0.68212	0.69048	0.69525	0.67400	0.67362	0.67354	0.67520	0.70999	0.64977	0.66843	0.70855	0.70694	0.67598	0.66139	0.66318	0.68288	0.68812	0.67849	0.71466	0.72472	0.70759	0.74415	0.72873	0.72003	0.72226	0.70066	0.68781	0.76274	0.74618	0.75157	0.74146	0.74469	0.74437	0.75111	0.77227	0.74363	0.73968	0.76077	0.68220	0.68568
6drk	0.28792	0.35995	0.76640	0.72082	0.73053	0.72872	0.72668	0.74332	0.74416	0.73771	0.74256	0.74321	0.74285	0.73591	0.74223	0.74211	0.76232	0.71617	0.73370	0.77420	0.77485	0.73650	0.73049	0.73192	0.75122	0.74992	0.74638	0.78488	0.79412	0.78106	0.79808	0.78460	0.79226	0.79086	0.77143	0.76250	0.83191	0.81855	0.83428	0.82909	0.82459	0.82891	0.83743	0.85240	0.82862	0.82828	0.84585	0.78380	0.78481
6d73	0.32009	0.38032	0.73305	0.69215	0.70561	0.70328	0.70811	0.71613	0.71850	0.71542	0.72070	0.72141	0.71271	0.71388	0.71472	0.71468	0.71666	0.70121	0.70814	0.72552	0.72639	0.71744	0.70951	0.70905	0.72162	0.71735	0.71428	0.74363	0.74703	0.74151	0.74669	0.73774	0.74580	0.74436	0.73938	0.72617	0.77676	0.77034	0.78033	0.75788	0.78060	0.77443	0.78901	0.79274	0.78281	0.78369	0.79354	0.77543	0.74879
6pkx	0.31836	0.38237	0.74363	0.68839	0.71134	0.70733	0.71112	0.71942	0.72135	0.71697	0.72140	0.72088	0.71781	0.71758	0.71876	0.71862	0.71893	0.70455	0.71195	0.72997	0.73177	0.71980	0.71312	0.71180	0.72345	0.72041	0.71817	0.74835	0.75059	0.74439	0.74624	0.73823	0.74908	0.74767	0.73606	0.72875	0.77607	0.76875	0.77904	0.75963	0.77721	0.77515	0.78776	0.79749	0.78240	0.78213	0.79669	0.76882	0.75025
6co7	0.34692	0.36028	0.81873	0.79340	0.81946	0.81882	0.81811	0.83281	0.83085	0.82816	0.83358	0.83377	0.82911	0.82832	0.83087	0.82964	0.83384	0.80967	0.81750	0.84474	0.84684	0.82553	0.82273	0.82354	0.83425	0.83471	0.83259	0.84900	0.85772	0.84968	0.86717	0.85788	0.86515	0.86661	0.84640	0.85112	0.90162	0.89052	0.90622	0.89277	0.89545	0.89838	0.90735	0.91557	0.90525	0.90092	0.90819	0.86592	0.86875
5vkq	0.34360	0.37618	0.83691	0.76233	0.80083	0.79989	0.79949	0.79978	0.80565	0.80556	0.80690	0.80506	0.80697	0.80803	0.80976	0.80939	0.78600	0.78030	0.78241	0.80109	0.80413	0.79361	0.79359	0.79440	0.79767	0.79476	0.79917	0.82590	0.82534	0.82387	0.83238	0.82619	0.83392	0.83921	0.80646	0.84475	0.87431	0.86235	0.88294	0.87087	0.87023	0.87372	0.88515	0.90247	0.87092	0.87312	0.88107	0.84592	0.84735
6nr3	0.27984	0.36284	0.70740	0.71950	0.72121	0.72002	0.72289	0.74183	0.73052	0.72912	0.73132	0.73068	0.72992	0.73608	0.73549	0.73543	0.71872	0.71894	0.71294	0.73267	0.73655	0.72292	0.72476	0.72555	0.72933	0.72301	0.72513	0.74145	0.75104	0.74955	0.75573	0.74621	0.75380	0.75948	0.77389	0.75237	0.80003	0.79703	0.81405	0.81120	0.80532	0.80939	0.82327	0.83273	0.81493	0.82728	0.83278	0.83274	0.83993
6nr2	0.29659	0.38981	0.69584	0.74589	0.71994	0.71983	0.72520	0.74018	0.72914	0.72188	0.72290	0.72303	0.72804	0.73177	0.73325	0.73303	0.70350	0.72108	0.70961	0.71388	0.71828	0.71481	0.72086	0.72113	0.72180	0.71371	0.71718	0.73040	0.73641	0.73362	0.74085	0.73861	0.74331	0.74656	0.78017	0.74135	0.79015	0.79053	0.80478	0.80825	0.80466	0.80475	0.82403	0.81143	0.80437	0.82450	0.81440	0.84596	0.85311
6nr4	0.29204	0.38628	0.66441	0.71049	0.68950	0.68978	0.69456	0.70941	0.69886	0.69391	0.69426	0.69482	0.69684	0.70024	0.70161	0.70169	0.67640	0.69182	0.67922	0.68737	0.69283	0.68698	0.69348	0.69389	0.69448	0.68681	0.68969	0.70085	0.70785	0.70757	0.71420	0.70972	0.71422	0.71646	0.75806	0.71623	0.76465	0.76518	0.77982	0.78976	0.77923	0.77970	0.79813	0.78472	0.78025	0.79880	0.78798	0.82404	0.82981
6bpq	0.29719	0.37940	0.67416	0.71188	0.68854	0.68664	0.69549	0.70514	0.69260	0.69134	0.69320	0.69051	0.69553	0.70163	0.70257	0.70237	0.65844	0.68953	0.67350	0.67432	0.68118	0.68755	0.69618	0.69480	0.69024	0.67937	0.68548	0.69423	0.69805	0.70149	0.70814	0.70409	0.71039	0.71640	0.74412	0.71445	0.74892	0.75258	0.77112	0.77184	0.76683	0.76926	0.78795	0.76857	0.76899	0.78680	0.77891	0.81335	0.81463
6o72	0.31680	0.39606	0.68841	0.72148	0.70579	0.70231	0.71210	0.71990	0.70783	0.70435	0.70571	0.70321	0.71024	0.71630	0.71651	0.71660	0.67073	0.70637	0.68944	0.68724	0.69276	0.70164	0.71069	0.70811	0.70311	0.69065	0.69852	0.70700	0.70868	0.71366	0.71226	0.71193	0.72066	0.72519	0.75820	0.72547	0.75709	0.76190	0.78049	0.78262	0.77739	0.78017	0.79914	0.78296	0.78241	0.80127	0.79208	0.84003	0.83900
6o6a	0.31465	0.39613	0.69245	0.73064	0.70428	0.70092	0.71027	0.71816	0.70644	0.70242	0.70319	0.70037	0.70853	0.71334	0.71463	0.71470	0.66991	0.70547	0.68782	0.68713	0.69229	0.69910	0.70772	0.70581	0.70180	0.69047	0.69715	0.71053	0.71251	0.71635	0.71574	0.71542	0.72362	0.72867	0.75106	0.72448	0.75744	0.76302	0.78133	0.78399	0.77932	0.78211	0.79994	0.78147	0.78100	0.79791	0.79074	0.82907	0.82986
6o6r	0.31524	0.39525	0.69543	0.73500	0.70795	0.70425	0.71358	0.72395	0.71151	0.70739	0.70934	0.70729	0.71351	0.71921	0.72020	0.72002	0.67528	0.70872	0.69261	0.69063	0.69659	0.70292	0.71147	0.70957	0.70597	0.69507	0.70074	0.71326	0.71649	0.72002	0.71901	0.71876	0.72787	0.73245	0.75675	0.72756	0.76471	0.76975	0.78843	0.78976	0.78521	0.78698	0.80612	0.78585	0.78299	0.80170	0.79308	0.83374	0.83247
6pw4	0.27952	0.38129	0.70280	0.69779	0.70830	0.70993	0.71637	0.72899	0.71971	0.72321	0.72805	0.72478	0.71654	0.72275	0.72112	0.72131	0.70986	0.70922	0.70478	0.72078	0.72381	0.72287	0.72034	0.71659	0.72241	0.71736	0.71886	0.72745	0.73295	0.73216	0.75549	0.74567	0.74275	0.75120	0.77130	0.73703	0.77651	0.77290	0.78625	0.77820	0.77221	0.77753	0.79593	0.80569	0.79410	0.80764	0.81357	0.80005	0.81442
6o77	0.33898	0.37440	0.80871	0.76472	0.77663	0.77366	0.77703	0.78888	0.78748	0.78803	0.79102	0.78827	0.78584	0.78967	0.79029	0.78925	0.76247	0.76722	0.76440	0.78379	0.78948	0.78223	0.78462	0.78298	0.78692	0.77704	0.78135	0.80971	0.81167	0.81438	0.80836	0.80020	0.82021	0.82036	0.79818	0.80487	0.85616	0.84688	0.87507	0.86413	0.86279	0.86831	0.88188	0.88395	0.86916	0.87111	0.88170	0.84697	0.85076
5wp6	0.32032	0.36324	0.81149	0.74533	0.76999	0.76536	0.76517	0.78537	0.78482	0.77805	0.78212	0.78116	0.78192	0.78088	0.78391	0.78329	0.78425	0.75781	0.76683	0.80266	0.80444	0.77406	0.77116	0.77311	0.78530	0.78482	0.78359	0.80585	0.81685	0.80529	0.81690	0.80515	0.81612	0.81446	0.78970	0.79864	0.85101	0.83926	0.85945	0.84850	0.84733	0.85330	0.86354	0.87656	0.85501	0.85124	0.86601	0.80789	0.81558
6bco	0.33201	0.37988	0.82730	0.75698	0.78689	0.78024	0.78203	0.80062	0.79710	0.79287	0.79638	0.79492	0.79888	0.79802	0.79863	0.79805	0.78467	0.77464	0.77717	0.80609	0.80903	0.79022	0.78930	0.79083	0.79579	0.79166	0.79469	0.81367	0.82405	0.82090	0.82010	0.81009	0.82451	0.82405	0.79734	0.81543	0.85563	0.84431	0.87043	0.86134	0.85911	0.86646	0.87510	0.88335	0.86635	0.86009	0.87318	0.82748	0.83897
6bcj	0.33034	0.37819	0.82546	0.75580	0.78649	0.77982	0.78165	0.80018	0.79750	0.79295	0.79664	0.79509	0.79869	0.79744	0.79873	0.79808	0.78486	0.77331	0.77738	0.80601	0.80892	0.78966	0.78846	0.78987	0.79520	0.79152	0.79404	0.81334	0.82410	0.82078	0.82035	0.80980	0.82479	0.82443	0.79737	0.81415	0.85571	0.84450	0.87046	0.86094	0.85872	0.86626	0.87458	0.88391	0.86588	0.86005	0.87319	0.82611	0.83813
6bcq	0.33194	0.37322	0.82669	0.75730	0.78634	0.77997	0.78166	0.80079	0.79712	0.79261	0.79609	0.79465	0.79860	0.79698	0.79829	0.79767	0.78462	0.77449	0.77662	0.80612	0.80907	0.78999	0.78908	0.79066	0.79576	0.79152	0.79460	0.81363	0.82420	0.82097	0.82033	0.81026	0.82491	0.82401	0.79782	0.81562	0.85530	0.84415	0.87028	0.86114	0.85890	0.86633	0.87489	0.88330	0.86575	0.86030	0.87343	0.82718	0.83848
6bcl	0.33043	0.37240	0.82447	0.75576	0.78673	0.78007	0.78160	0.80006	0.79786	0.79310	0.79679	0.79519	0.79899	0.79747	0.79871	0.79809	0.78466	0.77282	0.77753	0.80589	0.80883	0.78910	0.78790	0.78930	0.79478	0.79141	0.79375	0.81306	0.82398	0.82044	0.82027	0.80939	0.82492	0.82459	0.79730	0.81342	0.85579	0.84463	0.87040	0.86083	0.85850	0.86590	0.87452	0.88470	0.86599	0.86019	0.87349	0.82606	0.83810
6bqr	0.34095	0.38785	0.82498	0.76614	0.79432	0.78565	0.79087	0.80829	0.79836	0.79967	0.79952	0.79713	0.80334	0.80806	0.80628	0.80519	0.77542	0.78540	0.77896	0.79884	0.80324	0.80018	0.80149	0.80159	0.79753	0.78884	0.79589	0.81106	0.82056	0.82433	0.81449	0.80544	0.82407	0.82242	0.79992	0.82356	0.84795	0.83830	0.86905	0.86148	0.85897	0.86705	0.87395	0.88080	0.87208	0.86444	0.87349	0.84560	0.86084
6bqv	0.34503	0.38065	0.82945	0.76403	0.79545	0.78742	0.79228	0.80661	0.79902	0.79850	0.79993	0.79683	0.80522	0.80782	0.80622	0.80514	0.77761	0.78601	0.78387	0.80110	0.80552	0.80171	0.80272	0.80283	0.79896	0.79146	0.79760	0.81360	0.82254	0.82608	0.81494	0.80565	0.82558	0.82458	0.79695	0.82590	0.84770	0.83808	0.86919	0.86153	0.85851	0.86748	0.87389	0.88165	0.87213	0.86317	0.87381	0.84478	0.85993
6pkv	0.25351	0.36362	0.71621	0.68189	0.69663	0.69490	0.69497	0.71309	0.71101	0.70520	0.70858	0.71050	0.70753	0.70448	0.71085	0.70978	0.72419	0.68819	0.70271	0.73862	0.74134	0.70908	0.70386	0.70535	0.71992	0.71910	0.71667	0.75313	0.75941	0.75000	0.75691	0.74534	0.75898	0.75681	0.73687	0.73208	0.78992	0.78129	0.79331	0.78846	0.78365	0.79006	0.79960	0.81392	0.79708	0.79330	0.80903	0.76549	0.76798
6pkw	0.26366	0.36377	0.70507	0.67246	0.68036	0.67797	0.68009	0.69758	0.69602	0.68853	0.69329	0.69377	0.69208	0.69237	0.69579	0.69588	0.70529	0.67252	0.68579	0.71881	0.72201	0.69263	0.68639	0.68647	0.70330	0.70115	0.69778	0.73616	0.74247	0.73436	0.73823	0.72558	0.73971	0.73586	0.72123	0.70827	0.77701	0.76812	0.78138	0.77461	0.77402	0.77788	0.78864	0.79391	0.77683	0.77498	0.79177	0.76033	0.75056
5zx5	0.34611	0.36726	0.82041	0.77572	0.80336	0.80093	0.80373	0.81313	0.81489	0.81355	0.82021	0.82025	0.81585	0.81825	0.81607	0.81523	0.79609	0.78832	0.79189	0.81084	0.81322	0.80439	0.80123	0.80083	0.80628	0.80158	0.80542	0.82127	0.83059	0.82475	0.82573	0.81905	0.83027	0.83277	0.82471	0.82425	0.87887	0.87333	0.89440	0.88232	0.88243	0.88839	0.90317	0.90513	0.89112	0.88843	0.89569	0.85712	0.86915
6bwd	0.33187	0.36955	0.81893	0.77773	0.80410	0.80216	0.80396	0.81150	0.81220	0.81190	0.81624	0.81595	0.81219	0.81405	0.81189	0.81113	0.80099	0.78896	0.79467	0.81210	0.81425	0.80397	0.80117	0.80054	0.80901	0.80527	0.80731	0.82499	0.82874	0.82275	0.82796	0.82626	0.83530	0.83842	0.82794	0.82542	0.88285	0.87622	0.89202	0.87779	0.87955	0.88429	0.90002	0.90817	0.89303	0.88963	0.89763	0.85726	0.86374
6bwf	0.34085	0.36991	0.81400	0.77110	0.79459	0.79299	0.79471	0.80369	0.80587	0.80562	0.81008	0.80959	0.80477	0.80710	0.80490	0.80436	0.79398	0.77893	0.78527	0.80648	0.80854	0.79356	0.79112	0.79028	0.79934	0.79687	0.79760	0.81767	0.82472	0.81683	0.82158	0.81650	0.82689	0.82886	0.82056	0.81698	0.87624	0.87009	0.88577	0.87423	0.87365	0.87798	0.89569	0.90052	0.88348	0.88300	0.89069	0.84635	0.85376
6mix	0.31933	0.38021	0.77971	0.74704	0.77729	0.76877	0.77467	0.78406	0.77745	0.77613	0.77902	0.77700	0.78578	0.78412	0.78460	0.78375	0.75304	0.76407	0.76407	0.77844	0.78244	0.77832	0.77746	0.77520	0.77241	0.76834	0.77480	0.78614	0.79076	0.79544	0.77280	0.76611	0.79544	0.79237	0.78462	0.78572	0.80395	0.80097	0.82554	0.81949	0.81406	0.82089	0.82948	0.83563	0.82555	0.83173	0.83265	0.82496	0.83744
6bwi	0.33679	0.37712	0.82335	0.76054	0.78409	0.77850	0.78281	0.79748	0.79403	0.79221	0.79738	0.79341	0.79536	0.79822	0.79788	0.79661	0.77225	0.77413	0.77502	0.79733	0.80278	0.79402	0.79341	0.79223	0.79544	0.78662	0.79166	0.81071	0.81734	0.81906	0.81530	0.80664	0.82373	0.82473	0.79904	0.81377	0.85269	0.84376	0.87310	0.86018	0.85851	0.86647	0.87814	0.88092	0.86776	0.86354	0.87688	0.83657	0.84472
5z96	0.35658	0.36941	0.82177	0.81186	0.82870	0.82887	0.83221	0.84771	0.84126	0.84514	0.84726	0.84718	0.83678	0.84200	0.83996	0.83946	0.83014	0.82756	0.82229	0.83994	0.84239	0.83843	0.83682	0.83738	0.84151	0.83605	0.83892	0.84839	0.85614	0.84917	0.87192	0.87057	0.87343	0.87967	0.86561	0.85950	0.92029	0.91615	0.93219	0.91914	0.91981	0.91855	0.92242	0.92392	0.91683	0.92653	0.92332	0.90003	0.89866
6aei	0.36109	0.36445	0.80491	0.79871	0.81096	0.81168	0.81586	0.82932	0.82624	0.82992	0.83496	0.83307	0.81994	0.82496	0.82401	0.82366	0.81170	0.81010	0.80582	0.82165	0.82493	0.82266	0.82073	0.81886	0.82502	0.82091	0.82229	0.82617	0.83093	0.82661	0.85402	0.85243	0.85119	0.86108	0.85089	0.83958	0.90972	0.90665	0.92193	0.90420	0.90574	0.90427	0.91310	0.90958	0.89728	0.91017	0.91050	0.88351	0.87541
6g1k	0.35583	0.37331	0.82093	0.81325	0.83993	0.83833	0.84153	0.85321	0.84806	0.84981	0.85178	0.85198	0.84496	0.84825	0.84720	0.84711	0.83690	0.83600	0.83327	0.84719	0.84914	0.84388	0.84205	0.84321	0.84794	0.84587	0.84783	0.85616	0.86138	0.85565	0.87499	0.87454	0.87886	0.88504	0.87200	0.86475	0.91911	0.91587	0.93168	0.91747	0.91767	0.91868	0.92252	0.92534	0.91748	0.92720	0.92327	0.90146	0.90122
5zbg	0.33964	0.37264	0.79543	0.77543	0.79362	0.79732	0.79526	0.81301	0.81003	0.80889	0.81118	0.81359	0.80074	0.80097	0.80195	0.80298	0.80735	0.79599	0.79636	0.81010	0.81125	0.79576	0.79356	0.79432	0.80641	0.81231	0.80683	0.81678	0.82178	0.81263	0.84175	0.84406	0.83249	0.83954	0.84072	0.82169	0.91656	0.91445	0.91959	0.91204	0.91137	0.90868	0.91941	0.90810	0.89324	0.90685	0.90343	0.86877	0.85887
5yx9	0.33985	0.36043	0.78704	0.76292	0.79067	0.79351	0.79183	0.80576	0.80503	0.80314	0.80787	0.81028	0.79802	0.79733	0.79796	0.79891	0.79985	0.78778	0.79016	0.79840	0.80246	0.78988	0.78660	0.78715	0.79830	0.80422	0.80016	0.80517	0.80698	0.79807	0.82924	0.83066	0.81851	0.82624	0.82570	0.81525	0.90439	0.90393	0.90582	0.89624	0.89862	0.89620	0.90683	0.89738	0.88039	0.89162	0.88888	0.85684	0.84949
6cud	0.33792	0.39099	0.81119	0.79472	0.82500	0.82725	0.82726	0.84519	0.84327	0.83725	0.84278	0.84253	0.83466	0.83265	0.83634	0.83670	0.83750	0.82563	0.82544	0.84108	0.84387	0.82330	0.82266	0.82098	0.83676	0.83980	0.83490	0.84078	0.84849	0.83738	0.86693	0.85982	0.84916	0.86027	0.85641	0.83113	0.90721	0.91595	0.91501	0.90619	0.90616	0.90397	0.91824	0.91437	0.89890	0.91840	0.91800	0.87061	0.86112
6pw5	0.26148	0.38071	0.71836	0.71329	0.72097	0.72303	0.72905	0.74638	0.73585	0.73760	0.74323	0.74065	0.73164	0.73940	0.73922	0.73941	0.73068	0.72384	0.71974	0.74227	0.74579	0.73890	0.73606	0.73411	0.74234	0.73621	0.73644	0.75160	0.75741	0.75672	0.78279	0.76940	0.76701	0.77485	0.77718	0.74898	0.80653	0.79852	0.81508	0.80698	0.80151	0.80689	0.81820	0.82001	0.81830	0.82044	0.82813	0.80740	0.81283
[truncated: 72 more columns]
