# Supplementary material for: Global alignment and assessment of TRP channel transmembrane domain structures to explore functional mechanisms
Source: eLife. 2020 Aug 17;9:e58660. doi: 10.7554/eLife.58660 (PMC7431192; doi:10.7554/eLife.58660)
Supplement: Figure 2—source data 3. [file elife-58660-fig2-data3.csv]

	3rqw	5svl	6pw4	6mix	6oo7	6bwm	6bwj	6dmr	6dmw	5wo9	6d7t	6d7o	6d7v	6d7q	6boa	6e2f	6o1p	6o1n	6e2g	6d7s	6bo8	6bo9	6dmu	6b5v	6o20	6o1u	5wo7	5woa	5iwk	6d7x	6d7p	6bob	2r9r	6bo5	6u86	5hi9	6u84	6u8a	6u88	6mho	5an8	3j5r	3j9j	3j5p	5irx	5irz	5is0	6a70	5k47
3rqw	1.00000	0.15945	0.14470	0.11728	0.11215	0.13136	0.11327	0.10322	0.10112	0.10318	0.09831	0.10040	0.10179	0.10246	0.10347	0.10115	0.10690	0.10322	0.09890	0.10703	0.10584	0.10595	0.10478	0.10555	0.10500	0.10518	0.10660	0.10559	0.10595	0.10516	0.10553	0.09941	0.10543	0.12536	0.10952	0.10916	0.10263	0.10589	0.11087	0.10405	0.10858	0.11420	0.11198	0.11166	0.11561	0.11671	0.11718	0.12303	0.11760
5svl	0.30212	1.00000	0.24801	0.24394	0.22798	0.22465	0.22767	0.21799	0.21903	0.23366	0.23380	0.23417	0.23364	0.23337	0.22812	0.22576	0.23935	0.23178	0.23399	0.23174	0.22776	0.22999	0.22677	0.22870	0.24676	0.23678	0.24326	0.24226	0.23995	0.24096	0.24075	0.22291	0.23736	0.22067	0.20801	0.20161	0.20156	0.20476	0.20587	0.20588	0.20045	0.21011	0.21352	0.20873	0.21618	0.21935	0.21885	0.23038	0.21995
6pw4	0.30198	0.25645	1.00000	0.49492	0.52195	0.58330	0.54676	0.49682	0.49508	0.48801	0.49076	0.47771	0.47544	0.47333	0.48316	0.46873	0.50020	0.51070	0.50672	0.51183	0.50931	0.50810	0.49902	0.50579	0.49113	0.49818	0.49221	0.49739	0.47751	0.48831	0.49679	0.47929	0.49648	0.59152	0.52329	0.54584	0.50155	0.51620	0.54410	0.51608	0.53476	0.52644	0.52964	0.52973	0.55186	0.55261	0.55727	0.52346	0.51464
6mix	0.32257	0.32964	0.67240	1.00000	0.67955	0.74195	0.70150	0.67384	0.67569	0.68841	0.68296	0.68854	0.69426	0.69101	0.69587	0.68674	0.69039	0.68540	0.68141	0.68563	0.67257	0.66563	0.67105	0.68608	0.70897	0.70121	0.71537	0.71359	0.69229	0.71886	0.70973	0.66058	0.71270	0.77563	0.69323	0.72175	0.69486	0.71362	0.70886	0.71147	0.72601	0.73652	0.71918	0.71963	0.68818	0.72142	0.72574	0.68334	0.71107
6oo7	0.32951	0.31800	0.72869	0.69417	1.00000	0.84403	0.77962	0.69571	0.69969	0.69935	0.69503	0.64370	0.67894	0.64312	0.69902	0.68954	0.67993	0.67739	0.68633	0.67504	0.66378	0.66434	0.65806	0.67542	0.67567	0.67555	0.68630	0.68688	0.68130	0.63910	0.67641	0.71009	0.71133	0.76050	0.71921	0.75190	0.68799	0.70115	0.71592	0.73686	0.73540	0.73940	0.73145	0.72852	0.70297	0.71602	0.71986	0.73434	0.72452
6bwm	0.36054	0.29515	0.75242	0.69643	0.77360	1.00000	0.78937	0.64268	0.64668	0.66797	0.66562	0.67126	0.67573	0.66887	0.67132	0.66262	0.64597	0.63606	0.64381	0.63629	0.62472	0.61908	0.62878	0.63999	0.65051	0.65748	0.67259	0.66952	0.66285	0.66779	0.66227	0.67590	0.70935	0.74698	0.68320	0.73840	0.67286	0.68580	0.70238	0.70917	0.72127	0.71414	0.70799	0.70202	0.65426	0.68846	0.69057	0.66550	0.67877
6bwj	0.33937	0.31481	0.77526	0.72449	0.78830	0.87462	1.00000	0.73081	0.73511	0.74131	0.73673	0.72401	0.72090	0.71809	0.72980	0.72244	0.71640	0.71972	0.72017	0.70465	0.69919	0.69633	0.69214	0.70886	0.71079	0.70843	0.72158	0.71994	0.70819	0.70838	0.70846	0.72410	0.73548	0.77012	0.77946	0.78204	0.73811	0.75415	0.76684	0.78946	0.79094	0.80777	0.79584	0.79512	0.76009	0.78156	0.78451	0.73928	0.75281
6dmr	0.34160	0.33410	0.81274	0.78482	0.79787	0.80236	0.82627	1.00000	0.99094	0.96320	0.96739	0.96566	0.94838	0.95658	0.97930	0.98785	0.96500	0.98052	0.98386	0.97259	0.96347	0.96412	0.98576	0.97855	0.96915	0.97255	0.97117	0.97217	0.95393	0.96110	0.97053	0.93206	0.82392	0.82418	0.87021	0.86998	0.86580	0.88379	0.87788	0.88683	0.88681	0.87456	0.87270	0.87494	0.90282	0.86987	0.87339	0.86094	0.88090
6dmw	0.33464	0.33638	0.80646	0.78789	0.80291	0.80799	0.83159	0.99094	1.00000	0.96203	0.96575	0.96051	0.94483	0.95149	0.97596	0.98577	0.96651	0.98237	0.98385	0.96676	0.95718	0.95731	0.97690	0.97466	0.97203	0.97079	0.96969	0.97038	0.95572	0.95686	0.96556	0.92798	0.82186	0.82437	0.86707	0.86296	0.86836	0.88523	0.88205	0.89107	0.88881	0.87669	0.87953	0.88185	0.89989	0.87788	0.87898	0.86075	0.88350
5wo9	0.34313	0.35590	0.78296	0.79739	0.79431	0.83073	0.83115	0.95317	0.95202	1.00000	0.98766	0.98231	0.98170	0.97699	0.98195	0.96515	0.97636	0.96154	0.97227	0.97061	0.95857	0.95162	0.93127	0.94383	0.97318	0.97579	0.99216	0.99237	0.97878	0.98680	0.98012	0.94717	0.86314	0.81922	0.83341	0.84080	0.85876	0.87417	0.86919	0.87100	0.87752	0.86216	0.86996	0.86713	0.87243	0.86007	0.86174	0.84385	0.87793
6d7t	0.32758	0.35472	0.78652	0.79088	0.78847	0.82673	0.82533	0.95728	0.95567	0.98766	1.00000	0.98283	0.98112	0.97708	0.98506	0.97024	0.97600	0.96434	0.97338	0.97656	0.96302	0.95619	0.93785	0.95305	0.97456	0.97455	0.98388	0.98450	0.96782	0.98583	0.98027	0.94635	0.86965	0.81515	0.82754	0.84274	0.85388	0.86988	0.86509	0.86496	0.87385	0.85696	0.86621	0.86313	0.87186	0.85651	0.85916	0.85129	0.88494
6d7o	0.32322	0.34903	0.74512	0.77327	0.70403	0.80725	0.78697	0.92529	0.92051	0.95074	0.95124	1.00000	0.99482	0.99568	0.97073	0.96527	0.93276	0.92908	0.93619	0.94273	0.93289	0.92998	0.95015	0.93998	0.95248	0.97351	0.98584	0.98823	0.97213	0.99467	0.99490	0.91547	0.84032	0.80227	0.84704	0.85145	0.84965	0.86653	0.85932	0.85097	0.86274	0.82885	0.81740	0.81452	0.84340	0.81146	0.81811	0.80145	0.83192
6d7v	0.32745	0.35134	0.74074	0.77749	0.74678	0.81326	0.78365	0.90931	0.90601	0.95016	0.94963	0.99482	1.00000	0.99178	0.96165	0.95316	0.93081	0.91788	0.92644	0.93722	0.92619	0.92019	0.92757	0.92116	0.94839	0.96874	0.97952	0.98290	0.96746	0.99451	0.98693	0.90976	0.85097	0.80245	0.82746	0.84522	0.84403	0.86166	0.85596	0.84291	0.85724	0.82706	0.81544	0.81184	0.83430	0.80792	0.81406	0.79557	0.83074
6d7q	0.32916	0.34556	0.73554	0.77342	0.70294	0.80405	0.78003	0.91687	0.91214	0.94569	0.94581	0.99568	0.99178	1.00000	0.96352	0.95582	0.92655	0.92104	0.92797	0.93726	0.92701	0.92331	0.94381	0.93200	0.94656	0.96753	0.97975	0.98331	0.96775	0.99238	0.99356	0.91069	0.83987	0.79586	0.83878	0.84100	0.84605	0.86247	0.85521	0.84324	0.85693	0.82802	0.81094	0.80921	0.83680	0.80673	0.81405	0.79537	0.82647
6boa	0.33593	0.34518	0.75805	0.78979	0.77837	0.81569	0.80116	0.94826	0.94511	0.96093	0.96391	0.98146	0.97220	0.97412	1.00000	0.97978	0.94906	0.94703	0.95627	0.95669	0.94589	0.94179	0.95632	0.96390	0.97095	0.97557	0.98742	0.98866	0.97829	0.98241	0.98458	0.92670	0.85424	0.82541	0.85570	0.85394	0.86645	0.88214	0.87733	0.87769	0.88190	0.84200	0.84113	0.83833	0.85807	0.83716	0.84085	0.83281	0.86441
6e2f	0.32891	0.34474	0.73354	0.77821	0.76732	0.80422	0.79323	0.95631	0.95435	0.94459	0.94949	0.97590	0.96353	0.96626	0.97978	1.00000	0.94891	0.95536	0.96064	0.95268	0.94351	0.94082	0.97518	0.96084	0.97191	0.98418	0.98198	0.98325	0.96847	0.97264	0.97863	0.91071	0.82765	0.81713	0.86484	0.86012	0.85909	0.87474	0.86908	0.87628	0.87710	0.84232	0.84784	0.84808	0.86820	0.84233	0.84367	0.83617	0.86387
6o1p	0.34434	0.36011	0.78553	0.78005	0.75592	0.78567	0.78631	0.93478	0.93621	0.95536	0.95502	0.94303	0.94104	0.93671	0.94906	0.94892	1.00000	0.98565	0.98870	0.98187	0.96805	0.96039	0.94289	0.94776	0.99449	0.98910	0.98529	0.98480	0.97033	0.97581	0.97214	0.91103	0.84223	0.81385	0.81765	0.81027	0.84578	0.86204	0.87032	0.83913	0.85651	0.83398	0.85407	0.85347	0.88708	0.88001	0.87888	0.84911	0.87703
6o1n	0.33143	0.34577	0.79714	0.76545	0.74571	0.76483	0.78227	0.93902	0.94074	0.93091	0.93354	0.92908	0.91788	0.92104	0.93669	0.94485	0.97483	1.00000	0.97903	0.97650	0.96660	0.96388	0.96595	0.96524	0.98598	0.98170	0.97724	0.97870	0.96304	0.96474	0.96963	0.89424	0.79686	0.80819	0.83575	0.81758	0.84459	0.86235	0.87785	0.83827	0.85401	0.83182	0.84064	0.84506	0.90264	0.88020	0.88006	0.84352	0.86195
6e2g	0.32648	0.35064	0.79718	0.76858	0.76379	0.78210	0.79055	0.95255	0.95254	0.95143	0.95250	0.94653	0.93658	0.93816	0.95627	0.96064	0.98870	0.98993	1.00000	0.98384	0.97231	0.96791	0.96626	0.96740	0.98983	0.98662	0.98592	0.98637	0.97203	0.97527	0.97861	0.91494	0.82034	0.81909	0.84348	0.83055	0.85245	0.86920	0.87600	0.84948	0.86493	0.83990	0.85318	0.85409	0.89777	0.88333	0.88365	0.85664	0.87655
6d7s	0.34290	0.34894	0.79778	0.76585	0.74283	0.76507	0.76500	0.93171	0.92631	0.93944	0.94504	0.94273	0.93722	0.93726	0.94615	0.94222	0.97112	0.97650	0.97306	1.00000	0.98502	0.98159	0.96508	0.95660	0.98082	0.98925	0.98207	0.98406	0.96818	0.98442	0.98338	0.90424	0.82567	0.81869	0.83086	0.80981	0.83890	0.85705	0.87088	0.82569	0.84441	0.82322	0.82888	0.82961	0.89819	0.86604	0.87076	0.83595	0.86289
6bo8	0.34719	0.34480	0.79602	0.75082	0.73010	0.75047	0.75928	0.92291	0.91709	0.92781	0.93200	0.93289	0.92619	0.92701	0.93546	0.93313	0.95748	0.96660	0.96166	0.98502	1.00000	0.99675	0.95849	0.94700	0.96738	0.97878	0.97248	0.97427	0.96269	0.97287	0.97442	0.89203	0.80598	0.80120	0.82726	0.80046	0.82748	0.84545	0.85828	0.81486	0.83318	0.80986	0.81383	0.81247	0.91235	0.85084	0.85520	0.83114	0.86170
6bo9	0.34883	0.34176	0.79234	0.74250	0.73069	0.74257	0.75591	0.92350	0.91720	0.92126	0.92557	0.92998	0.92019	0.92331	0.93145	0.93049	0.94997	0.96388	0.95734	0.98159	0.99675	1.00000	0.96354	0.94705	0.95999	0.97524	0.96702	0.96892	0.95714	0.96708	0.97179	0.88803	0.79673	0.79755	0.83690	0.79765	0.82528	0.84429	0.85515	0.81270	0.82973	0.80730	0.80841	0.80738	0.91271	0.84464	0.85022	0.82830	0.85412
6dmu	0.33127	0.32615	0.75538	0.72623	0.70151	0.72961	0.72888	0.91239	0.90469	0.87334	0.87922	0.91917	0.89791	0.91321	0.91496	0.93272	0.90293	0.93430	0.92449	0.93350	0.92701	0.93175	1.00000	0.96219	0.93636	0.95944	0.95481	0.95681	0.93998	0.94923	0.96601	0.84977	0.75918	0.80410	0.86247	0.82328	0.83064	0.84821	0.85738	0.82065	0.83369	0.79072	0.78264	0.78720	0.86388	0.81861	0.82364	0.78499	0.80254
6b5v	0.32644	0.32894	0.76256	0.74315	0.72077	0.74381	0.74680	0.90612	0.90274	0.88496	0.89318	0.90953	0.89181	0.90200	0.92229	0.91908	0.90741	0.93362	0.92552	0.92548	0.91614	0.91620	0.96219	1.00000	0.94097	0.94405	0.95510	0.95580	0.94047	0.94292	0.95473	0.85913	0.78902	0.81724	0.84260	0.82868	0.84357	0.85987	0.87321	0.83481	0.84670	0.79187	0.79093	0.79176	0.85666	0.82575	0.82672	0.79578	0.81364
6o20	0.32756	0.35895	0.74379	0.77776	0.72866	0.76695	0.75702	0.90820	0.91075	0.92097	0.92221	0.93151	0.92759	0.92580	0.93906	0.93997	0.96149	0.96409	0.95712	0.95913	0.94602	0.93893	0.94676	0.95146	1.00000	0.98736	0.98477	0.98322	0.96880	0.97223	0.96856	0.88062	0.82334	0.81400	0.81286	0.80056	0.83940	0.85540	0.87280	0.82976	0.84690	0.81105	0.82648	0.82620	0.87029	0.86288	0.86113	0.81930	0.84955
6o1u	0.33371	0.34789	0.75388	0.76113	0.72116	0.76718	0.74695	0.90097	0.89944	0.91281	0.91172	0.94110	0.93663	0.93547	0.93267	0.94101	0.94553	0.94912	0.94325	0.95621	0.94606	0.94273	0.95944	0.94405	0.97613	1.00000	0.98937	0.98925	0.97266	0.98207	0.98030	0.87437	0.82318	0.81694	0.83043	0.81074	0.83619	0.85543	0.86979	0.82230	0.83956	0.80468	0.80757	0.80749	0.86688	0.84408	0.84666	0.79839	0.82994
5wo7	0.32476	0.34919	0.73161	0.76894	0.72537	0.77769	0.75320	0.88956	0.88830	0.91715	0.90999	0.94201	0.93622	0.93638	0.93313	0.92824	0.93121	0.93415	0.93178	0.93857	0.92934	0.92431	0.94413	0.94440	0.96242	0.97798	1.00000	0.99763	0.98310	0.98395	0.98251	0.87498	0.81733	0.81558	0.83029	0.81480	0.83887	0.85228	0.86722	0.82649	0.84244	0.79389	0.79499	0.79360	0.84432	0.82888	0.82958	0.78700	0.81687
5woa	0.33082	0.34609	0.74113	0.76701	0.72603	0.77370	0.75144	0.89041	0.88888	0.91733	0.91052	0.94423	0.93933	0.93967	0.93425	0.92938	0.93077	0.93549	0.93218	0.94041	0.93099	0.92607	0.94608	0.94510	0.96094	0.97786	0.99763	1.00000	0.98288	0.98667	0.98604	0.87528	0.81557	0.81243	0.83122	0.81834	0.84013	0.85402	0.86891	0.82638	0.84282	0.79269	0.79192	0.79060	0.84490	0.82580	0.82786	0.78702	0.81595
5iwk	0.31994	0.34622	0.70385	0.74300	0.71987	0.76529	0.73878	0.87476	0.87632	0.90538	0.89580	0.92921	0.92481	0.92513	0.92482	0.91597	0.91756	0.92100	0.91917	0.92568	0.92027	0.91516	0.92958	0.93007	0.94706	0.96158	0.98310	0.98288	1.00000	0.97178	0.97201	0.86138	0.80049	0.80816	0.82820	0.80154	0.83311	0.84349	0.85820	0.81648	0.83317	0.77935	0.77740	0.77573	0.83115	0.80958	0.80845	0.77485	0.80847
6d7x	0.32730	0.34798	0.72388	0.77406	0.67262	0.77161	0.73916	0.88098	0.87735	0.91249	0.91168	0.95016	0.95002	0.94806	0.92863	0.91982	0.92264	0.92264	0.92218	0.94075	0.92971	0.92439	0.93867	0.93245	0.95039	0.97083	0.98395	0.98667	0.97178	1.00000	0.99214	0.87326	0.81633	0.80599	0.81779	0.81419	0.82738	0.84493	0.85817	0.81061	0.83158	0.78443	0.77878	0.77482	0.83545	0.80844	0.81473	0.77533	0.80735
6d7p	0.32597	0.34463	0.74011	0.76273	0.71443	0.76428	0.73905	0.88899	0.88474	0.90668	0.90684	0.95038	0.94306	0.94915	0.93056	0.92520	0.91930	0.92710	0.92516	0.93979	0.93113	0.92871	0.95511	0.94404	0.94685	0.96909	0.98251	0.98604	0.97201	0.99214	1.00000	0.87085	0.80263	0.80367	0.83385	0.81939	0.83231	0.84898	0.86008	0.81475	0.83308	0.78576	0.77513	0.77106	0.83888	0.80460	0.81130	0.77752	0.80600
6bob	0.34305	0.35028	0.80208	0.79473	0.83824	0.87322	0.84343	0.96140	0.95708	0.98792	0.98703	0.98665	0.98008	0.98119	0.98783	0.97044	0.97081	0.96299	0.97520	0.97447	0.96118	0.95659	0.94481	0.95531	0.97027	0.97484	0.98693	0.98730	0.97041	0.98477	0.98180	1.00000	0.86626	0.82150	0.84579	0.84986	0.85931	0.87652	0.86993	0.87042	0.87855	0.86990	0.86691	0.86253	0.87664	0.86051	0.86578	0.84714	0.88009
2r9r	0.33359	0.33469	0.71573	0.75207	0.73461	0.80147	0.75126	0.74648	0.74435	0.78671	0.79218	0.78979	0.79924	0.78935	0.79477	0.77094	0.78304	0.74981	0.76394	0.77575	0.75770	0.74945	0.73679	0.76533	0.78953	0.79733	0.80014	0.79844	0.78387	0.79914	0.78598	0.75953	1.00000	0.74685	0.73608	0.74996	0.76836	0.78749	0.77787	0.78009	0.77862	0.77072	0.76975	0.76563	0.74112	0.76111	0.76274	0.75147	0.78270
6bo5	0.32729	0.27183	0.72941	0.69705	0.66534	0.71466	0.66873	0.63080	0.63079	0.63360	0.63136	0.64023	0.64034	0.63586	0.65049	0.64536	0.64313	0.64895	0.64634	0.65275	0.63941	0.63704	0.66310	0.67227	0.66308	0.67179	0.67697	0.67453	0.67161	0.66963	0.66848	0.61131	0.63701	1.00000	0.69694	0.73496	0.69014	0.70455	0.73838	0.69720	0.72043	0.69140	0.68296	0.67725	0.69324	0.71044	0.71183	0.65590	0.66063
6u86	0.31645	0.29496	0.73790	0.70801	0.71921	0.74304	0.77110	0.75853	0.75603	0.73654	0.73207	0.77001	0.75348	0.76301	0.76982	0.77736	0.73751	0.75946	0.75893	0.75516	0.75134	0.75941	0.80669	0.78943	0.75506	0.77844	0.78646	0.78724	0.78456	0.77497	0.78969	0.71860	0.71419	0.79121	1.00000	0.84961	0.83360	0.85691	0.86467	0.83984	0.86364	0.81283	0.79812	0.80394	0.84725	0.81615	0.82081	0.75526	0.75505
5hi9	0.30972	0.27963	0.76096	0.72972	0.74345	0.79692	0.76510	0.74704	0.74222	0.73203	0.73375	0.76334	0.75819	0.75478	0.75757	0.76255	0.72082	0.73311	0.73719	0.72677	0.71806	0.71601	0.76147	0.76643	0.73412	0.75054	0.76211	0.76527	0.75035	0.76153	0.76623	0.71088	0.71914	0.82765	0.84004	1.00000	0.82502	0.84547	0.86601	0.84533	0.89098	0.81490	0.81121	0.81088	0.80474	0.81372	0.81807	0.75187	0.74768
6u84	0.32476	0.30664	0.76613	0.76494	0.74177	0.79244	0.78627	0.81397	0.81630	0.81565	0.81129	0.83204	0.82667	0.82857	0.83966	0.83254	0.81986	0.82706	0.82625	0.82152	0.81036	0.80826	0.83952	0.85251	0.83940	0.84518	0.85718	0.85848	0.85119	0.84527	0.85033	0.78474	0.80030	0.84809	0.90114	0.90283	1.00000	0.99335	0.99178	0.92956	0.96703	0.88052	0.87654	0.87465	0.89348	0.89243	0.89275	0.81245	0.82609
6u8a	0.32446	0.30847	0.77397	0.76999	0.74028	0.79072	0.78702	0.81267	0.81402	0.81238	0.80874	0.83040	0.82594	0.82658	0.83647	0.82946	0.81780	0.82629	0.82444	0.82136	0.81018	0.80923	0.83907	0.85066	0.83720	0.84613	0.85228	0.85402	0.84349	0.84493	0.84898	0.78285	0.80393	0.84803	0.90674	0.90542	0.97065	1.00000	0.99477	0.92558	0.96497	0.88288	0.87654	0.87598	0.90073	0.89458	0.89656	0.81703	0.83000
6u88	0.32454	0.29960	0.77673	0.73117	0.72396	0.77622	0.76684	0.77197	0.77525	0.77257	0.76942	0.78769	0.78474	0.78408	0.79546	0.78782	0.78968	0.80440	0.79440	0.79823	0.78679	0.78415	0.81141	0.82622	0.81702	0.82258	0.82921	0.83076	0.82092	0.82086	0.82269	0.74321	0.76162	0.85158	0.87464	0.88656	0.92384	0.94816	1.00000	0.89798	0.93893	0.85730	0.85440	0.85224	0.88903	0.89450	0.89560	0.78602	0.79895
6mho	0.33333	0.30792	0.78342	0.77450	0.78727	0.82801	0.83318	0.82424	0.82798	0.81840	0.81318	0.82472	0.81711	0.81737	0.84149	0.83986	0.80489	0.81214	0.81447	0.80022	0.78971	0.78761	0.82065	0.83481	0.82098	0.82230	0.83550	0.83539	0.82529	0.81933	0.82353	0.78650	0.80466	0.84798	0.89774	0.91535	0.91926	0.93604	0.95143	1.00000	0.95740	0.90642	0.91352	0.90853	0.88614	0.90688	0.90711	0.83124	0.84675
5an8	0.32581	0.29716	0.78552	0.76663	0.76025	0.81504	0.80834	0.79752	0.79920	0.79771	0.79471	0.80902	0.80416	0.80377	0.81810	0.81334	0.79501	0.80056	0.80241	0.79191	0.78140	0.77834	0.80682	0.81959	0.81082	0.81237	0.82398	0.82434	0.81509	0.81352	0.81500	0.76766	0.77862	0.84878	0.89342	0.93373	0.92333	0.94270	0.96172	0.92507	1.00000	0.89301	0.89550	0.89238	0.88653	0.90177	0.90241	0.80961	0.82641
3j5r	0.35062	0.30077	0.80438	0.81156	0.79793	0.84431	0.86191	0.82244	0.82430	0.81879	0.81418	0.81175	0.80999	0.81092	0.81619	0.81649	0.80861	0.81473	0.81425	0.80640	0.79329	0.79083	0.79908	0.80025	0.81105	0.81332	0.81111	0.80988	0.79604	0.80134	0.80267	0.79385	0.80339	0.85149	0.87690	0.89081	0.88052	0.90268	0.91784	0.91646	0.93404	1.00000	0.96587	0.97049	0.91165	0.96496	0.97042	0.83236	0.85000
3j9j	0.34717	0.31216	0.80551	0.79069	0.78874	0.83639	0.84849	0.82054	0.82660	0.82581	0.82243	0.80067	0.79877	0.79439	0.81523	0.82160	0.82742	0.82307	0.82662	0.81172	0.79706	0.79185	0.79087	0.79931	0.82648	0.81630	0.81231	0.80912	0.79408	0.79549	0.79167	0.79122	0.80237	0.83763	0.86029	0.88632	0.87654	0.89611	0.91454	0.92370	0.93676	0.96587	1.00000	0.99116	0.91936	0.99157	0.98973	0.85605	0.87791
3j5p	0.33776	0.30035	0.80570	0.79156	0.78538	0.82835	0.84769	0.82272	0.82883	0.82334	0.81972	0.79792	0.79532	0.79277	0.81269	0.82195	0.82692	0.82740	0.82759	0.81252	0.79580	0.79093	0.79551	0.80014	0.82620	0.81620	0.81087	0.80771	0.79236	0.79134	0.78740	0.78772	0.79788	0.83082	0.86688	0.88609	0.87465	0.89555	0.91208	0.91861	0.93335	0.97049	0.99116	1.00000	0.92539	0.99052	0.98758	0.85339	0.86744
5irx	0.34361	0.30817	0.80827	0.72461	0.72623	0.73665	0.77648	0.81028	0.80786	0.79221	0.79180	0.78989	0.78174	0.78401	0.79511	0.80401	0.82224	0.84484	0.83155	0.84086	0.85378	0.85436	0.83538	0.82883	0.83257	0.83818	0.82568	0.82622	0.81302	0.81712	0.82045	0.76443	0.74112	0.81415	0.87693	0.84190	0.85434	0.88042	0.90993	0.85688	0.88653	0.87221	0.87933	0.88489	1.00000	0.91817	0.92079	0.83917	0.84624
5irz	0.34708	0.30987	0.80553	0.75983	0.73999	0.77828	0.79866	0.78325	0.78974	0.78186	0.77905	0.76164	0.75837	0.75731	0.77701	0.78157	0.81610	0.82495	0.81908	0.81230	0.79827	0.79277	0.79276	0.79956	0.82574	0.81676	0.81087	0.80791	0.79233	0.79119	0.78754	0.75217	0.76111	0.83530	0.84346	0.85140	0.85358	0.87463	0.91546	0.87673	0.90177	0.92184	0.94629	0.94534	0.91817	1.00000	0.99696	0.83005	0.84397
5is0	0.35210	0.30866	0.81493	0.76458	0.74403	0.78063	0.80172	0.78607	0.79061	0.78320	0.78121	0.76752	0.76380	0.76384	0.78016	0.78269	0.81500	0.82477	0.81930	0.81646	0.80211	0.79772	0.79751	0.80043	0.82410	0.81917	0.81153	0.80988	0.79118	0.79722	0.79398	0.75616	0.76274	0.83744	0.84840	0.85611	0.85386	0.87657	0.91664	0.87697	0.90241	0.92687	0.94459	0.94264	0.92079	0.99696	1.00000	0.83200	0.84548
6a70	0.33943	0.30754	0.72445	0.68876	0.72404	0.71465	0.72170	0.73940	0.73922	0.73261	0.73852	0.71822	0.71329	0.71315	0.73679	0.73929	0.75132	0.75379	0.75732	0.74746	0.74334	0.74109	0.72546	0.73478	0.74771	0.73679	0.73449	0.73451	0.72381	0.72421	0.72620	0.70710	0.71826	0.73523	0.74502	0.74978	0.74331	0.76308	0.76646	0.76765	0.77210	0.76135	0.78160	0.77932	0.79937	0.79120	0.79305	1.00000	0.85263
5k47	0.35964	0.32648	0.78655	0.78857	0.78983	0.80790	0.80944	0.83689	0.83924	0.84222	0.84874	0.82333	0.82217	0.81796	0.84636	0.84583	0.85867	0.85288	0.85821	0.85379	0.85263	0.84520	0.81950	0.83108	0.85877	0.84800	0.84373	0.84276	0.83482	0.83364	0.83219	0.81125	0.82432	0.81792	0.82061	0.82153	0.83473	0.85648	0.86115	0.86463	0.87151	0.85883	0.88725	0.87660	0.89328	0.89080	0.89250	0.94871	1.00000
5t4d	0.35385	0.31483	0.78175	0.78396	0.78563	0.80173	0.80601	0.82885	0.83299	0.83600	0.84151	0.81549	0.81462	0.81082	0.83875	0.83812	0.85287	0.84702	0.85067	0.84521	0.84368	0.83644	0.80995	0.82085	0.85307	0.84020	0.83525	0.83455	0.82675	0.82417	0.82245	0.80498	0.81535	0.81745	0.81268	0.81502	0.83325	0.85425	0.85841	0.86232	0.86891	0.86052	0.88843	0.87935	0.89385	0.89102	0.89272	0.94872	0.99544
5z1w	0.31806	0.30642	0.60690	0.69746	0.66844	0.68056	0.70071	0.72308	0.72602	0.71589	0.71246	0.74683	0.73662	0.74359	0.74352	0.75082	0.72960	0.75503	0.74438	0.74424	0.75015	0.75381	0.78424	0.77057	0.75851	0.77136	0.78451	0.78491	0.78985	0.77166	0.78260	0.69604	0.67061	0.73821	0.82604	0.76832	0.78131	0.80297	0.82042	0.80073	0.80036	0.76078	0.76262	0.75726	0.81708	0.79222	0.79472	0.77213	0.80108
6du8	0.29966	0.30518	0.62442	0.68152	0.64917	0.66226	0.68349	0.71021	0.71149	0.70157	0.69992	0.73452	0.72350	0.73080	0.72902	0.73704	0.71650	0.74171	0.73107	0.73172	0.73708	0.74120	0.76958	0.75662	0.74499	0.75685	0.76756	0.76844	0.76974	0.75783	0.76768	0.68359	0.65972	0.71629	0.80260	0.75128	0.76156	0.78397	0.79892	0.78262	0.78227	0.73889	0.74348	0.73899	0.79844	0.77392	0.77621	0.75518	0.78384
6d1w	0.31829	0.31585	0.66658	0.76095	0.69797	0.73374	0.72449	0.73495	0.74078	0.75269	0.75349	0.77074	0.76991	0.76993	0.77571	0.76961	0.77080	0.77635	0.76910	0.77099	0.76917	0.76289	0.77487	0.78116	0.80162	0.80071	0.81255	0.81280	0.81588	0.80600	0.80313	0.72808	0.73953	0.79393	0.77320	0.75674	0.78437	0.80286	0.82149	0.79450	0.80279	0.78175	0.78343	0.77396	0.80998	0.81349	0.81662	0.82587	0.87073
5mke	0.31348	0.31322	0.73344	0.75775	0.69844	0.73997	0.73285	0.76285	0.76852	0.76386	0.76520	0.77624	0.77271	0.77107	0.78755	0.79570	0.79184	0.80377	0.79552	0.80020	0.80037	0.79829	0.80732	0.80248	0.82297	0.82735	0.81911	0.81903	0.81192	0.80820	0.80964	0.73774	0.74941	0.80701	0.79250	0.75903	0.79096	0.81410	0.83882	0.81120	0.81331	0.79468	0.80239	0.80016	0.84835	0.83793	0.84062	0.85836	0.88450
5mkf	0.33534	0.31909	0.72947	0.77310	0.70945	0.75035	0.72903	0.76666	0.77005	0.77280	0.77630	0.78664	0.78359	0.78367	0.79615	0.79506	0.79530	0.80515	0.79853	0.80488	0.80540	0.80149	0.81041	0.81070	0.82686	0.82827	0.82359	0.82420	0.81173	0.81828	0.81901	0.74972	0.76181	0.80795	0.80170	0.78352	0.79552	0.82050	0.84264	0.81412	0.81823	0.79885	0.80146	0.79771	0.84952	0.83860	0.84321	0.85624	0.88699
3j9p	0.33495	0.33350	0.72676	0.77692	0.70160	0.72508	0.73348	0.80072	0.80355	0.79570	0.80052	0.82058	0.81681	0.81555	0.81569	0.83244	0.82682	0.84230	0.83137	0.83553	0.83659	0.83453	0.84997	0.85289	0.85662	0.86101	0.85567	0.85538	0.84402	0.85273	0.85439	0.76589	0.75093	0.82370	0.83106	0.83166	0.81533	0.84054	0.86187	0.81955	0.84297	0.81805	0.82654	0.82934	0.89017	0.86285	0.86317	0.81259	0.83054
6e7p	0.35227	0.31841	0.82946	0.77277	0.77832	0.81195	0.81575	0.85517	0.85432	0.84419	0.85177	0.83534	0.83495	0.83035	0.84679	0.85465	0.85739	0.86105	0.86217	0.85706	0.85435	0.84915	0.83695	0.84270	0.86037	0.85069	0.84283	0.84573	0.82883	0.84090	0.83951	0.81131	0.81971	0.83741	0.83961	0.88577	0.87799	0.90052	0.91676	0.90504	0.92270	0.88574	0.90815	0.90040	0.92263	0.91081	0.91357	0.92409	0.94377
6ayg	0.36610	0.31570	0.83987	0.80562	0.75059	0.79503	0.79050	0.81016	0.80790	0.80579	0.81668	0.79915	0.80062	0.79636	0.80636	0.80842	0.82618	0.82079	0.82654	0.82446	0.82149	0.81730	0.79420	0.80563	0.82653	0.81877	0.81205	0.81338	0.79035	0.81360	0.80790	0.77740	0.79389	0.83903	0.80728	0.85742	0.84150	0.86126	0.87951	0.85877	0.88929	0.85697	0.87748	0.86840	0.88197	0.89092	0.89372	0.88739	0.89323
6ayf	0.32690	0.31813	0.81239	0.75125	0.72736	0.75627	0.77098	0.82333	0.82116	0.81057	0.81524	0.81197	0.81208	0.80791	0.81586	0.82091	0.84036	0.85789	0.84596	0.86167	0.85314	0.85063	0.85158	0.84462	0.85292	0.85441	0.84305	0.84646	0.83134	0.84671	0.84792	0.77935	0.78057	0.84291	0.84977	0.85646	0.86872	0.89433	0.92373	0.87243	0.89012	0.85606	0.86905	0.86465	0.92992	0.90263	0.90756	0.86718	0.88252
5w3s	0.33493	0.32234	0.78430	0.77082	0.74467	0.81877	0.78930	0.81239	0.81388	0.81248	0.81832	0.83255	0.83501	0.82948	0.82739	0.84313	0.82487	0.81945	0.82349	0.81858	0.80468	0.79915	0.82318	0.81908	0.84468	0.84786	0.83755	0.83912	0.81989	0.83659	0.83269	0.77939	0.81985	0.84790	0.83542	0.87811	0.87294	0.89479	0.90903	0.89152	0.90929	0.86995	0.88776	0.88025	0.88178	0.88791	0.89090	0.86526	0.88616
6aye	0.35464	0.31427	0.82887	0.77892	0.77105	0.81786	0.81669	0.83829	0.83915	0.83364	0.84381	0.82525	0.82806	0.82208	0.83176	0.83939	0.84623	0.84569	0.84639	0.84379	0.83036	0.82479	0.81779	0.82545	0.84755	0.83868	0.82765	0.82930	0.80952	0.83043	0.82453	0.80134	0.82550	0.83478	0.82866	0.87423	0.86533	0.88779	0.90628	0.89976	0.90858	0.89241	0.91422	0.90810	0.90936	0.91374	0.91778	0.90488	0.91704
5wj9	0.32139	0.33539	0.64962	0.70828	0.61142	0.68559	0.67198	0.72435	0.72737	0.72885	0.72593	0.74981	0.75229	0.75070	0.74255	0.75343	0.75456	0.76310	0.75431	0.76324	0.76190	0.75752	0.77099	0.76083	0.78566	0.78796	0.78417	0.78558	0.78527	0.78403	0.78286	0.69752	0.70979	0.75564	0.74384	0.74121	0.78681	0.80551	0.83146	0.77881	0.79935	0.75282	0.76482	0.75713	0.81148	0.79599	0.79660	0.75393	0.78755
6e7z	0.31622	0.31538	0.72711	0.73589	0.69621	0.73609	0.72916	0.78887	0.78870	0.77153	0.77339	0.80163	0.79988	0.79551	0.79535	0.81295	0.79593	0.82040	0.80709	0.81742	0.81940	0.81690	0.84709	0.83021	0.82896	0.83974	0.83234	0.83680	0.82746	0.83595	0.83628	0.74220	0.73734	0.81721	0.83237	0.84172	0.83876	0.86066	0.88935	0.84296	0.86062	0.80751	0.81403	0.80860	0.87765	0.84918	0.85325	0.81079	0.83259
5wj5	0.33209	0.32347	0.74885	0.76953	0.68795	0.76390	0.72950	0.76664	0.76924	0.77456	0.77916	0.78907	0.79455	0.78775	0.78864	0.79841	0.80602	0.80630	0.80112	0.80607	0.80220	0.79396	0.80194	0.80437	0.83672	0.83615	0.82790	0.82911	0.81947	0.82716	0.82001	0.74090	0.78563	0.83733	0.78031	0.80146	0.82775	0.84706	0.88139	0.83641	0.85263	0.78023	0.79725	0.78978	0.85353	0.86073	0.86441	0.83528	0.86431
5wpt	0.33062	0.31564	0.75327	0.76914	0.70060	0.75890	0.73518	0.77362	0.77789	0.76584	0.77048	0.78574	0.78607	0.78275	0.78910	0.80208	0.79725	0.80782	0.80134	0.80145	0.79780	0.79183	0.81181	0.81067	0.82939	0.82813	0.82201	0.82416	0.81675	0.82097	0.81912	0.73641	0.76353	0.82693	0.80537	0.82574	0.82930	0.85076	0.88600	0.84786	0.85883	0.81455	0.83138	0.82269	0.86127	0.86786	0.87122	0.84177	0.85696
5wpv	0.33672	0.32028	0.76797	0.77869	0.70466	0.77173	0.75328	0.79256	0.79495	0.78139	0.78752	0.80258	0.80217	0.79865	0.80595	0.82015	0.81335	0.82522	0.81843	0.82154	0.80853	0.80275	0.83440	0.83315	0.84497	0.84517	0.83836	0.84193	0.82890	0.83856	0.83784	0.75143	0.77722	0.84498	0.82047	0.83594	0.84891	0.87110	0.90763	0.86255	0.87630	0.82877	0.84517	0.83605	0.87130	0.87948	0.88269	0.85362	0.86742
6e7y	0.33768	0.31670	0.75969	0.75553	0.68299	0.75447	0.73626	0.78347	0.78370	0.77117	0.77680	0.79422	0.79328	0.79045	0.79361	0.81058	0.80412	0.81910	0.80896	0.81252	0.81212	0.80721	0.82644	0.82196	0.83692	0.83968	0.82892	0.83175	0.81855	0.82768	0.82693	0.74207	0.76503	0.81986	0.81466	0.82271	0.83865	0.86266	0.89636	0.85130	0.86767	0.81702	0.83274	0.82572	0.87910	0.86918	0.87227	0.83695	0.85357
5wpq	0.32856	0.31758	0.71428	0.72666	0.65609	0.72461	0.69425	0.75872	0.75927	0.74787	0.75232	0.77038	0.77041	0.76835	0.76988	0.78291	0.77744	0.79014	0.78220	0.78721	0.78624	0.78184	0.80270	0.79683	0.80856	0.81179	0.80422	0.80579	0.79963	0.80379	0.80420	0.71892	0.73954	0.79522	0.78087	0.79648	0.81177	0.83393	0.86468	0.81867	0.83385	0.78715	0.80399	0.79748	0.82386	0.83984	0.84089	0.80166	0.82230
6ot5	0.31881	0.32003	0.81447	0.76496	0.85881	0.87887	0.87654	0.86605	0.87037	0.84236	0.83775	0.82542	0.81310	0.81762	0.84383	0.85676	0.83973	0.85313	0.85441	0.83302	0.82304	0.82271	0.84261	0.84282	0.83927	0.83735	0.83954	0.83776	0.82339	0.81335	0.82358	0.85423	0.79593	0.83355	0.89463	0.90809	0.91901	0.92588	0.93342	0.97235	0.95027	0.93182	0.95014	0.94376	0.91249	0.94735	0.94877	0.87156	0.87925
6mhx	0.33382	0.31715	0.80064	0.76887	0.85076	0.88820	0.88134	0.85876	0.86257	0.85307	0.84578	0.83902	0.83026	0.83284	0.85491	0.85112	0.83671	0.84688	0.84589	0.82953	0.81907	0.81733	0.83695	0.85006	0.83959	0.83866	0.85418	0.85307	0.84326	0.83231	0.83800	0.86301	0.81435	0.84467	0.89480	0.91048	0.93985	0.94389	0.94927	0.98566	0.96305	0.93291	0.93911	0.92981	0.89571	0.92995	0.93122	0.84348	0.86295
6pvm	0.32304	0.32072	0.81082	0.81209	0.85687	0.88969	0.87113	0.84603	0.84787	0.82101	0.83150	0.81544	0.80532	0.80723	0.83022	0.83633	0.82584	0.82760	0.83458	0.81544	0.80152	0.79889	0.80895	0.82402	0.82665	0.81799	0.81543	0.81588	0.79968	0.79711	0.80646	0.84957	0.83098	0.85110	0.84323	0.86401	0.85257	0.86277	0.86936	0.91373	0.88812	0.91113	0.91271	0.90659	0.86081	0.90945	0.91224	0.84364	0.86574
6pvn	0.33319	0.32386	0.80920	0.77658	0.83961	0.87571	0.85866	0.86191	0.86807	0.84614	0.84884	0.82704	0.82098	0.82258	0.84938	0.85880	0.85249	0.85698	0.85795	0.83845	0.82666	0.82108	0.83055	0.83848	0.85483	0.84146	0.84077	0.83962	0.82393	0.82211	0.82412	0.85691	0.81143	0.84212	0.84647	0.89184	0.89383	0.90024	0.91632	0.94810	0.93034	0.91873	0.94668	0.93749	0.89098	0.94105	0.94123	0.86461	0.88503
3j5q	0.35603	0.30982	0.82242	0.79838	0.83483	0.86059	0.85140	0.85784	0.85371	0.84456	0.84469	0.83863	0.83248	0.82880	0.84397	0.85289	0.84178	0.84779	0.84964	0.84595	0.83642	0.83680	0.83447	0.83215	0.83870	0.84447	0.83493	0.83428	0.81894	0.82577	0.82788	0.85539	0.79843	0.84986	0.89932	0.88286	0.87699	0.90445	0.91018	0.90277	0.91919	0.93452	0.92981	0.93641	0.96409	0.92564	0.92824	0.86826	0.88221
6oo5	0.32658	0.30722	0.82384	0.76603	0.90548	0.89760	0.86856	0.81105	0.81314	0.81099	0.80471	0.80183	0.79516	0.79532	0.81267	0.80291	0.78748	0.79437	0.79907	0.79032	0.78003	0.78127	0.78966	0.80443	0.78605	0.79294	0.80692	0.80686	0.79732	0.79559	0.80140	0.82410	0.78715	0.86395	0.89333	0.91129	0.87273	0.89005	0.90994	0.92367	0.92942	0.90686	0.90379	0.89251	0.87885	0.89762	0.90442	0.83417	0.84876
6oo3	0.33459	0.30708	0.81695	0.77351	0.87729	0.87749	0.86248	0.81968	0.82052	0.81430	0.80834	0.80467	0.80174	0.79783	0.81122	0.80981	0.79431	0.80228	0.80425	0.79160	0.78068	0.78053	0.79413	0.80536	0.79109	0.79495	0.80643	0.80673	0.78951	0.79424	0.79695	0.82632	0.77652	0.83241	0.89079	0.93404	0.90412	0.92789	0.95146	0.93365	0.96182	0.92143	0.92151	0.91827	0.90284	0.91559	0.91898	0.82656	0.83738
6oo4	0.33447	0.31867	0.81862	0.77307	0.87937	0.87775	0.86379	0.82134	0.82243	0.81627	0.81040	0.80759	0.80358	0.80075	0.81313	0.81134	0.79641	0.80463	0.80643	0.79387	0.78215	0.78227	0.79577	0.80686	0.79336	0.79658	0.80757	0.80809	0.79105	0.79626	0.79917	0.82851	0.77813	0.83758	0.89188	0.93293	0.90415	0.92785	0.95090	0.93394	0.96249	0.92151	0.92175	0.91828	0.90405	0.91644	0.92012	0.82795	0.83886
6pvl	0.32851	0.30747	0.79035	0.81860	0.74650	0.77773	0.75620	0.75550	0.75039	0.75092	0.75496	0.76462	0.75765	0.76290	0.77460	0.76470	0.76105	0.77263	0.76432	0.76701	0.76974	0.76957	0.78346	0.80057	0.79188	0.79085	0.80243	0.80352	0.78991	0.79331	0.79617	0.73213	0.79146	0.84183	0.81843	0.79069	0.78719	0.82226	0.84673	0.83319	0.83260	0.79545	0.78269	0.78785	0.82237	0.83382	0.83667	0.76505	0.78014
6dvw	0.32163	0.31148	0.79495	0.81413	0.76133	0.80449	0.75558	0.78661	0.78864	0.78145	0.78467	0.79353	0.78897	0.78899	0.80470	0.79675	0.79932	0.80055	0.80441	0.79313	0.78238	0.78163	0.80751	0.82105	0.81672	0.81439	0.82618	0.82635	0.80888	0.81363	0.81371	0.76075	0.81056	0.84973	0.84781	0.84636	0.84931	0.85608	0.87590	0.86534	0.87207	0.83741	0.83826	0.83582	0.84034	0.86091	0.86289	0.80299	0.81301
5zbg	0.32890	0.30971	0.76258	0.76157	0.76234	0.79485	0.80709	0.84967	0.85187	0.81343	0.81769	0.83894	0.82630	0.83477	0.84693	0.86983	0.82694	0.84555	0.84347	0.82528	0.81666	0.81765	0.87253	0.86048	0.85021	0.85613	0.85322	0.85394	0.84566	0.83673	0.84595	0.79161	0.78463	0.83451	0.90325	0.87707	0.88795	0.89951	0.90088	0.91491	0.91316	0.88217	0.88055	0.88005	0.88422	0.88729	0.88813	0.84360	0.86343
5yx9	0.33134	0.31612	0.73858	0.73052	0.72011	0.74375	0.76299	0.81686	0.81890	0.78493	0.78529	0.81370	0.80069	0.81031	0.81626	0.83642	0.81543	0.84564	0.82992	0.82474	0.82716	0.82865	0.87132	0.85644	0.85147	0.85857	0.85441	0.85481	0.85299	0.83969	0.84811	0.76166	0.74816	0.83006	0.87428	0.83675	0.85732	0.86868	0.88795	0.87044	0.86798	0.84247	0.83940	0.83958	0.88906	0.88069	0.88232	0.80272	0.81998
6cud	0.31154	0.30888	0.75039	0.73270	0.71170	0.73628	0.76286	0.80115	0.80119	0.77283	0.77520	0.80372	0.78893	0.80040	0.80832	0.81981	0.79406	0.82522	0.81189	0.80653	0.80971	0.81216	0.85574	0.85397	0.82794	0.83740	0.84519	0.84639	0.83861	0.82959	0.83966	0.75463	0.74314	0.80733	0.87727	0.83667	0.85712	0.87020	0.88948	0.87477	0.87033	0.82718	0.82774	0.82298	0.87595	0.86646	0.87014	0.79741	0.81073
6dvz	0.34237	0.32054	0.80175	0.71498	0.72404	0.73088	0.78244	0.83228	0.83163	0.80764	0.80861	0.80430	0.79172	0.79830	0.81655	0.82596	0.83834	0.86742	0.85384	0.85697	0.86817	0.86830	0.86505	0.85570	0.84947	0.85347	0.84394	0.84465	0.83276	0.82896	0.83817	0.78442	0.75138	0.80878	0.86795	0.85525	0.88507	0.89503	0.91453	0.89246	0.89070	0.88194	0.89110	0.89548	0.95571	0.93737	0.94119	0.83292	0.84287
6pvp	0.34906	0.32692	0.83840	0.76789	0.77716	0.79661	0.83679	0.89222	0.88808	0.86404	0.86564	0.85663	0.84448	0.84975	0.87093	0.88302	0.86356	0.87849	0.87794	0.87065	0.87013	0.86995	0.88111	0.87387	0.86504	0.86816	0.85931	0.85957	0.84134	0.84347	0.85154	0.83771	0.80452	0.83512	0.89853	0.90404	0.91821	0.93234	0.93124	0.95561	0.93956	0.93505	0.94837	0.94815	0.95069	0.94888	0.95257	0.86725	0.88594
6ot2	0.33130	0.31150	0.75650	0.74220	0.72193	0.77523	0.77806	0.79412	0.79589	0.78015	0.77760	0.80508	0.79516	0.80017	0.80630	0.81360	0.79628	0.81926	0.80838	0.80538	0.79437	0.79354	0.84566	0.84341	0.82767	0.83936	0.85461	0.85291	0.84098	0.83404	0.83948	0.75674	0.76662	0.83442	0.88156	0.87924	0.90414	0.91009	0.93342	0.93064	0.91708	0.85967	0.86052	0.85656	0.87221	0.89772	0.89900	0.78867	0.79736
6mhs	0.32429	0.32020	0.80007	0.75773	0.82295	0.83414	0.86049	0.86793	0.87538	0.85302	0.84885	0.83102	0.82097	0.82423	0.85516	0.86452	0.85681	0.86394	0.86736	0.84191	0.83115	0.82828	0.84303	0.85235	0.85663	0.84854	0.85315	0.85153	0.83945	0.82678	0.83381	0.82269	0.81676	0.83752	0.87990	0.89495	0.91663	0.92262	0.92925	0.97281	0.94484	0.92521	0.95108	0.94091	0.90474	0.94812	0.94786	0.88020	0.89750
6mhw	0.32636	0.31399	0.80099	0.76743	0.77718	0.84380	0.83707	0.84231	0.84473	0.83500	0.83231	0.84227	0.83378	0.83642	0.85757	0.85385	0.82381	0.82982	0.83154	0.81951	0.80760	0.80550	0.84130	0.85546	0.84381	0.84203	0.85662	0.85505	0.84344	0.83853	0.84359	0.80720	0.81859	0.85482	0.88333	0.90706	0.93342	0.93910	0.94371	0.97929	0.95619	0.89894	0.90814	0.90007	0.87120	0.90252	0.90426	0.82790	0.85090
6mhv	0.33884	0.31452	0.77526	0.76850	0.78199	0.83442	0.83715	0.84103	0.84420	0.83687	0.83110	0.84083	0.83148	0.83482	0.85697	0.85384	0.82401	0.83080	0.83194	0.81535	0.80220	0.79959	0.83749	0.85195	0.84303	0.84083	0.85655	0.85416	0.84377	0.83343	0.83846	0.80547	0.81778	0.84317	0.88692	0.91107	0.94139	0.94753	0.95276	0.98562	0.96658	0.90929	0.92033	0.91324	0.87986	0.91274	0.91292	0.82208	0.84427
6drj	0.31298	0.29332	0.74054	0.61905	0.60069	0.60523	0.67668	0.65143	0.64255	0.60284	0.59923	0.61658	0.60560	0.61160	0.61321	0.62363	0.60111	0.63153	0.62284	0.63278	0.63921	0.64875	0.66482	0.64273	0.60798	0.61794	0.61236	0.61476	0.60068	0.61402	0.62439	0.59289	0.57609	0.71973	0.77757	0.76244	0.69955	0.71588	0.71818	0.72051	0.72661	0.71148	0.69555	0.70366	0.74420	0.70850	0.71517	0.65128	0.63993
6drk	0.31715	0.30161	0.80812	0.69588	0.69558	0.68976	0.76770	0.72403	0.71989	0.67406	0.67191	0.68148	0.66811	0.67081	0.68010	0.69492	0.66726	0.69717	0.69342	0.68611	0.67893	0.69035	0.71779	0.69946	0.65907	0.66922	0.66259	0.66846	0.65219	0.66127	0.68002	0.65994	0.63272	0.77431	0.81270	0.83587	0.75339	0.77136	0.77658	0.78433	0.79706	0.79280	0.78001	0.78565	0.79434	0.78346	0.78978	0.72271	0.71335
6d73	0.35921	0.31789	0.75260	0.68370	0.70916	0.69370	0.69047	0.67550	0.66794	0.66314	0.66831	0.66151	0.65663	0.65703	0.66804	0.65975	0.65766	0.66490	0.66382	0.66857	0.66572	0.67134	0.66029	0.66479	0.65095	0.65222	0.65946	0.66060	0.65085	0.65420	0.65964	0.65453	0.67062	0.76276	0.73012	0.74488	0.68671	0.70279	0.71001	0.71161	0.72009	0.71391	0.70930	0.70998	0.72997	0.71051	0.71644	0.72106	0.71815
6pkx	0.34161	0.29855	0.73976	0.73220	0.69420	0.69497	0.68256	0.68780	0.68412	0.68706	0.68476	0.67847	0.67597	0.67398	0.68342	0.67669	0.68187	0.68909	0.68566	0.69427	0.68238	0.68383	0.68026	0.69278	0.68195	0.68167	0.68312	0.68527	0.67153	0.68403	0.68426	0.66373	0.67206	0.78858	0.75440	0.76585	0.71401	0.72647	0.74050	0.74039	0.74989	0.74244	0.73818	0.73595	0.74479	0.74221	0.74869	0.72173	0.72717
6nr3	0.30448	0.28591	0.77036	0.64685	0.73330	0.78918	0.72050	0.62658	0.63652	0.62588	0.62619	0.57872	0.57829	0.57276	0.59177	0.61728	0.62118	0.62185	0.62475	0.58140	0.60259	0.59935	0.59296	0.60942	0.58680	0.57816	0.57416	0.57939	0.58856	0.57286	0.56668	0.63372	0.64313	0.66989	0.64382	0.68198	0.62302	0.63677	0.65488	0.66305	0.67805	0.66853	0.68723	0.68998	0.65794	0.67537	0.67472	0.67394	0.65825
6nr4	0.29374	0.28782	0.70907	0.64418	0.65595	0.72564	0.65298	0.57959	0.58465	0.56975	0.56672	0.55992	0.55793	0.54966	0.55975	0.56367	0.56014	0.56134	0.57077	0.55877	0.55109	0.55158	0.56247	0.57469	0.57618	0.57715	0.58529	0.58433	0.56905	0.57958	0.56972	0.54424	0.57569	0.70008	0.61390	0.67187	0.58014	0.58588	0.60567	0.60861	0.62756	0.60805	0.60551	0.60951	0.57697	0.60147	0.60007	0.60685	0.59164
6o72	0.28744	0.26198	0.70509	0.65916	0.67995	0.73464	0.67056	0.60448	0.61051	0.59731	0.59258	0.56541	0.56934	0.55973	0.58529	0.59222	0.59585	0.59835	0.60164	0.58284	0.57202	0.57083	0.56354	0.57594	0.59195	0.59008	0.59631	0.59526	0.57898	0.58755	0.57810	0.56996	0.59507	0.71474	0.61338	0.67114	0.58222	0.59356	0.60377	0.62439	0.62778	0.62326	0.62374	0.62984	0.59840	0.61227	0.60759	0.63294	0.61356
6bpq	0.29305	0.29252	0.72300	0.63514	0.69792	0.75023	0.66744	0.59535	0.60113	0.58898	0.58663	0.55797	0.56074	0.55030	0.57124	0.56371	0.56968	0.58324	0.56663	0.56840	0.53999	0.53941	0.56379	0.56820	0.57550	0.56066	0.57072	0.56794	0.55240	0.56371	0.55241	0.58076	0.60388	0.69477	0.60054	0.67429	0.57812	0.58294	0.59744	0.60968	0.63265	0.62592	0.62514	0.63114	0.59826	0.61337	0.61051	0.62907	0.61395
6nr2	0.30084	0.29453	0.71406	0.65885	0.67702	0.74138	0.68879	0.60928	0.61556	0.59558	0.59031	0.57543	0.56977	0.56730	0.58481	0.59521	0.58922	0.59590	0.60132	0.57714	0.56547	0.56042	0.57398	0.58807	0.59184	0.59082	0.59838	0.59842	0.58056	0.59113	0.58352	0.57049	0.58354	0.70966	0.63094	0.68491	0.59936	0.60602	0.61821	0.63865	0.64260	0.63498	0.62833	0.63529	0.59761	0.62053	0.61757	0.63531	0.61822
6o6a	0.28754	0.27982	0.69309	0.64024	0.64925	0.71184	0.65919	0.58030	0.58631	0.57958	0.57365	0.55467	0.54880	0.53869	0.56643	0.56954	0.57419	0.56209	0.57936	0.56038	0.53881	0.53587	0.54879	0.56128	0.57067	0.56881	0.57574	0.57582	0.55859	0.56619	0.55898	0.55538	0.57848	0.68143	0.60113	0.65722	0.56789	0.57580	0.58140	0.61246	0.61152	0.61165	0.61162	0.61741	0.57738	0.60103	0.59893	0.61194	0.59711
6o6r	0.28813	0.29594	0.69603	0.65878	0.67090	0.73061	0.68320	0.60197	0.60811	0.59810	0.59334	0.57099	0.56442	0.56082	0.58567	0.59115	0.59391	0.58058	0.59961	0.58057	0.56915	0.56839	0.56569	0.57885	0.58523	0.58450	0.59163	0.59188	0.57439	0.58245	0.57497	0.57215	0.57912	0.70127	0.61799	0.67289	0.58433	0.59300	0.59975	0.62817	0.62749	0.63063	0.62858	0.63688	0.59656	0.61869	0.61684	0.63206	0.61650
6bbj	0.32544	0.30117	0.68123	0.66793	0.72985	0.72662	0.73677	0.64086	0.64510	0.62828	0.62285	0.63378	0.62451	0.62702	0.64242	0.64093	0.61924	0.62294	0.63081	0.61475	0.60940	0.60822	0.62228	0.63962	0.62763	0.62403	0.63264	0.63513	0.63637	0.62739	0.62855	0.61178	0.65535	0.75770	0.74696	0.74144	0.67070	0.68275	0.69244	0.71938	0.70999	0.68056	0.67290	0.67219	0.66595	0.66936	0.66885	0.65693	0.66052
6pkv	0.28457	0.29419	0.82951	0.63114	0.75509	0.73342	0.73244	0.65089	0.65156	0.62799	0.62212	0.58480	0.58273	0.58159	0.62522	0.63198	0.61409	0.63100	0.63292	0.61660	0.61895	0.62240	0.62663	0.59744	0.57874	0.60682	0.58045	0.58355	0.56535	0.57759	0.57733	0.64374	0.62986	0.66805	0.73701	0.74593	0.67718	0.69789	0.71064	0.72175	0.72914	0.71365	0.71288	0.71994	0.72746	0.71207	0.71586	0.67571	0.65776
6pkw	0.29839	0.28675	0.79667	0.67164	0.74080	0.75439	0.72640	0.66614	0.66910	0.64472	0.63738	0.61812	0.61816	0.61550	0.64176	0.62296	0.62305	0.64189	0.64373	0.63245	0.63312	0.64080	0.61757	0.61864	0.60639	0.61809	0.61669	0.61704	0.61343	0.61350	0.61055	0.65678	0.64763	0.70583	0.74936	0.76042	0.68287	0.70291	0.71016	0.73408	0.72935	0.71914	0.71392	0.72047	0.73450	0.70836	0.71549	0.68397	0.66320
6co7	0.33013	0.33635	0.79860	0.79248	0.79606	0.80519	0.84495	0.81813	0.82299	0.81064	0.81124	0.79753	0.78711	0.79035	0.80927	0.81581	0.82399	0.82943	0.82995	0.81044	0.80991	0.80613	0.79511	0.80659	0.82258	0.81124	0.81125	0.80908	0.79504	0.79206	0.80067	0.78470	0.77639	0.81755	0.85989	0.87857	0.83920	0.85480	0.87082	0.87486	0.88255	0.88486	0.90067	0.89728	0.89288	0.90852	0.90976	0.85997	0.88355
6bwd	0.31736	0.33409	0.61356	0.71810	0.61000	0.67667	0.69103	0.67188	0.67614	0.67965	0.67426	0.69598	0.69065	0.69604	0.69342	0.69856	0.70349	0.71272	0.70189	0.70005	0.70110	0.69583	0.71085	0.71004	0.73055	0.72894	0.73226	0.73183	0.73095	0.72235	0.72215	0.65169	0.66172	0.68421	0.75487	0.78016	0.73523	0.75100	0.78215	0.74233	0.76230	0.73581	0.74157	0.73888	0.77590	0.77604	0.77859	0.70086	0.71611
5zx5	0.32691	0.33074	0.71655	0.75362	0.71718	0.75729	0.75848	0.73686	0.74263	0.74650	0.73772	0.75916	0.75337	0.75755	0.75857	0.76616	0.77271	0.77998	0.77051	0.76874	0.76831	0.76235	0.77711	0.77572	0.80158	0.80264	0.80476	0.80274	0.79934	0.78875	0.78798	0.71299	0.72631	0.80162	0.82273	0.84745	0.80213	0.81882	0.85683	0.80688	0.83371	0.80414	0.81161	0.80877	0.84484	0.85005	0.85161	0.77031	0.78363
6bwf	0.32090	0.33089	0.71550	0.74700	0.71635	0.75026	0.75345	0.73552	0.73926	0.73985	0.73116	0.75332	0.74626	0.75219	0.75404	0.76315	0.76442	0.77536	0.76584	0.76269	0.76111	0.75613	0.77583	0.77473	0.79378	0.79274	0.79791	0.79648	0.79467	0.78257	0.78470	0.70871	0.71659	0.80135	0.82528	0.84541	0.79164	0.80886	0.84451	0.80525	0.82334	0.79891	0.80309	0.80120	0.83677	0.84147	0.84443	0.76721	0.77752
6dvy	0.33782	0.31185	0.82303	0.83138	0.88231	0.89451	0.86869	0.82977	0.83190	0.83567	0.84295	0.83126	0.82863	0.82911	0.83536	0.82460	0.82297	0.81585	0.82468	0.81527	0.80346	0.80097	0.79630	0.81844	0.82068	0.81781	0.82707	0.82753	0.80810	0.81931	0.81723	0.85788	0.85730	0.83762	0.83944	0.84895	0.84800	0.85832	0.86502	0.87614	0.87786	0.89494	0.88743	0.88320	0.84396	0.87838	0.88285	0.82609	0.84990
6aei	0.33010	0.35183	0.73242	0.76068	0.72110	0.73801	0.75190	0.76375	0.76559	0.74371	0.75083	0.79349	0.78126	0.78782	0.79703	0.81649	0.80554	0.82324	0.81517	0.80888	0.80932	0.80859	0.83397	0.83142	0.83946	0.84174	0.83543	0.83353	0.82606	0.81713	0.82397	0.72940	0.74544	0.80821	0.85711	0.79865	0.82461	0.83947	0.85611	0.84989	0.84154	0.79955	0.84123	0.80629	0.87562	0.87951	0.88276	0.81493	0.83126
5z96	0.32610	0.34466	0.75910	0.77326	0.73191	0.75733	0.76118	0.77121	0.77481	0.74870	0.76031	0.79971	0.78962	0.79283	0.80608	0.82582	0.81634	0.83403	0.82394	0.81819	0.80793	0.80705	0.83798	0.83807	0.84944	0.85129	0.84490	0.84301	0.83078	0.82557	0.82949	0.71770	0.76571	0.81866	0.86134	0.81263	0.83867	0.85484	0.87502	0.86314	0.85290	0.81676	0.82896	0.82112	0.87702	0.89274	0.89394	0.82815	0.84360
6g1k	0.35120	0.34151	0.76061	0.76883	0.73260	0.76044	0.77625	0.77560	0.77691	0.76305	0.76112	0.80162	0.79019	0.79435	0.80754	0.82772	0.81737	0.83519	0.82658	0.81875	0.80815	0.80720	0.84211	0.84218	0.85098	0.85213	0.84857	0.84669	0.83525	0.82685	0.83207	0.73807	0.76730	0.82512	0.86837	0.81472	0.84113	0.85711	0.87663	0.86830	0.85757	0.81438	0.85539	0.82258	0.87768	0.89406	0.89472	0.82612	0.84251
6o77	0.34313	0.33744	0.79329	0.77195	0.77443	0.79941	0.82109	0.77328	0.77911	0.77182	0.76641	0.74584	0.73582	0.73605	0.76556	0.77211	0.78577	0.78712	0.79005	0.76602	0.75419	0.75057	0.74953	0.76137	0.78288	0.76747	0.76591	0.76330	0.75559	0.74149	0.74756	0.74012	0.73236	0.81042	0.82457	0.86969	0.78914	0.80909	0.83321	0.83248	0.85383	0.84572	0.87815	0.87565	0.84695	0.88022	0.87952	0.82405	0.83422
5wp6	0.31996	0.32236	0.77051	0.77229	0.74466	0.78534	0.80126	0.77785	0.78033	0.75622	0.75136	0.77336	0.76142	0.76587	0.77764	0.79812	0.77429	0.78676	0.78904	0.76744	0.75655	0.75608	0.80211	0.79524	0.79515	0.79806	0.79826	0.79708	0.78488	0.77609	0.78714	0.73221	0.71716	0.82639	0.86590	0.89819	0.82172	0.84078	0.85591	0.86105	0.86899	0.83930	0.85597	0.85312	0.84905	0.87700	0.87793	0.81047	0.81538
6bco	0.32226	0.33522	0.75964	0.78206	0.74721	0.79542	0.80227	0.77547	0.77666	0.76371	0.75857	0.77770	0.76831	0.76913	0.78297	0.80254	0.78406	0.79157	0.79390	0.77256	0.76467	0.76207	0.79434	0.78969	0.80474	0.80468	0.80503	0.80428	0.79345	0.78117	0.79246	0.73917	0.73416	0.82769	0.86497	0.88877	0.82204	0.84611	0.86104	0.85856	0.87067	0.84600	0.86920	0.86450	0.85646	0.88805	0.88735	0.81193	0.82336
6bcq	0.32506	0.33336	0.75844	0.78178	0.74790	0.79509	0.80304	0.77650	0.77775	0.76421	0.75651	0.77841	0.76889	0.76956	0.78366	0.80350	0.78416	0.79214	0.79443	0.77314	0.76538	0.76258	0.79589	0.79059	0.80477	0.80492	0.80549	0.80513	0.79314	0.78183	0.79231	0.73940	0.73345	0.82875	0.86443	0.88889	0.82114	0.84541	0.86060	0.85872	0.87066	0.84622	0.86847	0.86393	0.85584	0.88760	0.88721	0.81364	0.82491
6bcj	0.32390	0.32819	0.76101	0.79849	0.75647	0.80949	0.81406	0.78100	0.78488	0.77317	0.76433	0.78304	0.77246	0.77494	0.78935	0.81096	0.78565	0.78767	0.79400	0.77133	0.76083	0.75944	0.79212	0.78681	0.80373	0.80365	0.80354	0.80099	0.79077	0.77910	0.78749	0.74610	0.74296	0.82780	0.86310	0.89921	0.82046	0.84647	0.86204	0.86988	0.88079	0.85555	0.87971	0.87461	0.85496	0.88725	0.88658	0.81490	0.83338
6bcl	0.32325	0.32783	0.76381	0.79973	0.75860	0.81174	0.81515	0.78500	0.78686	0.77443	0.76944	0.78518	0.77510	0.77797	0.79216	0.81256	0.78721	0.78977	0.79550	0.77180	0.76250	0.76047	0.79229	0.78856	0.80494	0.80475	0.80458	0.80239	0.79143	0.78095	0.79029	0.74837	0.74694	0.82750	0.86295	0.90084	0.82373	0.84849	0.86485	0.87128	0.88322	0.85805	0.88141	0.87599	0.85734	0.88865	0.88866	0.81598	0.83523
6bwi	0.32490	0.34523	0.80303	0.80281	0.78505	0.82090	0.84592	0.80684	0.81263	0.80524	0.80340	0.78354	0.77527	0.77579	0.79925	0.80637	0.81992	0.81908	0.82400	0.80267	0.78872	0.78386	0.78222	0.79819	0.81691	0.80420	0.80116	0.79948	0.78806	0.78323	0.78610	0.77806	0.77422	0.82177	0.84023	0.88335	0.82218	0.83962	0.86744	0.87489	0.88286	0.88449	0.91563	0.90817	0.87905	0.92257	0.92168	0.85132	0.87333
6bqr	0.34260	0.35229	0.80073	0.80161	0.75361	0.78592	0.81001	0.77530	0.78203	0.78093	0.77854	0.76079	0.75635	0.75463	0.77460	0.77649	0.81715	0.82064	0.81600	0.80541	0.80437	0.79903	0.77525	0.79563	0.82483	0.81039	0.80954	0.80610	0.79465	0.78588	0.78624	0.75440	0.75244	0.81874	0.82118	0.84172	0.80630	0.82690	0.86954	0.83625	0.85351	0.85701	0.88819	0.87951	0.89337	0.92583	0.92484	0.83414	0.85970
6bqv	0.33319	0.34201	0.80153	0.80088	0.75494	0.78679	0.81125	0.77687	0.78363	0.78260	0.78137	0.76252	0.75922	0.75635	0.77534	0.77693	0.81811	0.82169	0.81662	0.80763	0.80655	0.80115	0.77866	0.79503	0.82573	0.81301	0.81162	0.80813	0.79695	0.78914	0.78821	0.75501	0.75396	0.82093	0.82317	0.84412	0.80921	0.82972	0.87221	0.83844	0.85703	0.85979	0.89132	0.88245	0.89500	0.92891	0.92836	0.83684	0.86219
6pw5	0.30898	0.25959	0.96303	0.50826	0.53804	0.57772	0.56834	0.54086	0.53856	0.52097	0.52304	0.51162	0.50646	0.50807	0.51827	0.52059	0.53628	0.55307	0.54360	0.54655	0.55609	0.55752	0.54102	0.55035	0.53190	0.53331	0.52822	0.52961	0.51509	0.52655	0.53004	0.50568	0.53027	0.59807	0.59238	0.58603	0.56915	0.58479	0.60763	0.58316	0.59817	0.57271	0.57058	0.57251	0.60811	0.59058	0.59390	0.57146	0.55841
6bo4	0.32846	0.30022	0.74152	0.78186	0.76384	0.79121	0.78393	0.74909	0.75577	0.73392	0.73376	0.73813	0.73436	0.73161	0.75222	0.75602	0.72483	0.72916	0.73537	0.72169	0.70812	0.70333	0.73605	0.74410	0.73779	0.73393	0.73889	0.73793	0.72573	0.73124	0.72849	0.70884	0.70486	0.90609	0.77269	0.83080	0.75460	0.77309	0.78900	0.81613	0.80790	0.81446	0.80643	0.80782	0.75812	0.80148	0.80649	0.76263	0.76797
5vkq	0.32538	0.32668	0.77321	0.73031	0.74450	0.77653	0.76986	0.71944	0.74263	0.70954	0.70973	0.74663	0.74137	0.73990	0.75477	0.77013	0.77245	0.77778	0.77389	0.76685	0.75426	0.75096	0.77091	0.78135	0.80074	0.79851	0.79244	0.78989	0.78107	0.77056	0.77321	0.68268	0.75520	0.81297	0.83524	0.81478	0.80434	0.81899	0.86083	0.81799	0.82898	0.78670	0.83805	0.79879	0.83992	0.87581	0.87454	0.78203	0.79268
[truncated: 72 more columns]
