# Supplementary material for: Global alignment and assessment of TRP channel transmembrane domain structures to explore functional mechanisms
Source: eLife. 2020 Aug 17;9:e58660. doi: 10.7554/eLife.58660 (PMC7431192; doi:10.7554/eLife.58660)
Supplement: Figure 2—source data 4. [file elife-58660-fig2-data4.csv]

	6bbj	3rqw	5svl	6a70	6cud	2r9r	6drj	6d73	6pkx	5wpq	5wpt	5wpv	5wj5	5wj9	6e7z	6e7p	6e7y	6aye	6ayf	5w3s	5mke	5mkf	5k47	5t4d	6d1w	5z1w	6du8	6bwd	6bob	6boa	6d7s	6bo8	6bo9	6d7q	5wo7	5woa	6d7v	6d7o	5wo9	6d7x	5iwk	6dmu	6dmr	6dmw	6e2f	6o1n	6e2g	6d7p	6d7t
6bbj	1.00000	0.43522	0.42778	0.55377	0.36950	0.38672	0.37168	0.40489	0.41241	0.40448	0.43033	0.42165	0.41151	0.40880	0.38602	0.40706	0.38960	0.43014	0.40429	0.41877	0.41764	0.41511	0.43394	0.45378	0.44970	0.37858	0.37625	0.64556	0.46439	0.47882	0.47001	0.47292	0.47186	0.46495	0.46299	0.46350	0.45864	0.46065	0.47832	0.46482	0.47525	0.44053	0.44921	0.45539	0.44523	0.45611	0.46784	0.42502	0.46796
3rqw	0.12123	1.00000	0.51692	0.36545	0.10190	0.10644	0.12985	0.13163	0.13835	0.11580	0.11939	0.11646	0.11098	0.10750	0.11109	0.10608	0.10891	0.11476	0.11278	0.11368	0.11361	0.11415	0.11882	0.12355	0.12069	0.13679	0.13288	0.39633	0.10916	0.10500	0.11257	0.11319	0.11324	0.10999	0.10775	0.10884	0.11259	0.11170	0.10811	0.11244	0.11179	0.10703	0.10520	0.10578	0.10764	0.10591	0.10647	0.10917	0.10233
5svl	0.08959	0.41200	1.00000	0.27830	0.06929	0.08020	0.08918	0.09301	0.09746	0.07826	0.07851	0.07880	0.08059	0.07522	0.08259	0.07510	0.07492	0.08240	0.08119	0.07572	0.07934	0.08045	0.08291	0.08875	0.08776	0.08943	0.09189	0.30113	0.08170	0.08885	0.08436	0.08657	0.08575	0.08031	0.08283	0.08274	0.08534	0.08726	0.07546	0.08271	0.07998	0.07246	0.07200	0.06761	0.07345	0.07462	0.07196	0.07726	0.07046
6a70	0.19164	0.45785	0.44694	1.00000	0.17046	0.17240	0.19808	0.20027	0.19081	0.17876	0.18201	0.18220	0.16759	0.16577	0.17138	0.17030	0.16280	0.16209	0.16781	0.16556	0.20543	0.21103	0.21693	0.21679	0.21658	0.20443	0.22162	0.70081	0.18035	0.17284	0.18222	0.18159	0.18167	0.18258	0.18228	0.18235	0.18374	0.18417	0.17897	0.17948	0.17977	0.16859	0.16927	0.17042	0.17180	0.17172	0.17274	0.16926	0.17190
6cud	0.49631	0.50043	0.46798	0.71698	1.00000	0.69554	0.69108	0.66237	0.67260	0.70301	0.70909	0.71385	0.68346	0.68481	0.70381	0.69869	0.69135	0.69237	0.69109	0.69324	0.84851	0.85829	0.86096	0.84700	0.84650	0.77424	0.83522	0.82795	0.71343	0.69866	0.71245	0.71978	0.72464	0.68962	0.68463	0.68734	0.68048	0.69374	0.67798	0.68213	0.69078	0.73598	0.72215	0.71993	0.72939	0.70943	0.71400	0.69608	0.69456
2r9r	0.46094	0.44139	0.46247	0.62080	0.60938	1.00000	0.69405	0.67527	0.69921	0.64013	0.65206	0.65237	0.62130	0.62332	0.61279	0.60722	0.61918	0.62255	0.60781	0.61303	0.66921	0.68399	0.66701	0.70804	0.69800	0.65040	0.62072	0.70323	0.72384	0.72052	0.73213	0.73382	0.73573	0.71568	0.72486	0.72575	0.71633	0.72067	0.71754	0.71036	0.71972	0.70260	0.71545	0.71927	0.69710	0.70742	0.70469	0.69330	0.68908
6drj	0.38334	0.46319	0.46806	0.61069	0.52075	0.59110	1.00000	0.70675	0.69818	0.55878	0.55320	0.55802	0.49451	0.52563	0.56931	0.53932	0.54274	0.52485	0.53289	0.52801	0.61863	0.61368	0.58650	0.59385	0.58917	0.64293	0.64320	0.84420	0.52963	0.54178	0.53558	0.54533	0.55008	0.51155	0.51863	0.51957	0.50147	0.51505	0.51328	0.50089	0.51341	0.60124	0.58020	0.57855	0.55291	0.53685	0.53371	0.52896	0.49037
6d73	0.41216	0.47078	0.47810	0.60441	0.49374	0.56782	0.69688	1.00000	0.96991	0.54938	0.55493	0.55723	0.51672	0.52257	0.53900	0.52789	0.53087	0.53337	0.52912	0.52346	0.56289	0.56764	0.56915	0.57292	0.56205	0.55116	0.56975	0.84027	0.55644	0.54918	0.54984	0.55772	0.55994	0.54057	0.54577	0.54611	0.54290	0.54891	0.54474	0.54280	0.54970	0.57204	0.56916	0.56867	0.56141	0.56132	0.55466	0.55877	0.54102
6pkx	0.40994	0.46578	0.49406	0.52806	0.49051	0.57519	0.67463	0.94584	1.00000	0.55096	0.56047	0.56285	0.51979	0.52823	0.53953	0.52746	0.53194	0.53700	0.53007	0.52674	0.55929	0.57062	0.57037	0.57599	0.56252	0.54734	0.56666	0.83184	0.56233	0.55643	0.55958	0.56616	0.56739	0.55687	0.55888	0.56016	0.55098	0.55736	0.55638	0.55455	0.55792	0.57819	0.57677	0.57539	0.56667	0.56670	0.55833	0.56830	0.54160
5wpq	0.47573	0.50364	0.46224	0.62382	0.60095	0.62520	0.63751	0.63661	0.65290	1.00000	0.95286	0.98186	0.87946	0.88449	0.90479	0.90007	0.91172	0.89721	0.89639	0.88202	0.69599	0.70980	0.71714	0.70827	0.70202	0.67694	0.73762	0.65828	0.68597	0.68217	0.68792	0.69791	0.70037	0.68035	0.67475	0.67945	0.66502	0.67682	0.67116	0.67418	0.68256	0.71661	0.70080	0.69796	0.70716	0.69607	0.69079	0.68232	0.66678
5wpt	0.50074	0.50022	0.46945	0.62853	0.59947	0.62902	0.62308	0.63542	0.65676	0.93992	1.00000	0.98146	0.88335	0.88318	0.88044	0.87562	0.89151	0.93397	0.90818	0.92031	0.68086	0.69542	0.71176	0.71268	0.70408	0.65508	0.70779	0.66018	0.68799	0.68264	0.68867	0.69685	0.70054	0.69277	0.69054	0.69335	0.67456	0.68516	0.67897	0.68445	0.69100	0.71179	0.69747	0.69964	0.70620	0.70661	0.69587	0.68573	0.67044
5wpv	0.49048	0.50160	0.47069	0.63083	0.60149	0.62926	0.62919	0.63875	0.65945	0.96823	0.98146	1.00000	0.88749	0.88354	0.89770	0.89427	0.90728	0.92227	0.90940	0.90581	0.69156	0.70273	0.71808	0.70686	0.70826	0.66608	0.72632	0.66157	0.68676	0.68373	0.69002	0.69830	0.70136	0.68744	0.68351	0.68700	0.66914	0.68089	0.67646	0.67929	0.68781	0.71762	0.70300	0.70235	0.70911	0.70448	0.69523	0.68552	0.66890
5wj5	0.50040	0.50123	0.52163	0.61337	0.61028	0.63217	0.58218	0.62285	0.64008	0.92078	0.93778	0.94228	1.00000	0.93171	0.91018	0.91957	0.93491	0.92750	0.91572	0.91279	0.70372	0.72431	0.74993	0.74404	0.73336	0.65202	0.68725	0.65166	0.73090	0.71751	0.72852	0.73338	0.73303	0.73420	0.72812	0.72936	0.72176	0.72970	0.71892	0.72752	0.73168	0.72247	0.71536	0.71612	0.73113	0.73156	0.72435	0.70963	0.71417
5wj9	0.49974	0.49057	0.48431	0.59731	0.61548	0.63776	0.62489	0.63279	0.65294	0.93232	0.94354	0.94405	0.93770	1.00000	0.93107	0.91505	0.93279	0.91924	0.90802	0.91127	0.71583	0.73780	0.75200	0.74618	0.73789	0.67608	0.70151	0.65850	0.73922	0.72808	0.73706	0.74748	0.75036	0.74258	0.73855	0.73989	0.72389	0.73789	0.72265	0.73309	0.73641	0.75496	0.74132	0.74430	0.75123	0.74499	0.74243	0.72460	0.71505
6e7z	0.46987	0.50467	0.49528	0.61390	0.62408	0.61981	0.67556	0.64427	0.65939	0.94193	0.92828	0.94717	0.90448	0.91928	1.00000	0.94921	0.95555	0.89426	0.90662	0.89179	0.71369	0.72660	0.72688	0.72530	0.72094	0.70984	0.75042	0.65047	0.68637	0.68335	0.68431	0.69638	0.70096	0.68176	0.67808	0.68113	0.66071	0.67440	0.66823	0.67244	0.68293	0.74064	0.71851	0.71878	0.72156	0.70662	0.69837	0.68681	0.66074
6e7p	0.50322	0.49433	0.47088	0.62915	0.63042	0.62482	0.64792	0.64232	0.65660	0.95611	0.94177	0.96290	0.93137	0.92086	0.96797	1.00000	0.97228	0.91930	0.92491	0.90959	0.72624	0.73787	0.74779	0.74228	0.74286	0.69843	0.73987	0.62565	0.70938	0.71434	0.69541	0.70500	0.70747	0.69516	0.69288	0.69600	0.67704	0.68953	0.69354	0.68562	0.69671	0.73727	0.71821	0.71656	0.72194	0.71188	0.70576	0.69509	0.67755
6e7y	0.47890	0.49942	0.49808	0.56702	0.62022	0.63355	0.64614	0.64304	0.65874	0.96215	0.95300	0.97065	0.94090	0.93279	0.96814	0.96591	1.00000	0.92088	0.92891	0.91421	0.72833	0.74577	0.74236	0.74436	0.73669	0.70205	0.73907	0.65750	0.70783	0.70078	0.70231	0.71249	0.71463	0.70213	0.69781	0.70192	0.68512	0.69893	0.69088	0.69155	0.70386	0.74010	0.72327	0.72137	0.72488	0.71734	0.70947	0.69914	0.68068
6aye	0.51863	0.50992	0.51129	0.55600	0.61132	0.62616	0.61417	0.63540	0.65419	0.92739	0.97993	0.96724	0.91553	0.90167	0.88859	0.89608	0.90330	1.00000	0.96447	0.97386	0.68697	0.72592	0.71952	0.73339	0.72999	0.65339	0.69814	0.65065	0.70915	0.70470	0.70121	0.70833	0.71059	0.70798	0.70475	0.70691	0.68793	0.69846	0.70381	0.70030	0.70809	0.71918	0.70819	0.70918	0.71663	0.71684	0.70623	0.69641	0.68553
6ayf	0.49668	0.50541	0.51693	0.60577	0.61694	0.61838	0.63152	0.63726	0.65242	0.93921	0.96526	0.96665	0.91572	0.90223	0.91245	0.91312	0.92295	0.97742	1.00000	0.97262	0.69492	0.72572	0.72105	0.71796	0.70828	0.67023	0.71499	0.64293	0.69904	0.69363	0.68973	0.70029	0.70290	0.69099	0.68607	0.68990	0.67042	0.68317	0.68320	0.68056	0.69379	0.71763	0.70514	0.70380	0.70926	0.70356	0.69534	0.68734	0.67252
5w3s	0.51190	0.50645	0.48123	0.57215	0.61895	0.62371	0.62467	0.63017	0.64939	0.92350	0.97847	0.96243	0.91279	0.90550	0.89744	0.89812	0.90841	0.98697	0.97262	1.00000	0.69925	0.72031	0.71342	0.72271	0.70870	0.67441	0.70527	0.64724	0.70197	0.69612	0.69303	0.70133	0.70526	0.69903	0.69624	0.69937	0.67730	0.69058	0.69387	0.68879	0.69871	0.72027	0.70747	0.70803	0.71429	0.71410	0.70298	0.68897	0.67250
5mke	0.50189	0.47371	0.48588	0.74605	0.74180	0.67310	0.73660	0.66954	0.68037	0.71739	0.71045	0.72141	0.69534	0.70312	0.70945	0.70942	0.71513	0.68697	0.68675	0.69090	1.00000	0.96042	0.93014	0.92238	0.92274	0.88595	0.89553	0.75916	0.71893	0.70734	0.70844	0.71758	0.72189	0.70191	0.69745	0.69866	0.68842	0.70109	0.69235	0.69089	0.70746	0.74565	0.72179	0.72176	0.73838	0.72811	0.72332	0.69745	0.69413
5mkf	0.49975	0.48729	0.48279	0.80524	0.74883	0.68806	0.72725	0.67585	0.69613	0.73212	0.72581	0.73371	0.71545	0.72438	0.72224	0.72039	0.73194	0.72592	0.71672	0.71162	0.96042	1.00000	0.95487	0.94865	0.94564	0.87906	0.89088	0.70485	0.74960	0.74018	0.73904	0.74734	0.75130	0.73241	0.72887	0.73151	0.72310	0.73587	0.72546	0.71844	0.73318	0.76685	0.74318	0.74547	0.75622	0.74495	0.74102	0.72905	0.70984
5k47	0.51905	0.51377	0.51588	0.82037	0.74254	0.66317	0.68335	0.67139	0.68781	0.73068	0.73454	0.74105	0.73120	0.72887	0.71367	0.72137	0.71983	0.71092	0.70388	0.69673	0.91811	0.94227	1.00000	0.98467	0.95631	0.85255	0.88544	0.81524	0.77224	0.75511	0.76727	0.77243	0.77575	0.75058	0.75179	0.75528	0.74390	0.75669	0.74809	0.74373	0.76065	0.76230	0.75240	0.75395	0.76414	0.76185	0.76301	0.74448	0.73787
5t4d	0.51479	0.48875	0.51912	0.76772	0.68430	0.66164	0.65355	0.63719	0.65523	0.67690	0.68930	0.68398	0.67855	0.67692	0.66683	0.66869	0.67477	0.67664	0.65616	0.66056	0.85064	0.87328	0.91718	1.00000	0.97108	0.85585	0.83727	0.74623	0.71037	0.74923	0.76171	0.76724	0.77033	0.74100	0.73545	0.73806	0.73809	0.75054	0.73152	0.71489	0.71460	0.69641	0.67886	0.68475	0.69590	0.68878	0.69008	0.67685	0.66783
6d1w	0.51666	0.49384	0.52187	0.75582	0.69255	0.66100	0.65592	0.63241	0.64676	0.67982	0.69025	0.69437	0.67848	0.67898	0.67193	0.67881	0.67726	0.68345	0.65792	0.65819	0.86296	0.88323	0.90416	0.98538	1.00000	0.87644	0.84708	0.67773	0.69850	0.73569	0.74123	0.74659	0.75004	0.72337	0.71883	0.72260	0.72193	0.73391	0.71693	0.70160	0.69468	0.68816	0.67741	0.67871	0.68574	0.67891	0.67747	0.66662	0.64851
5z1w	0.42529	0.54011	0.53777	0.69477	0.63414	0.61064	0.71018	0.61237	0.62068	0.64783	0.63500	0.64546	0.59971	0.61722	0.65277	0.63381	0.63845	0.60860	0.61615	0.61762	0.81826	0.81191	0.79819	0.85585	0.86461	1.00000	0.90809	0.65369	0.58565	0.64122	0.63750	0.65084	0.65688	0.60938	0.60385	0.60840	0.60378	0.61793	0.60266	0.58424	0.58816	0.62784	0.60321	0.60355	0.60425	0.58776	0.58202	0.58247	0.55253
6du8	0.40956	0.52509	0.53056	0.70650	0.65277	0.56194	0.68315	0.61106	0.62031	0.67731	0.65949	0.67598	0.60724	0.61618	0.66286	0.64115	0.64443	0.62419	0.63061	0.62269	0.79288	0.78916	0.79496	0.80288	0.80097	0.86822	1.00000	0.64129	0.57876	0.57965	0.57549	0.58680	0.59526	0.55213	0.55216	0.55643	0.54363	0.55695	0.55167	0.54689	0.56263	0.62864	0.60752	0.60288	0.60618	0.58486	0.58302	0.57760	0.54786
6bwd	0.18954	0.44820	0.45320	0.61999	0.16042	0.17022	0.21860	0.22198	0.22645	0.16696	0.17090	0.17025	0.15907	0.16034	0.15722	0.15679	0.15852	0.16415	0.15850	0.16088	0.17913	0.17497	0.18447	0.18012	0.17625	0.17771	0.18272	1.00000	0.17784	0.17184	0.17643	0.17659	0.16787	0.17618	0.17530	0.17545	0.17739	0.17262	0.16752	0.17594	0.17404	0.17557	0.16639	0.17423	0.17380	0.17654	0.17438	0.17005	0.17092
6bob	0.51628	0.41539	0.47104	0.58950	0.57167	0.66783	0.57264	0.61135	0.63175	0.64728	0.65693	0.65602	0.65950	0.66340	0.62586	0.63442	0.63664	0.64816	0.63230	0.63472	0.65860	0.68551	0.71306	0.70076	0.68008	0.57882	0.59307	0.71114	1.00000	0.95842	0.97050	0.97266	0.96936	0.95964	0.96375	0.96401	0.97033	0.97662	0.94875	0.94948	0.94919	0.86289	0.87467	0.87518	0.90402	0.90990	0.92010	0.90040	0.91690
6boa	0.50953	0.38788	0.48009	0.53409	0.52687	0.62840	0.55930	0.57492	0.59453	0.60789	0.61567	0.61669	0.61137	0.61593	0.58850	0.60329	0.59527	0.60810	0.59265	0.59465	0.61293	0.63943	0.65795	0.69802	0.67653	0.60302	0.56483	0.65597	0.90188	1.00000	0.98822	0.99267	0.99140	0.93674	0.93270	0.93361	0.94892	0.95872	0.92322	0.90450	0.89441	0.82044	0.82454	0.82461	0.86111	0.84789	0.85471	0.84169	0.85525
6d7s	0.49134	0.40115	0.44450	0.55216	0.52601	0.62551	0.54230	0.56448	0.58672	0.60072	0.60752	0.60961	0.60783	0.61064	0.57775	0.57609	0.58514	0.59291	0.57811	0.58046	0.60241	0.62562	0.65434	0.69437	0.66719	0.58795	0.55030	0.66469	0.89151	0.96473	1.00000	0.99210	0.98982	0.93559	0.93071	0.93107	0.95227	0.95856	0.91558	0.90744	0.89547	0.80369	0.81063	0.81082	0.84816	0.83675	0.84975	0.83776	0.85597
6bo8	0.49430	0.40705	0.45582	0.55188	0.53024	0.62668	0.55227	0.57264	0.59362	0.60853	0.61408	0.61623	0.61140	0.61815	0.58662	0.58290	0.59255	0.59825	0.58562	0.58505	0.60931	0.63209	0.65827	0.69910	0.67151	0.59950	0.56074	0.66395	0.89359	0.96899	0.99210	1.00000	0.99729	0.93660	0.93314	0.93415	0.95191	0.95967	0.91765	0.90873	0.89641	0.81104	0.81494	0.81474	0.85401	0.84115	0.85318	0.84080	0.85626
6bo9	0.49344	0.40478	0.45831	0.55347	0.53309	0.62816	0.55721	0.57493	0.59499	0.61037	0.61703	0.61767	0.61118	0.62027	0.58990	0.58473	0.59417	0.59879	0.58762	0.58787	0.61262	0.63504	0.66080	0.70174	0.67437	0.60480	0.56856	0.57269	0.89097	0.96777	0.98982	0.99729	1.00000	0.93390	0.92985	0.93116	0.94721	0.95670	0.91493	0.90377	0.89352	0.81480	0.81635	0.81706	0.85458	0.84194	0.85213	0.84001	0.85384
6d7q	0.49380	0.41867	0.44807	0.56119	0.52490	0.62605	0.52744	0.56555	0.59509	0.60794	0.62516	0.62129	0.62611	0.63047	0.58924	0.58913	0.59848	0.61170	0.59210	0.59750	0.61117	0.63499	0.65570	0.69116	0.66683	0.57378	0.53862	0.66597	0.90323	0.93674	0.95799	0.95903	0.95621	1.00000	0.97198	0.97242	0.98882	0.99337	0.93950	0.95788	0.92642	0.81552	0.81853	0.81976	0.86083	0.86167	0.86123	0.87019	0.87177
5wo7	0.49177	0.42366	0.43090	0.56342	0.52144	0.63309	0.53470	0.57108	0.59754	0.60316	0.62347	0.61765	0.62061	0.62724	0.58635	0.58761	0.59505	0.60879	0.58797	0.59541	0.60763	0.63224	0.65659	0.68611	0.66268	0.56869	0.53874	0.66324	0.90709	0.93270	0.95290	0.95542	0.95199	0.97198	1.00000	0.99771	0.98162	0.98482	0.96245	0.95758	0.93547	0.81356	0.81884	0.82024	0.85249	0.86939	0.86030	0.86901	0.86723
5woa	0.49274	0.42525	0.42962	0.56423	0.52264	0.63390	0.53581	0.57159	0.59783	0.60696	0.62581	0.62057	0.62186	0.62823	0.58864	0.58989	0.59829	0.61047	0.59095	0.59810	0.60844	0.63425	0.65933	0.68831	0.66593	0.57276	0.54281	0.66269	0.90732	0.93361	0.95328	0.95648	0.95336	0.97242	0.99771	1.00000	0.98201	0.98581	0.96280	0.95842	0.93453	0.81420	0.81833	0.81956	0.85291	0.86805	0.85980	0.87042	0.86603
6d7v	0.47571	0.41698	0.42922	0.55807	0.50421	0.60899	0.50452	0.55370	0.57370	0.57828	0.59248	0.58811	0.59845	0.59814	0.55716	0.55905	0.56871	0.57832	0.55934	0.56422	0.58428	0.61011	0.63155	0.66926	0.64741	0.55506	0.51754	0.65762	0.88467	0.91958	0.94471	0.94436	0.93973	0.95746	0.95065	0.95103	1.00000	0.99671	0.91935	0.92971	0.89734	0.76996	0.77713	0.77688	0.81950	0.82739	0.82679	0.84410	0.84362
6d7o	0.47788	0.41343	0.47069	0.55517	0.51227	0.61222	0.51824	0.55983	0.58024	0.58759	0.60050	0.59741	0.60420	0.60863	0.56683	0.56793	0.57885	0.58610	0.56873	0.57398	0.59378	0.61950	0.64123	0.67976	0.65720	0.56735	0.52972	0.57689	0.88999	0.92884	0.95090	0.95201	0.94908	0.96175	0.95367	0.95461	0.99671	1.00000	0.92084	0.92777	0.89948	0.78506	0.78986	0.78946	0.83050	0.83604	0.83476	0.84786	0.84490
5wo9	0.51752	0.42958	0.43219	0.56935	0.52696	0.64020	0.53799	0.58126	0.60597	0.61269	0.62678	0.62466	0.62686	0.62691	0.59057	0.60039	0.60176	0.62172	0.59767	0.60667	0.61441	0.64205	0.66745	0.69706	0.67468	0.57826	0.54829	0.59560	0.91412	0.94469	0.95920	0.96141	0.95846	0.96152	0.98529	0.98564	0.97134	0.97299	1.00000	0.95238	0.93927	0.81175	0.82941	0.83130	0.84850	0.86776	0.86124	0.86489	0.86975
6d7x	0.50198	0.42599	0.46371	0.57258	0.53059	0.63467	0.52516	0.57871	0.60309	0.61571	0.63197	0.62747	0.63427	0.63681	0.59435	0.59427	0.60244	0.61890	0.59566	0.60269	0.61471	0.63701	0.66464	0.68148	0.66069	0.56050	0.54358	0.67949	0.91474	0.92544	0.95059	0.95198	0.94658	0.98052	0.98021	0.98108	0.98276	0.98061	0.95238	1.00000	0.95235	0.81638	0.82364	0.82519	0.86650	0.87485	0.87173	0.88624	0.89275
5iwk	0.52622	0.43320	0.43899	0.57979	0.55110	0.65975	0.55054	0.60055	0.62308	0.64010	0.65544	0.65280	0.65606	0.65693	0.61910	0.61953	0.62949	0.64300	0.62387	0.62776	0.64490	0.66686	0.69823	0.70015	0.67191	0.57784	0.57291	0.69019	0.94226	0.94316	0.96696	0.96802	0.96469	0.97741	0.98734	0.98631	0.97749	0.97999	0.96824	0.98167	1.00000	0.85202	0.86397	0.86533	0.89551	0.91206	0.90769	0.90228	0.91808
6dmu	0.50718	0.44209	0.44497	0.57583	0.61193	0.67302	0.67678	0.65152	0.67375	0.70276	0.70717	0.71293	0.67894	0.70495	0.69977	0.68398	0.69084	0.68377	0.67411	0.67662	0.70817	0.72783	0.73258	0.71575	0.69747	0.64409	0.67150	0.73516	0.89930	0.90884	0.90934	0.91856	0.92329	0.90045	0.89810	0.89885	0.87392	0.89292	0.87644	0.88045	0.89406	1.00000	0.97110	0.96735	0.95101	0.94129	0.93441	0.89781	0.87826
6dmr	0.52150	0.44387	0.43755	0.58877	0.61009	0.69381	0.65930	0.65712	0.68093	0.69637	0.70200	0.70753	0.68112	0.70110	0.68811	0.67559	0.68436	0.68234	0.67135	0.67373	0.69555	0.71504	0.73294	0.70637	0.69520	0.62553	0.65624	0.65235	0.92467	0.92708	0.93131	0.93689	0.93871	0.91750	0.91789	0.91725	0.89615	0.91264	0.90889	0.90153	0.91970	0.98490	1.00000	0.99415	0.94995	0.95686	0.95417	0.90531	0.90080
6dmw	0.52962	0.45702	0.45598	0.58576	0.60864	0.69745	0.65775	0.65593	0.67875	0.69355	0.70419	0.70693	0.68136	0.70374	0.68800	0.67393	0.68244	0.68293	0.67011	0.67373	0.69489	0.71720	0.73443	0.71307	0.69662	0.62566	0.65086	0.74572	0.92524	0.92717	0.93156	0.93662	0.93962	0.91903	0.91960	0.91876	0.89588	0.91217	0.91100	0.90336	0.92121	0.98105	0.99415	1.00000	0.94757	0.95704	0.95217	0.90423	0.90144
6e2f	0.51230	0.42884	0.44827	0.58269	0.60491	0.66791	0.61977	0.64045	0.66008	0.69365	0.70163	0.70452	0.68672	0.70152	0.68242	0.67037	0.67678	0.68133	0.66679	0.67121	0.70180	0.71826	0.73444	0.71514	0.69496	0.61935	0.64622	0.70873	0.94344	0.95661	0.96355	0.97093	0.97166	0.95360	0.94364	0.94413	0.93491	0.94889	0.91792	0.93715	0.94102	0.95101	0.93684	0.93451	1.00000	0.95723	0.95494	0.93441	0.94710
6o1n	0.52382	0.43388	0.45380	0.57859	0.59028	0.67771	0.60031	0.64038	0.65991	0.68289	0.70203	0.69992	0.68690	0.69526	0.66848	0.66123	0.67028	0.68151	0.66152	0.67091	0.69245	0.70801	0.73231	0.70765	0.68797	0.60206	0.62235	0.74152	0.94979	0.94080	0.94950	0.95498	0.95595	0.95476	0.96393	0.96231	0.94507	0.95609	0.94008	0.94682	0.95912	0.94129	0.94360	0.94378	0.95723	1.00000	0.95809	0.92651	0.93477
6e2g	0.54221	0.44043	0.45602	0.59201	0.59735	0.67932	0.60003	0.63555	0.65459	0.68212	0.69587	0.69523	0.68462	0.69763	0.66513	0.66023	0.66760	0.67591	0.65820	0.66498	0.69242	0.70884	0.73837	0.71369	0.69098	0.59906	0.62388	0.73121	0.96764	0.95625	0.97318	0.97757	0.97622	0.96205	0.96092	0.96030	0.95238	0.96269	0.93955	0.95070	0.96132	0.94086	0.94761	0.94563	0.96165	0.96484	1.00000	0.92713	0.95624
6d7p	0.48843	0.43253	0.46229	0.56906	0.58063	0.66455	0.58960	0.63689	0.66251	0.66956	0.68136	0.68117	0.66706	0.67721	0.65027	0.64622	0.65392	0.66286	0.64647	0.64848	0.66433	0.69341	0.71606	0.69515	0.67540	0.59613	0.61420	0.68166	0.93965	0.93327	0.95067	0.95446	0.95347	0.96519	0.96386	0.96555	0.96630	0.97113	0.93701	0.96023	0.94866	0.89781	0.89322	0.89217	0.93441	0.92651	0.92081	1.00000	0.92029
6d7t	0.54001	0.43165	0.42890	0.59367	0.58289	0.66454	0.54855	0.61947	0.63306	0.65867	0.67044	0.66890	0.67584	0.67279	0.63034	0.63510	0.64156	0.65669	0.63759	0.63723	0.66547	0.68000	0.71468	0.69004	0.66078	0.56834	0.58436	0.71346	0.96407	0.95613	0.98020	0.98055	0.97746	0.97423	0.96877	0.96730	0.97324	0.97491	0.94900	0.97477	0.97251	0.88406	0.89484	0.89547	0.95366	0.94120	0.95624	0.92662	1.00000
6o1u	0.52915	0.44454	0.46032	0.58340	0.57598	0.66590	0.55892	0.62171	0.64410	0.66468	0.68376	0.68089	0.68014	0.67957	0.64227	0.64215	0.65052	0.66883	0.64752	0.65484	0.66679	0.68694	0.71481	0.68783	0.67027	0.57065	0.58629	0.74781	0.95280	0.93854	0.96502	0.96523	0.96068	0.96647	0.96782	0.96711	0.96430	0.96798	0.94261	0.96366	0.96280	0.90938	0.92200	0.92431	0.93781	0.96224	0.95748	0.92788	0.94962
6o1p	0.53548	0.44627	0.45930	0.59168	0.56961	0.66595	0.54270	0.60929	0.62929	0.65711	0.67771	0.67307	0.67804	0.67565	0.63259	0.63515	0.64375	0.66305	0.64097	0.64912	0.66022	0.67607	0.70784	0.68147	0.66426	0.56031	0.57361	0.74863	0.95284	0.93240	0.95630	0.95600	0.95292	0.96572	0.97724	0.97402	0.96850	0.97032	0.95211	0.96947	0.97280	0.89145	0.90648	0.90889	0.92897	0.97767	0.94952	0.92214	0.94979
6o20	0.53542	0.44185	0.46702	0.59310	0.56837	0.65603	0.54271	0.61107	0.63037	0.65312	0.67510	0.66973	0.67395	0.66935	0.62744	0.63101	0.63948	0.66017	0.63627	0.64536	0.65602	0.67456	0.70625	0.68033	0.66390	0.55842	0.57308	0.74502	0.95265	0.93493	0.95957	0.95745	0.95362	0.96573	0.97148	0.96945	0.96798	0.97042	0.94424	0.96603	0.96535	0.89619	0.90968	0.91116	0.93020	0.96675	0.95048	0.92175	0.94879
6nr3	0.52697	0.43787	0.43120	0.58242	0.56018	0.60046	0.64518	0.64264	0.66656	0.62531	0.64687	0.64345	0.60237	0.60360	0.59526	0.60110	0.60381	0.62702	0.60482	0.60933	0.62680	0.64859	0.65805	0.65681	0.64677	0.56787	0.59750	0.80282	0.70172	0.68569	0.68786	0.68837	0.68931	0.67893	0.67660	0.68078	0.67497	0.68255	0.69213	0.66674	0.68574	0.67388	0.69009	0.69503	0.67069	0.68259	0.68029	0.66115	0.66179
6o77	0.48149	0.46101	0.47450	0.59869	0.56733	0.65520	0.67577	0.67151	0.70204	0.64456	0.66517	0.66401	0.62296	0.62300	0.61745	0.61314	0.62024	0.63562	0.61457	0.61742	0.63407	0.65140	0.66611	0.68611	0.67162	0.60866	0.63318	0.83769	0.69341	0.68644	0.69299	0.69526	0.69622	0.68699	0.68770	0.68975	0.68243	0.69318	0.69258	0.67526	0.68728	0.66599	0.68508	0.68893	0.66408	0.67579	0.67323	0.66224	0.65716
5zx5	0.47127	0.47799	0.43814	0.61233	0.62681	0.66560	0.67784	0.67421	0.70158	0.66601	0.67903	0.68179	0.63257	0.63387	0.63161	0.62872	0.63428	0.65052	0.63456	0.63604	0.67280	0.69409	0.71045	0.73259	0.71632	0.65342	0.67976	0.94830	0.69961	0.69034	0.70506	0.70774	0.70593	0.68757	0.68767	0.68967	0.68359	0.69265	0.69144	0.68224	0.68993	0.68364	0.69609	0.69837	0.68077	0.68433	0.68741	0.67756	0.66947
6bwf	0.45180	0.46977	0.46079	0.56167	0.61090	0.65259	0.69661	0.65965	0.68612	0.65108	0.66299	0.66676	0.61352	0.61945	0.62384	0.61696	0.62034	0.63133	0.62340	0.61918	0.66662	0.68660	0.69748	0.71600	0.70151	0.65629	0.68178	0.97054	0.67751	0.67085	0.68177	0.68531	0.68714	0.66975	0.66863	0.67119	0.66379	0.67442	0.66210	0.66055	0.66408	0.68394	0.67848	0.67961	0.67482	0.67127	0.66610	0.66375	0.64200
6bqr	0.49447	0.46298	0.46645	0.58359	0.56499	0.66507	0.67628	0.69821	0.73017	0.63244	0.64930	0.64816	0.62079	0.62672	0.60812	0.62223	0.60989	0.63244	0.61278	0.61693	0.63052	0.64911	0.66634	0.66956	0.66058	0.58750	0.60451	0.81611	0.71496	0.71990	0.70541	0.70805	0.70840	0.70425	0.70736	0.70772	0.71046	0.71491	0.71314	0.70058	0.69667	0.68162	0.69098	0.69384	0.68921	0.69682	0.69157	0.69276	0.68488
6bwi	0.47401	0.45920	0.43860	0.56336	0.56132	0.66094	0.70845	0.69004	0.72379	0.64162	0.65467	0.65530	0.61517	0.62272	0.61983	0.61721	0.61703	0.63357	0.61766	0.62140	0.63548	0.65627	0.66247	0.67045	0.65952	0.60076	0.62466	0.81171	0.70264	0.69998	0.69465	0.70019	0.70257	0.69176	0.69365	0.69564	0.69069	0.69763	0.69968	0.68253	0.68344	0.68945	0.69494	0.69630	0.68574	0.68872	0.68254	0.67768	0.66589
6bco	0.45964	0.44883	0.44697	0.59000	0.55950	0.66077	0.75857	0.69484	0.72650	0.64128	0.64685	0.64992	0.60565	0.61670	0.62321	0.61206	0.61681	0.61916	0.61083	0.60968	0.63738	0.65075	0.65469	0.66345	0.65358	0.61707	0.64493	0.82794	0.68806	0.68899	0.68549	0.69358	0.69761	0.67254	0.67529	0.67616	0.66946	0.68076	0.68056	0.66163	0.67206	0.69478	0.69928	0.69960	0.68326	0.67872	0.67542	0.66965	0.65016
6bcq	0.45668	0.44937	0.44086	0.58759	0.55950	0.66139	0.75995	0.69563	0.72943	0.64018	0.64631	0.64887	0.60505	0.61641	0.62220	0.61142	0.61634	0.62007	0.61029	0.60973	0.63600	0.65025	0.65375	0.66235	0.65268	0.61464	0.64367	0.82291	0.68738	0.68688	0.68661	0.69369	0.69205	0.67046	0.67275	0.67397	0.66724	0.67874	0.67696	0.65954	0.67009	0.69349	0.69809	0.69840	0.68156	0.67734	0.67396	0.66707	0.64793
6bcj	0.45503	0.44338	0.44727	0.59130	0.55764	0.66220	0.76706	0.69044	0.72723	0.64142	0.64728	0.65029	0.60488	0.61598	0.62365	0.61223	0.61679	0.61916	0.61161	0.61028	0.63512	0.65034	0.65218	0.66249	0.65181	0.61839	0.64301	0.82570	0.68464	0.68732	0.68472	0.69379	0.69516	0.67115	0.67438	0.67482	0.66691	0.67766	0.67677	0.66009	0.67076	0.69340	0.69653	0.69658	0.68095	0.67467	0.67132	0.66780	0.64590
6bcl	0.44977	0.44784	0.42868	0.58782	0.55706	0.66046	0.77188	0.69375	0.72964	0.64092	0.64629	0.64910	0.60374	0.61459	0.62348	0.61173	0.61617	0.61995	0.61145	0.60933	0.63445	0.64943	0.65118	0.66204	0.65132	0.61757	0.64388	0.82029	0.68202	0.68554	0.68132	0.69189	0.69322	0.66859	0.67215	0.67244	0.66432	0.67569	0.67426	0.65722	0.66815	0.69139	0.69413	0.69417	0.67810	0.67154	0.66849	0.66548	0.64233
6co7	0.50028	0.44895	0.47811	0.57873	0.62095	0.68428	0.76402	0.72314	0.74806	0.67675	0.68670	0.69068	0.64404	0.66432	0.67071	0.67528	0.66487	0.67065	0.66317	0.65946	0.69094	0.70292	0.70720	0.71671	0.69559	0.64092	0.67325	0.85965	0.72639	0.73282	0.69270	0.71891	0.71958	0.70410	0.70539	0.70663	0.69161	0.70492	0.71200	0.69117	0.70307	0.73374	0.73955	0.73843	0.71854	0.71406	0.71279	0.69610	0.67862
6bqv	0.49885	0.46602	0.49075	0.58959	0.56695	0.67297	0.70574	0.71508	0.74633	0.63572	0.66200	0.65647	0.62807	0.63052	0.61426	0.62268	0.61625	0.64428	0.62140	0.63060	0.62656	0.64681	0.66717	0.67316	0.66410	0.59358	0.60827	0.82670	0.71480	0.71990	0.70644	0.70897	0.70895	0.70551	0.70930	0.71024	0.70997	0.71384	0.71447	0.70134	0.69962	0.68569	0.69409	0.69706	0.68988	0.69702	0.69112	0.69901	0.68318
6mix	0.42891	0.46358	0.41859	0.53485	0.51986	0.64218	0.69254	0.66896	0.70928	0.60743	0.61887	0.62041	0.59021	0.59657	0.58616	0.57836	0.58490	0.59653	0.58479	0.58403	0.57447	0.60044	0.61026	0.62291	0.61267	0.56162	0.58167	0.74471	0.66059	0.65457	0.66637	0.66786	0.66989	0.66750	0.66823	0.66844	0.67350	0.67546	0.65966	0.66176	0.65759	0.63939	0.64514	0.64720	0.64333	0.64815	0.64472	0.65088	0.63696
6pkv	0.47330	0.44063	0.47351	0.54037	0.57605	0.66094	0.86682	0.71720	0.74249	0.62922	0.63340	0.63705	0.58317	0.60588	0.61626	0.61139	0.60710	0.60970	0.60516	0.60563	0.67759	0.67717	0.67439	0.67853	0.67184	0.64014	0.66048	0.82288	0.65006	0.64785	0.64828	0.65317	0.65569	0.63180	0.63833	0.63872	0.63164	0.64146	0.62818	0.62130	0.62828	0.67909	0.66917	0.66791	0.65570	0.64640	0.64605	0.63448	0.61041
6pkw	0.46557	0.44328	0.46331	0.58218	0.55255	0.62342	0.80656	0.77546	0.78647	0.61195	0.61753	0.62154	0.56290	0.58140	0.59777	0.58658	0.58697	0.58853	0.58440	0.58387	0.64961	0.65078	0.64797	0.65460	0.64563	0.62295	0.65251	0.80406	0.60825	0.60786	0.60890	0.61433	0.61826	0.59041	0.59825	0.59994	0.59135	0.60150	0.58870	0.58230	0.59104	0.64079	0.63013	0.62825	0.61766	0.60993	0.60765	0.59899	0.57668
6drk	0.45321	0.43438	0.45545	0.59684	0.54428	0.63645	0.90140	0.71684	0.73927	0.60580	0.61169	0.61510	0.55195	0.57463	0.60201	0.57836	0.58531	0.58020	0.57468	0.57781	0.64708	0.64707	0.63851	0.64380	0.63631	0.62645	0.64812	0.83107	0.60172	0.60239	0.60062	0.60548	0.60890	0.58888	0.59325	0.59361	0.58109	0.59278	0.58127	0.57525	0.58309	0.64782	0.63900	0.63870	0.61204	0.60950	0.59823	0.58898	0.56174
5wp6	0.43908	0.46883	0.49590	0.58843	0.56501	0.65343	0.85945	0.71072	0.73652	0.64343	0.65962	0.65654	0.60148	0.61376	0.63700	0.61855	0.62357	0.63162	0.62425	0.62742	0.65073	0.66026	0.65624	0.65990	0.64923	0.63645	0.65724	0.81096	0.65591	0.66010	0.65199	0.65681	0.65939	0.63582	0.63890	0.63887	0.62839	0.63795	0.64319	0.62226	0.63214	0.68730	0.68252	0.68105	0.66171	0.65089	0.64434	0.64020	0.60950
6ayg	0.51479	0.50010	0.45920	0.60793	0.58002	0.64580	0.65930	0.63377	0.65815	0.75582	0.78694	0.78122	0.71986	0.73501	0.73407	0.73471	0.72593	0.76103	0.74467	0.74827	0.66792	0.70177	0.70647	0.69615	0.69495	0.65858	0.68102	0.63278	0.68974	0.70497	0.68842	0.69911	0.70065	0.68040	0.68770	0.69011	0.67047	0.68261	0.68668	0.66812	0.67927	0.67389	0.67296	0.67592	0.67017	0.67479	0.66628	0.66469	0.64315
5vkq	0.53656	0.49931	0.48785	0.58419	0.56309	0.61470	0.68138	0.63464	0.66024	0.61363	0.65130	0.63952	0.60303	0.61409	0.60101	0.58869	0.59379	0.62865	0.60914	0.61534	0.65725	0.66618	0.67365	0.68369	0.67166	0.61328	0.61406	0.73605	0.66910	0.67894	0.68684	0.68952	0.68830	0.69365	0.69459	0.69549	0.68531	0.69457	0.67923	0.67701	0.67042	0.65804	0.65463	0.65654	0.65069	0.65217	0.64613	0.63666	0.62743
6pw4	0.57223	0.46647	0.49773	0.63014	0.59878	0.65267	0.65396	0.60356	0.62911	0.66863	0.70326	0.69513	0.65762	0.66163	0.64721	0.66153	0.65346	0.68660	0.66432	0.67391	0.65982	0.67969	0.69523	0.70656	0.69855	0.62021	0.64100	0.76452	0.72514	0.72124	0.70943	0.71393	0.71095	0.70784	0.70953	0.71041	0.69619	0.70363	0.71323	0.70667	0.71871	0.69625	0.70636	0.70965	0.70250	0.70417	0.70583	0.68744	0.68508
6pw5	0.56972	0.46746	0.50744	0.62139	0.60736	0.66050	0.66617	0.62281	0.64694	0.67359	0.71110	0.70222	0.65992	0.66212	0.65227	0.66437	0.65592	0.69036	0.66647	0.67583	0.67135	0.68845	0.70422	0.70881	0.70354	0.62675	0.64511	0.76168	0.72972	0.72841	0.71457	0.72047	0.71813	0.71293	0.71268	0.71438	0.69863	0.70747	0.71819	0.70946	0.72274	0.70751	0.71555	0.71889	0.71290	0.71308	0.71331	0.69577	0.69212
5yx9	0.46430	0.48818	0.46467	0.65307	0.67198	0.58052	0.60976	0.61789	0.63104	0.65132	0.65786	0.66064	0.61677	0.62591	0.61937	0.61172	0.61999	0.62654	0.61095	0.61460	0.70386	0.72617	0.74289	0.70343	0.69542	0.63966	0.71786	0.80462	0.64889	0.63031	0.64562	0.65208	0.65537	0.62795	0.62653	0.62983	0.62334	0.63278	0.61936	0.62246	0.63039	0.65508	0.64421	0.64234	0.65592	0.64312	0.64447	0.63495	0.63060
5zbg	0.46730	0.48964	0.46791	0.64864	0.67599	0.56657	0.62051	0.61109	0.62186	0.65668	0.66252	0.64619	0.61423	0.62482	0.62475	0.61732	0.62484	0.63005	0.61673	0.61953	0.71697	0.73277	0.74739	0.70693	0.71848	0.65057	0.72340	0.79863	0.64068	0.62316	0.63470	0.64304	0.64731	0.61510	0.61509	0.61881	0.60839	0.61862	0.60966	0.61146	0.62046	0.65994	0.63847	0.64167	0.65593	0.63938	0.63940	0.62688	0.62074
6g1k	0.52483	0.48371	0.48221	0.65249	0.68862	0.65936	0.62949	0.65616	0.67839	0.66720	0.68717	0.68636	0.65355	0.65009	0.63193	0.63409	0.64265	0.66286	0.64185	0.64585	0.70142	0.72157	0.74712	0.73720	0.72704	0.63206	0.67248	0.85273	0.73618	0.71420	0.73176	0.73040	0.72944	0.71713	0.72047	0.72357	0.71488	0.72142	0.72358	0.71718	0.72415	0.70651	0.71669	0.71965	0.70986	0.71827	0.72226	0.70357	0.71093
5z96	0.52625	0.46878	0.47542	0.65685	0.66941	0.64668	0.62612	0.64880	0.67116	0.65175	0.68194	0.67564	0.64661	0.64513	0.62310	0.62450	0.62803	0.65529	0.63128	0.63914	0.70736	0.72344	0.74215	0.71956	0.70835	0.61628	0.65844	0.84330	0.71822	0.69427	0.70987	0.70895	0.70771	0.70630	0.70826	0.71099	0.70128	0.70809	0.70001	0.70552	0.70704	0.69416	0.69336	0.69756	0.69535	0.70821	0.70587	0.68937	0.69201
6aei	0.51085	0.46018	0.48589	0.64091	0.67668	0.63419	0.62063	0.63731	0.65954	0.64356	0.66444	0.66155	0.63030	0.63227	0.61299	0.61859	0.61588	0.63824	0.61351	0.62537	0.69659	0.71330	0.73385	0.71371	0.70317	0.61221	0.65638	0.84654	0.70850	0.68707	0.70119	0.70249	0.70134	0.69346	0.69775	0.70056	0.68853	0.69638	0.68769	0.69140	0.69488	0.69090	0.68525	0.68961	0.69068	0.69567	0.69671	0.68182	0.68309
6bwj	0.56682	0.44531	0.48234	0.57065	0.53375	0.57998	0.55510	0.60046	0.61553	0.60905	0.63557	0.62963	0.62227	0.61448	0.58250	0.60777	0.59484	0.62879	0.59886	0.60589	0.59947	0.61176	0.64505	0.62791	0.61914	0.52697	0.55426	0.73099	0.71114	0.69628	0.68628	0.68810	0.68341	0.68941	0.69216	0.69109	0.68224	0.68589	0.69414	0.69346	0.69738	0.66665	0.67477	0.68100	0.68276	0.69123	0.69713	0.66566	0.69760
6bwm	0.53972	0.46097	0.48121	0.59824	0.51959	0.56356	0.49393	0.57538	0.58725	0.58447	0.61442	0.60666	0.61450	0.59301	0.55052	0.58192	0.57057	0.60801	0.57643	0.58361	0.57369	0.58542	0.62186	0.61922	0.60579	0.48638	0.52076	0.73280	0.71862	0.69215	0.69382	0.68932	0.68323	0.70262	0.70548	0.70373	0.70278	0.70098	0.71165	0.71435	0.71278	0.63555	0.66025	0.66609	0.66774	0.68904	0.69485	0.66711	0.71052
6oo7	0.55504	0.44415	0.46322	0.58894	0.50053	0.53725	0.46957	0.56992	0.57940	0.57124	0.59341	0.58870	0.59653	0.57551	0.53116	0.56665	0.55231	0.58884	0.56105	0.56589	0.54807	0.55800	0.59850	0.58584	0.57669	0.46115	0.50732	0.73298	0.69504	0.66949	0.66899	0.66596	0.66078	0.67749	0.68084	0.67964	0.68168	0.67754	0.68875	0.69194	0.69021	0.61513	0.63478	0.63954	0.65303	0.66378	0.67197	0.65142	0.69361
6bpq	0.60416	0.44660	0.47608	0.57689	0.51241	0.52407	0.47603	0.55398	0.56618	0.54978	0.57675	0.56646	0.57285	0.55627	0.51531	0.53974	0.53246	0.57206	0.53763	0.55152	0.56235	0.56870	0.60677	0.59617	0.59630	0.48022	0.50545	0.79608	0.67708	0.65138	0.65314	0.65025	0.64798	0.66406	0.66339	0.66273	0.66377	0.66754	0.67516	0.67232	0.67383	0.58293	0.60565	0.61251	0.61396	0.63864	0.64084	0.61520	0.65698
6o6a	0.55820	0.43870	0.47384	0.61142	0.51532	0.51570	0.47101	0.54777	0.56270	0.55193	0.58032	0.57616	0.58160	0.56066	0.51862	0.54257	0.53279	0.57529	0.53894	0.55461	0.56669	0.57260	0.61110	0.60163	0.59514	0.47628	0.51593	0.83265	0.66709	0.62672	0.63982	0.63686	0.63419	0.65708	0.65595	0.65589	0.66746	0.66137	0.65261	0.67035	0.66164	0.57025	0.58685	0.59246	0.60840	0.63633	0.62914	0.61417	0.64996
6o72	0.57089	0.45095	0.45970	0.60994	0.50808	0.51654	0.45762	0.54112	0.55338	0.54117	0.57670	0.56712	0.57532	0.55533	0.51228	0.53467	0.52632	0.56884	0.53212	0.54818	0.55579	0.56286	0.60765	0.57335	0.57047	0.47063	0.50476	0.84111	0.66923	0.62985	0.64085	0.63708	0.63335	0.65219	0.65277	0.65294	0.66378	0.65698	0.65596	0.66572	0.66553	0.56314	0.58106	0.59035	0.59929	0.62878	0.63043	0.60934	0.65175
6o6r	0.56186	0.44759	0.45994	0.60843	0.51305	0.51913	0.46553	0.54443	0.55784	0.55435	0.58252	0.57431	0.58162	0.56302	0.51772	0.54111	0.53387	0.57356	0.53969	0.55296	0.56074	0.56973	0.61342	0.58636	0.59538	0.48151	0.51788	0.83147	0.67173	0.63684	0.64721	0.64416	0.64167	0.65574	0.65480	0.65542	0.66726	0.66090	0.65862	0.66799	0.66581	0.57057	0.58881	0.59517	0.60623	0.63270	0.63271	0.61369	0.65597
6nr2	0.58294	0.44765	0.46925	0.60166	0.54768	0.54588	0.51841	0.57786	0.59131	0.58783	0.61906	0.60983	0.60514	0.58830	0.55112	0.57790	0.56704	0.60709	0.57272	0.58764	0.60813	0.61533	0.65168	0.63290	0.62903	0.52156	0.55449	0.82180	0.69616	0.67181	0.66965	0.66929	0.66830	0.67231	0.67128	0.67152	0.67573	0.67541	0.68512	0.67789	0.68487	0.61565	0.63622	0.64345	0.64127	0.66501	0.66425	0.63611	0.66777
6nr4	0.55489	0.42426	0.45610	0.57150	0.51008	0.51131	0.49509	0.54552	0.55930	0.55828	0.58217	0.57651	0.56717	0.55089	0.52261	0.54798	0.54005	0.57437	0.54383	0.55467	0.56715	0.57423	0.60887	0.59379	0.59319	0.47929	0.53043	0.74896	0.66555	0.63970	0.63549	0.63468	0.63454	0.63708	0.63714	0.63683	0.63608	0.63836	0.64935	0.64147	0.64997	0.59202	0.61235	0.61954	0.61266	0.63420	0.63463	0.60388	0.63472
6mhx	0.50478	0.43073	0.45269	0.54751	0.51111	0.54338	0.57178	0.60110	0.62059	0.61360	0.62275	0.62500	0.58940	0.58626	0.57741	0.59587	0.58785	0.60603	0.58341	0.59279	0.60466	0.61060	0.63767	0.65673	0.65077	0.57061	0.60928	0.66722	0.68723	0.69406	0.68641	0.69287	0.69543	0.67969	0.68233	0.68529	0.66584	0.67734	0.69572	0.67023	0.68717	0.65015	0.65492	0.65627	0.65823	0.66724	0.66287	0.63907	0.64451
6ot2	0.47463	0.42789	0.42149	0.54842	0.52045	0.53983	0.58703	0.56929	0.59050	0.62173	0.63103	0.63171	0.59088	0.59499	0.58903	0.58678	0.59071	0.60154	0.58272	0.59103	0.61637	0.62346	0.64281	0.64857	0.64151	0.58293	0.62341	0.67444	0.66642	0.67225	0.67873	0.68609	0.68931	0.67165	0.67351	0.67730	0.65247	0.66621	0.66524	0.66020	0.66937	0.66790	0.65081	0.65276	0.66364	0.66277	0.65345	0.63435	0.62634
6ot5	0.47681	0.41508	0.42591	0.52389	0.52236	0.54089	0.60147	0.57556	0.59603	0.61935	0.63056	0.62919	0.58973	0.59546	0.58851	0.58656	0.59078	0.60200	0.58548	0.59308	0.61895	0.62262	0.64281	0.64161	0.62933	0.57635	0.62797	0.66974	0.66472	0.66916	0.67260	0.68155	0.68394	0.66798	0.67043	0.67376	0.64653	0.66078	0.66200	0.65583	0.66744	0.66753	0.65153	0.65174	0.66492	0.66223	0.65308	0.63281	0.62470
6mhw	0.48013	0.43274	0.40903	0.53626	0.50507	0.52678	0.54476	0.52603	0.54672	0.58745	0.60027	0.59758	0.56845	0.56492	0.54938	0.55465	0.55848	0.57498	0.55547	0.56237	0.57251	0.57809	0.61165	0.61928	0.61150	0.53289	0.58958	0.68323	0.65892	0.65446	0.66502	0.66781	0.67144	0.65438	0.65736	0.66025	0.64199	0.65218	0.65611	0.64759	0.66351	0.62813	0.62711	0.62846	0.63510	0.63900	0.63981	0.61493	0.62333
6mhv	0.47792	0.43197	0.41856	0.52960	0.51588	0.54863	0.56010	0.57260	0.59471	0.61188	0.62551	0.62486	0.60141	0.59476	0.57457	0.58136	0.58592	0.59908	0.58098	0.58734	0.59588	0.60533	0.63661	0.63813	0.62999	0.54841	0.60150	0.67826	0.69334	0.69036	0.69921	0.70435	0.70642	0.69986	0.70274	0.70533	0.68750	0.69875	0.69120	0.69036	0.69882	0.65965	0.65562	0.65732	0.67187	0.68124	0.67111	0.65440	0.65554
6mhs	0.49783	0.42973	0.43672	0.54724	0.52071	0.56068	0.57681	0.58348	0.60676	0.62217	0.63113	0.63205	0.60181	0.59711	0.58612	0.59139	0.59584	0.60879	0.58767	0.59077	0.60675	0.61418	0.64856	0.65395	0.64950	0.57107	0.61780	0.58164	0.69317	0.69409	0.70256	0.70847	0.71119	0.69025	0.69360	0.69644	0.67540	0.68765	0.69704	0.68003	0.69774	0.66669	0.67067	0.67224	0.67247	0.67728	0.67461	0.64921	0.65319
6mho	0.48362	0.42722	0.43126	0.51864	0.51813	0.53982	0.56118	0.56536	0.58564	0.61168	0.62465	0.62354	0.59346	0.59180	0.57598	0.57713	0.58469	0.59702	0.57558	0.58504	0.60275	0.60963	0.63751	0.64345	0.63699	0.55949	0.61313	0.67514	0.68159	0.68211	0.68936	0.69548	0.69893	0.68830	0.69095	0.69375	0.67411	0.68607	0.68003	0.67924	0.68673	0.66183	0.65112	0.65199	0.66801	0.67313	0.66285	0.64777	0.64485
6oo3	0.51921	0.39856	0.47034	0.50353	0.51593	0.55995	0.60756	0.57685	0.61025	0.59955	0.61947	0.61682	0.59279	0.59104	0.58163	0.60109	0.58911	0.60813	0.58980	0.59320	0.59970	0.61398	0.63536	0.64983	0.64266	0.57252	0.58526	0.68744	0.69119	0.73804	0.71863	0.72372	0.72286	0.68618	0.69085	0.69077	0.68487	0.69830	0.70077	0.66649	0.67982	0.65698	0.66546	0.66927	0.65933	0.65943	0.65923	0.63488	0.63667
6oo4	0.55099	0.43790	0.46140	0.58006	0.55520	0.58782	0.62538	0.61805	0.64225	0.64565	0.66553	0.66446	0.64165	0.64069	0.62397	0.64694	0.63451	0.65603	0.63539	0.63738	0.64668	0.66076	0.68408	0.68009	0.66865	0.57563	0.62154	0.72282	0.72947	0.73619	0.71735	0.72283	0.72225	0.70798	0.70868	0.70949	0.68871	0.70187	0.71957	0.70086	0.71786	0.70725	0.71704	0.72140	0.70974	0.71414	0.71323	0.67639	0.68842
6oo5	0.55615	0.44321	0.45001	0.58738	0.54988	0.58447	0.59044	0.60046	0.62447	0.64150	0.66372	0.65958	0.64614	0.64082	0.61434	0.64172	0.62849	0.65197	0.63027	0.63431	0.63871	0.65673	0.68353	0.67845	0.66637	0.56232	0.60849	0.71481	0.74028	0.74423	0.73090	0.73465	0.73374	0.72299	0.72332	0.72385	0.70741	0.71796	0.73387	0.71753	0.73144	0.70184	0.71222	0.71730	0.71184	0.71684	0.71917	0.68562	0.70320
6u86	0.53850	0.46866	0.45193	0.58679	0.56163	0.57382	0.60988	0.60442	0.62349	0.66863	0.68696	0.68677	0.65643	0.66030	0.64950	0.64895	0.65290	0.66623	0.64757	0.65523	0.67128	0.67502	0.69928	0.66819	0.65972	0.57962	0.63386	0.73079	0.71700	0.69904	0.70534	0.71444	0.71497	0.70188	0.69966	0.70231	0.67591	0.68961	0.69579	0.69475	0.71597	0.73238	0.72498	0.72833	0.73222	0.72806	0.73130	0.69014	0.70451
5hi9	0.50089	0.44078	0.43193	0.60713	0.54453	0.59975	0.56866	0.61156	0.62984	0.65103	0.67100	0.67032	0.64646	0.64076	0.62673	0.62516	0.62979	0.64643	0.61939	0.62413	0.62320	0.64414	0.67230	0.66291	0.64840	0.55603	0.60008	0.69183	0.73126	0.71329	0.72533	0.72412	0.72407	0.72666	0.72786	0.72890	0.71593	0.72323	0.71368	0.72482	0.72852	0.72568	0.72074	0.72413	0.73442	0.73954	0.73366	0.70798	0.72027
6u84	0.54244	0.45484	0.45961	0.58427	0.56911	0.61863	0.62331	0.63458	0.65673	0.67942	0.69616	0.69811	0.66805	0.67107	0.65499	0.65720	0.66162	0.67778	0.66170	0.66331	0.66277	0.67574	0.70245	0.67989	0.66413	0.58663	0.61773	0.74014	0.75096	0.73829	0.74858	0.75497	0.75370	0.74316	0.74047	0.74230	0.71897	0.73250	0.73842	0.73529	0.75278	0.75157	0.75858	0.76176	0.75876	0.75618	0.76096	0.72344	0.73948
6u8a	0.53098	0.44865	0.45871	0.60136	0.56872	0.61778	0.61827	0.64025	0.65978	0.68018	0.69700	0.69822	0.67250	0.67371	0.65540	0.65758	0.66417	0.67791	0.66193	0.66144	0.65775	0.67456	0.70321	0.68027	0.66684	0.58462	0.63466	0.74498	0.75784	0.74342	0.75423	0.75948	0.75863	0.74639	0.74304	0.74490	0.72513	0.73785	0.74280	0.74094	0.75571	0.75066	0.75670	0.76086	0.76484	0.75802	0.75890	0.73138	0.74246
6u88	0.51380	0.44958	0.47368	0.59273	0.55768	0.59332	0.58680	0.61674	0.63644	0.66383	0.68379	0.68280	0.66584	0.66073	0.63778	0.64255	0.64655	0.66438	0.64575	0.64619	0.64204	0.65774	0.69360	0.67246	0.65262	0.56222	0.62438	0.74164	0.75154	0.73453	0.74696	0.75045	0.75038	0.73868	0.73780	0.73908	0.72278	0.73406	0.73117	0.73482	0.74905	0.73237	0.73479	0.73918	0.75131	0.74844	0.74970	0.72096	0.73909
5an8	0.54949	0.45380	0.42670	0.59448	0.56136	0.59341	0.59026	0.61342	0.63239	0.66377	0.68745	0.68497	0.66707	0.66141	0.63915	0.64165	0.64584	0.66807	0.64279	0.64921	0.65512	0.66538	0.70113	0.66780	0.65253	0.56470	0.61908	0.72939	0.75348	0.73575	0.74503	0.74911	0.74802	0.74136	0.74104	0.74145	0.72327	0.73408	0.73413	0.73516	0.75218	0.74060	0.74369	0.74774	0.75235	0.75750	0.75680	0.71709	0.74135
6dvy	0.52321	0.43113	0.42352	0.56627	0.60082	0.66695	0.62556	0.63077	0.65178	0.65842	0.66635	0.66993	0.65440	0.63838	0.63210	0.64165	0.64323	0.64592	0.62491	0.62844	0.69992	0.69500	0.70880	0.71213	0.70404	0.61816	0.63842	0.69312	0.74640	0.72883	0.73807	0.73838	0.74115	0.73186	0.73785	0.73983	0.71989	0.72885	0.74207	0.72879	0.74494	0.74226	0.75021	0.75317	0.75270	0.76006	0.75779	0.71560	0.74432
6pvl	0.51746	0.44012	0.43307	0.56805	0.60237	0.65952	0.64254	0.62964	0.64900	0.66043	0.66304	0.66980	0.64515	0.63651	0.64113	0.64648	0.64677	0.64056	0.62443	0.62526	0.71175	0.70652	0.71933	0.72277	0.71614	0.64914	0.66050	0.69390	0.73600	0.71767	0.72412	0.72674	0.73129	0.71576	0.72064	0.72334	0.70041	0.71127	0.72798	0.71312	0.73201	0.75345	0.75830	0.76216	0.75040	0.75970	0.75500	0.70647	0.72581
6dvw	0.51738	0.43252	0.40316	0.57224	0.60822	0.65701	0.65259	0.63059	0.64941	0.66323	0.66303	0.66902	0.64437	0.63788	0.64284	0.64623	0.64718	0.64047	0.62539	0.62536	0.72124	0.71241	0.71825	0.72063	0.71563	0.65338	0.66904	0.68462	0.72894	0.71481	0.71999	0.72409	0.72808	0.71013	0.71392	0.71705	0.69537	0.70533	0.72106	0.70691	0.72403	0.75008	0.75491	0.75520	0.74945	0.75126	0.74694	0.70593	0.72073
6pvm	0.53613	0.44031	0.42913	0.59311	0.58803	0.65214	0.62932	0.61974	0.63958	0.65920	0.67397	0.67315	0.65211	0.64379	0.64613	0.64733	0.65140	0.64908	0.63066	0.63515	0.69391	0.68398	0.69747	0.71340	0.71012	0.63246	0.64765	0.71624	0.75899	0.74292	0.74857	0.75133	0.75521	0.74216	0.74788	0.75033	0.72611	0.73717	0.74692	0.73707	0.75820	0.76704	0.76995	0.77268	0.76319	0.78083	0.77258	0.72160	0.74203
6pvn	0.57402	0.43771	0.44867	0.59501	0.58576	0.65610	0.63664	0.62803	0.65360	0.66972	0.68124	0.68222	0.66081	0.65391	0.65371	0.66274	0.66016	0.66699	0.64439	0.64831	0.69137	0.68513	0.70163	0.70813	0.70238	0.62585	0.63792	0.71892	0.77731	0.76311	0.75866	0.76231	0.76315	0.75418	0.75858	0.76100	0.73477	0.74576	0.77254	0.74809	0.76635	0.77190	0.78043	0.78425	0.77071	0.78325	0.77821	0.72745	0.75333
6dvz	0.54822	0.44091	0.43444	0.56701	0.59241	0.62993	0.66022	0.62463	0.64566	0.67370	0.68469	0.68364	0.65698	0.66725	0.66730	0.66368	0.66616	0.66055	0.64361	0.64686	0.69953	0.69406	0.71431	0.70168	0.69283	0.63074	0.65805	0.69231	0.76916	0.75405	0.75427	0.76256	0.76430	0.74902	0.75277	0.75482	0.72317	0.73907	0.75472	0.73890	0.75805	0.79606	0.79313	0.79375	0.78334	0.78181	0.78179	0.73083	0.74473
6pvp	0.51824	0.45758	0.44444	0.58268	0.57954	0.62368	0.64929	0.62266	0.64437	0.67984	0.68940	0.69461	0.67023	0.67837	0.67444	0.66911	0.67301	0.67163	0.65023	0.65941	0.70127	0.69583	0.71043	0.70688	0.69972	0.63118	0.65527	0.71442	0.75804	0.74671	0.74937	0.75833	0.76137	0.75113	0.75181	0.75482	0.72912	0.74392	0.74336	0.74165	0.75474	0.78583	0.77274	0.77453	0.77725	0.78032	0.77169	0.72836	0.73602
3j9p	0.45371	0.36577	0.42734	0.54128	0.48250	0.52458	0.50911	0.52633	0.55401	0.57324	0.57875	0.57952	0.56016	0.55990	0.55196	0.54888	0.55268	0.55880	0.53787	0.54822	0.57211	0.58822	0.60865	0.64643	0.64034	0.57475	0.56899	0.60144	0.62460	0.67091	0.68645	0.69083	0.69643	0.66094	0.66039	0.66488	0.67869	0.68454	0.64886	0.64354	0.63403	0.59930	0.59172	0.59170	0.61032	0.61338	0.60549	0.60685	0.59371
6b5v	0.50763	0.40310	0.41719	0.57948	0.58249	0.64417	0.64423	0.63875	0.66111	0.66698	0.67818	0.67959	0.66130	0.67166	0.66784	0.65583	0.66482	0.65865	0.65029	0.64846	0.67592	0.68657	0.70878	0.68201	0.67053	0.59448	0.64165	0.71472	0.77769	0.76182	0.76684	0.77082	0.77077	0.77126	0.76512	0.76606	0.74802	0.76089	0.74776	0.76181	0.76812	0.81837	0.81603	0.81490	0.81164	0.81424	0.80085	0.76332	0.76430
3j5q	0.54075	0.43176	0.46081	0.58175	0.56197	0.62676	0.58812	0.61256	0.62883	0.62695	0.64796	0.64275	0.64796	0.64523	0.61212	0.61866	0.62524	0.63246	0.61484	0.61429	0.66759	0.67912	0.71399	0.69841	0.65601	0.57049	0.58749	0.72558	0.82254	0.79509	0.80834	0.81032	0.80739	0.80711	0.81212	0.81316	0.80496	0.81182	0.80510	0.80167	0.81029	0.75632	0.76392	0.76586	0.77362	0.78465	0.78892	0.76376	0.77862
3j5p	0.50119	0.43441	0.41975	0.59166	0.55853	0.62803	0.56989	0.60701	0.62882	0.62098	0.64828	0.64132	0.64801	0.64531	0.60717	0.61357	0.61825	0.63282	0.61048	0.61314	0.66092	0.67601	0.70934	0.69204	0.66664	0.55755	0.57536	0.74256	0.82451	0.79536	0.81292	0.81239	0.80964	0.81565	0.82367	0.82469	0.81944	0.82498	0.80523	0.81486	0.81279	0.74960	0.75656	0.75951	0.77190	0.79073	0.78782	0.76899	0.78036
3j5r	0.50404	0.42570	0.41854	0.58629	0.55899	0.62806	0.58267	0.61028	0.63308	0.62508	0.65155	0.64380	0.64797	0.64701	0.60928	0.61590	0.62136	0.63344	0.61057	0.61342	0.66650	0.67445	0.70895	0.69239	0.65227	0.56363	0.57881	0.73465	0.82588	0.79707	0.81153	0.81192	0.80847	0.81523	0.82256	0.82416	0.81628	0.82297	0.80735	0.81167	0.81272	0.75952	0.76370	0.76642	0.77748	0.79538	0.79138	0.76852	0.78012
5irx	0.58402	0.43376	0.42524	0.58540	0.56849	0.61325	0.59531	0.60676	0.62635	0.64337	0.66626	0.66057	0.66517	0.66341	0.63316	0.63681	0.64106	0.65376	0.62655	0.63447	0.68031	0.68646	0.71793	0.70202	0.68501	0.57393	0.58239	0.75070	0.80277	0.77358	0.78459	0.78827	0.78550	0.79213	0.79849	0.79954	0.78345	0.79140	0.78566	0.79047	0.79289	0.76713	0.76620	0.77061	0.78275	0.79696	0.79303	0.75524	0.77859
3j9j	0.56448	0.43090	0.43293	0.57399	0.57160	0.63924	0.56581	0.62374	0.63855	0.63921	0.65479	0.65362	0.66395	0.65627	0.62335	0.63107	0.63438	0.64564	0.62219	0.62516	0.66587	0.67479	0.71826	0.69355	0.66744	0.55759	0.57979	0.73910	0.83343	0.79987	0.81685	0.81750	0.81417	0.81730	0.82384	0.82469	0.81491	0.81950	0.82217	0.82071	0.82375	0.77004	0.78842	0.79215	0.79875	0.81228	0.82228	0.78417	0.82378
5irz	0.52806	0.40848	0.47882	0.58436	0.57170	0.63144	0.57065	0.61504	0.63214	0.64396	0.66586	0.66201	0.66960	0.66713	0.63238	0.63758	0.64028	0.65091	0.62938	0.63378	0.67258	0.68312	0.71712	0.69341	0.67346	0.56204	0.58566	0.75285	0.82570	0.79587	0.81147	0.81194	0.80989	0.81464	0.82153	0.82293	0.81347	0.82004	0.80474	0.81511	0.81355	0.77704	0.77932	0.78280	0.79889	0.81326	0.81107	0.78052	0.80420
5is0	0.55261	0.42608	0.46392	0.58342	0.56507	0.63092	0.57483	0.61257	0.63066	0.63813	0.66290	0.65759	0.66382	0.66274	0.62753	0.63150	0.63632	0.64814	0.62531	0.63014	0.66906	0.67719	0.71000	0.68919	0.65167	0.55920	0.57597	0.74697	0.82580	0.79546	0.81056	0.81102	0.80725	0.81618	0.82221	0.82294	0.81116	0.81817	0.80555	0.81718	0.81456	0.77427	0.77939	0.78213	0.79821	0.81236	0.81188	0.77737	0.80657
6bo4	0.52830	0.43035	0.43594	0.61170	0.56876	0.62602	0.55508	0.61348	0.62855	0.63151	0.64539	0.64584	0.64967	0.64808	0.61257	0.62023	0.62465	0.63305	0.60961	0.61415	0.66397	0.67771	0.71524	0.69665	0.67287	0.56530	0.58130	0.77958	0.81460	0.78658	0.80934	0.80729	0.80767	0.79879	0.80283	0.80543	0.80951	0.81275	0.80313	0.80009	0.80477	0.74224	0.76087	0.76507	0.76817	0.78692	0.79476	0.75523	0.79377
6bo5	0.52549	0.41418	0.42477	0.60414	0.58269	0.62563	0.61620	0.62443	0.63909	0.64207	0.64789	0.65028	0.63796	0.64584	0.62645	0.62773	0.62556	0.62632	0.60955	0.61192	0.69635	0.70356	0.72859	0.71185	0.69276	0.60910	0.63083	0.76129	0.78369	0.76722	0.77866	0.78259	0.78764	0.75681	0.76040	0.76524	0.75694	0.76828	0.75983	0.75104	0.76430	0.76022	0.75884	0.76167	0.76692	0.76948	0.77585	0.73094	0.75499
[truncated: 72 more columns]
