# Supplementary material for: Global alignment and assessment of TRP channel transmembrane domain structures to explore functional mechanisms
Source: eLife. 2020 Aug 17;9:e58660. doi: 10.7554/eLife.58660 (PMC7431192; doi:10.7554/eLife.58660)
Supplement: Figure 3—source data 1. [file elife-58660-fig3-data1.csv]

	2r9r_6co7_radius	2r9r_6co7_rxncoord	5vkq_6co7_radius	5vkq_6co7_rxncoord	6pw4_6co7_radius	6pw4_6co7_rxncoord	6pw5_6co7_radius	6pw5_6co7_rxncoord	3j9p_6co7_radius	3j9p_6co7_rxncoord	5zbg_6co7_radius	5zbg_6co7_rxncoord	6cud_6co7_radius	6cud_6co7_rxncoord	5z96_6co7_radius	5z96_6co7_rxncoord	6g1k_6co7_radius	6g1k_6co7_rxncoord	6aei_6co7_radius	6aei_6co7_rxncoord	5yx9_6co7_radius	5yx9_6co7_rxncoord	6co7_6co7_radius	6co7_6co7_rxncoord	6d73_6co7_radius	6d73_6co7_rxncoord	6drj_6co7_radius	6drj_6co7_rxncoord	6drk_6co7_radius	6drk_6co7_rxncoord	6mix_6co7_radius	6mix_6co7_rxncoord	6pkv_6co7_radius	6pkv_6co7_rxncoord	6pkw_6co7_radius	6pkw_6co7_rxncoord	6pkx_6co7_radius	6pkx_6co7_rxncoord	5wp6_6co7_radius	5wp6_6co7_rxncoord	6bcj_6co7_radius	6bcj_6co7_rxncoord	6bcl_6co7_radius	6bcl_6co7_rxncoord	6bco_6co7_radius	6bco_6co7_rxncoord	6bcq_6co7_radius	6bcq_6co7_rxncoord	6bqr_6co7_radius
0	21.89157	-131.357	21.93016	-76.757	19.88607	-71.957	20.74226	-76.957	21.8167	-118.757	19.92645	-81.757	21.95512	-113.157	21.94312	-113.557	21.85628	-113.757	21.84633	-112.357	21.91375	-140.357	21.93878	-120.957	21.97457	-128.957	21.93719	-114.757	21.96933	-121.157	21.99164	-117.957	21.84032	-160.757	14.40285	-142.157	14.78186	-136.157	21.87863	-154.557	21.97876	-108.957	21.85129	-151.757	21.88502	-109.157	21.93617	-153.957	21.88866
1	21.82247	-131.257	21.88272	-76.657	19.27627	-71.857	20.19293	-76.857	21.71961	-118.657	16.37738	-81.657	21.85852	-113.057	21.84831	-113.457	21.76315	-113.657	21.74897	-112.257	21.82228	-140.257	21.89604	-120.857	21.91273	-128.857	21.84212	-114.657	21.87706	-121.057	21.96303	-117.857	21.74351	-160.657	10.90912	-142.057	10.20151	-136.057	21.78919	-154.457	21.88344	-108.857	21.7635	-151.657	21.79306	-109.057	21.84085	-153.857	21.79477
2	21.75358	-131.157	21.83562	-76.557	18.78943	-71.757	19.81283	-76.757	21.62254	-118.557	13.27703	-81.557	21.76223	-112.957	21.7535	-113.357	21.67008	-113.557	21.65163	-112.157	21.73089	-140.157	21.85365	-120.757	21.85123	-128.757	21.74709	-114.557	21.7849	-120.957	21.9348	-117.757	21.64673	-160.557	7.87892	-141.957	6.10786	-135.957	21.69983	-154.357	21.78815	-108.757	21.6758	-151.557	21.70116	-108.957	21.74558	-153.757	21.70073
3	21.68492	-131.057	21.78882	-76.457	18.46234	-71.657	19.08923	-76.657	21.52557	-118.457	11.36788	-81.457	21.66587	-112.857	21.65844	-113.257	21.57707	-113.457	21.55441	-112.057	21.63957	-140.057	21.81161	-120.657	21.79061	-128.657	21.652	-114.457	21.69283	-120.857	21.90693	-117.657	21.54997	-160.457	5.79253	-141.857	3.91354	-135.857	21.61056	-154.257	21.69306	-108.657	21.58815	-151.457	21.60935	-108.857	21.65034	-153.657	21.60674
4	21.61649	-130.957	21.74236	-76.357	18.24091	-71.557	18.70339	-76.557	21.42851	-118.357	9.99736	-81.357	21.56954	-112.757	21.56339	-113.157	21.48412	-113.357	21.45723	-111.957	21.54832	-139.957	21.76991	-120.557	21.72977	-128.557	21.55694	-114.357	21.60082	-120.757	21.87946	-117.557	21.45325	-160.357	5.10854	-141.757	2.96113	-135.757	21.52138	-154.157	21.59796	-108.557	21.50044	-151.357	21.51758	-108.757	21.5551	-153.557	21.51279
5	21.54828	-130.857	21.69619	-76.257	18.08261	-71.457	16.97272	-76.457	21.33154	-118.257	7.99545	-81.257	21.47325	-112.657	21.46851	-113.057	21.39123	-113.257	21.35991	-111.857	21.45715	-139.857	21.72857	-120.457	21.66901	-128.457	21.46193	-114.257	21.50888	-120.657	21.85239	-117.457	21.35655	-160.257	5.02933	-141.657	2.5727	-135.657	21.43229	-154.057	21.50285	-108.457	21.41308	-151.257	21.42589	-108.657	21.45993	-153.457	21.41906
6	21.48031	-130.757	21.65039	-76.157	17.93264	-71.357	15.71986	-76.357	21.23459	-118.157	6.85926	-81.157	21.37698	-112.557	21.3734	-112.957	21.29839	-113.157	21.26261	-111.757	21.36604	-139.757	21.68758	-120.357	21.6086	-128.357	21.36695	-114.157	21.417	-120.557	21.82558	-117.357	21.25987	-160.157	4.95095	-141.557	2.65647	-135.557	21.34328	-153.957	21.40779	-108.357	21.32583	-151.157	21.33427	-108.557	21.36478	-153.357	21.32538
7	21.41285	-130.657	21.60511	-76.057	17.51576	-71.257	15.13939	-76.257	21.13767	-118.057	6.33258	-81.057	21.28075	-112.457	21.27873	-112.857	21.20562	-113.057	21.16524	-111.657	21.27501	-139.657	21.64694	-120.257	21.54886	-128.257	21.27202	-114.057	21.32519	-120.457	21.79904	-117.257	21.16323	-160.057	4.87288	-141.457	2.58034	-135.457	21.25436	-153.857	21.31279	-108.257	21.23868	-151.057	21.24272	-108.457	21.26967	-153.257	21.23164
8	21.34517	-130.557	21.55993	-75.957	17.2008	-71.157	14.83465	-76.157	21.04077	-117.957	6.26624	-80.957	21.18455	-112.357	21.18374	-112.757	21.11291	-112.957	21.06749	-111.557	21.18406	-139.557	21.60665	-120.157	21.48946	-128.157	21.17714	-113.957	21.23342	-120.357	21.77292	-117.157	21.06662	-159.957	4.79563	-141.357	2.50523	-135.357	21.16554	-153.757	21.21784	-108.157	21.15164	-150.957	21.15124	-108.357	21.17459	-153.157	21.13783
9	21.27803	-130.457	21.51525	-75.857	16.73436	-71.057	14.74507	-76.057	20.94391	-117.857	6.18644	-80.857	21.08833	-112.257	21.08855	-112.657	21.02023	-112.857	20.96986	-111.457	21.09318	-139.457	21.56673	-120.057	21.4305	-128.057	21.08267	-113.857	21.14165	-120.257	21.74731	-117.057	20.97003	-159.857	4.71971	-141.257	2.43528	-135.257	21.07679	-153.657	21.12292	-108.057	21.06471	-150.857	21.05984	-108.257	21.07961	-153.057	21.0444
10	21.21113	-130.357	21.47089	-75.757	16.39485	-70.957	14.65575	-75.957	20.84707	-117.757	6.10775	-80.757	20.99213	-112.157	20.99341	-112.557	20.92761	-112.757	20.87183	-111.357	21.00238	-139.357	21.52717	-119.957	21.3719	-127.957	20.98754	-113.757	21.04997	-120.157	21.72206	-116.957	20.87348	-159.757	4.64468	-141.157	2.36402	-135.157	20.98813	-153.557	21.02804	-107.957	20.97788	-150.757	20.96849	-108.157	20.98465	-152.957	20.95103
11	21.14446	-130.257	21.42655	-75.657	16.11009	-70.857	14.54905	-75.857	20.75025	-117.657	6.03052	-80.657	20.89603	-112.057	20.89883	-112.457	20.83506	-112.657	20.77454	-111.257	20.91165	-139.257	21.48796	-119.857	21.31313	-127.857	20.8929	-113.657	20.95843	-120.057	21.69735	-116.857	20.77696	-159.657	4.57027	-141.057	2.29682	-135.057	20.89959	-153.457	20.93323	-107.857	20.89116	-150.657	20.87722	-108.057	20.88966	-152.857	20.85771
12	21.07761	-130.157	21.38284	-75.557	15.95236	-70.757	14.47514	-75.757	20.65345	-117.557	5.95454	-80.557	20.79996	-111.957	20.8043	-112.357	20.74257	-112.557	20.67723	-111.157	20.82101	-139.157	21.44912	-119.757	21.2547	-127.757	20.79831	-113.557	20.86693	-119.957	21.67306	-116.757	20.68046	-159.557	4.49681	-140.957	2.22742	-134.957	20.81114	-153.357	20.83847	-107.757	20.80455	-150.557	20.78603	-107.957	20.79471	-152.757	20.76431
13	21.01147	-130.057	21.33953	-75.457	15.85359	-70.657	13.38326	-75.657	20.55669	-117.457	5.87929	-80.457	20.70393	-111.857	20.71003	-112.257	20.65014	-112.457	20.57844	-111.057	20.73044	-139.057	21.41065	-119.657	21.19738	-127.657	20.70377	-113.457	20.77554	-119.857	21.64914	-116.657	20.584	-159.457	4.42573	-140.857	2.16223	-134.857	20.72278	-153.257	20.74365	-107.657	20.71805	-150.457	20.69494	-107.857	20.6999	-152.657	20.67086
14	20.94557	-129.957	21.29659	-75.357	15.75495	-70.557	12.51522	-75.557	20.45994	-117.357	5.80532	-80.357	20.60794	-111.757	20.6158	-112.157	20.55778	-112.357	20.47967	-110.957	20.63996	-138.957	21.37254	-119.557	21.13931	-127.557	20.60928	-113.357	20.68423	-119.757	21.62563	-116.557	20.48757	-159.357	4.35555	-140.757	2.09721	-134.757	20.63452	-153.157	20.64887	-107.557	20.63167	-150.357	20.60388	-107.757	20.60513	-152.557	20.57746
15	20.87993	-129.857	21.25376	-75.257	15.62684	-70.457	11.97699	-75.457	20.36324	-117.257	5.71184	-80.257	20.51184	-111.657	20.52117	-112.057	20.46548	-112.257	20.36447	-110.857	20.54955	-138.857	21.3348	-119.457	21.08264	-127.457	20.51484	-113.257	20.59295	-119.657	21.60228	-116.457	20.39113	-159.257	4.28526	-140.657	2.03333	-134.657	20.54637	-153.057	20.55437	-107.457	20.5454	-150.257	20.51293	-107.657	20.5104	-152.457	20.48455
16	20.81453	-129.757	21.21146	-75.157	15.50226	-70.357	11.6762	-75.357	20.26657	-117.157	5.69204	-80.157	20.41579	-111.557	20.42658	-111.957	20.37326	-112.157	20.27455	-110.757	20.45922	-138.757	21.29743	-119.357	21.02635	-127.357	20.42044	-113.157	20.50172	-119.557	21.57938	-116.357	20.29472	-159.157	4.21609	-140.557	1.97107	-134.557	20.45831	-152.957	20.45966	-107.357	20.45925	-150.157	20.42205	-107.557	20.41573	-152.357	20.39105
17	20.74939	-129.657	21.16956	-75.057	15.37601	-70.257	11.03777	-75.257	20.16993	-117.057	5.64175	-80.057	20.3199	-111.457	20.3319	-111.857	20.2811	-112.057	20.17966	-110.657	20.36897	-138.657	21.26043	-119.257	20.96922	-127.257	20.3261	-113.057	20.41061	-119.457	21.5571	-116.257	20.19827	-159.057	4.14864	-140.457	1.9101	-134.457	20.37035	-152.857	20.36508	-107.257	20.37321	-150.057	20.33125	-107.457	20.32102	-152.257	20.29792
18	20.68451	-129.557	21.12804	-74.957	15.25537	-70.157	10.66687	-75.157	20.0733	-116.957	5.59427	-79.957	20.22404	-111.357	20.23726	-111.757	20.18901	-111.957	20.08124	-110.557	20.27881	-138.557	21.22381	-119.157	20.91245	-127.157	20.23174	-112.957	20.31949	-119.357	21.53509	-116.157	20.10184	-158.957	4.08187	-140.357	1.85083	-134.357	20.2825	-152.757	20.27056	-107.157	20.28729	-149.957	20.24053	-107.357	20.22637	-152.157	20.20485
19	20.61989	-129.457	21.08683	-74.857	15.15753	-70.057	10.49308	-75.057	19.97671	-116.857	5.54022	-79.857	20.12806	-111.257	20.14328	-111.657	20.09699	-111.857	19.9831	-110.457	20.18873	-138.457	21.18756	-119.057	20.85684	-127.057	20.1374	-112.857	20.22854	-119.257	21.51354	-116.057	20.00557	-158.857	4.01706	-140.257	1.79703	-134.257	20.19467	-152.657	20.17618	-107.057	20.2015	-149.857	20.14989	-107.257	20.13184	-152.057	20.11157
20	20.55553	-129.357	21.04593	-74.757	15.05893	-69.957	10.44134	-74.957	19.88014	-116.757	5.48788	-79.757	20.03239	-111.157	20.04937	-111.557	20.00504	-111.757	19.88496	-110.357	20.09875	-138.357	21.15169	-118.957	20.80148	-126.957	20.0431	-112.757	20.13768	-119.157	21.49232	-115.957	19.90933	-158.757	3.9536	-140.157	1.74396	-134.157	20.10695	-152.557	20.08186	-106.957	20.11579	-149.757	20.05934	-107.157	20.03735	-151.957	20.01835
21	20.49143	-129.257	21.00559	-74.657	14.83145	-69.857	10.41055	-74.857	19.78361	-116.657	5.43972	-79.657	19.93661	-111.057	19.95475	-111.457	19.91316	-111.657	19.78657	-110.257	20.00884	-138.257	21.1162	-118.857	20.74794	-126.857	19.94891	-112.657	20.04688	-119.057	21.47167	-115.857	19.81313	-158.657	3.89134	-140.057	1.69234	-134.057	20.0194	-152.457	19.98748	-106.857	20.03008	-149.657	19.96886	-107.057	19.9429	-151.857	19.92563
22	20.4276	-129.157	20.96539	-74.557	14.75832	-69.757	10.38216	-74.757	19.68711	-116.557	5.39409	-79.557	19.84087	-110.957	19.86019	-111.357	19.82135	-111.557	19.68816	-110.157	19.91903	-138.157	21.08109	-118.757	20.69479	-126.757	19.85464	-112.557	19.95612	-118.957	21.45143	-115.757	19.71697	-158.557	3.8305	-139.957	1.64264	-133.957	19.93197	-152.357	19.89317	-106.757	19.94447	-149.557	19.87848	-106.957	19.8485	-151.757	19.83298
23	20.36403	-129.057	20.92573	-74.457	14.66242	-69.657	10.3509	-74.657	19.59064	-116.457	5.35051	-79.457	19.74521	-110.857	19.76643	-111.257	19.72962	-111.457	19.58975	-110.057	19.82931	-138.057	21.04637	-118.657	20.6404	-126.657	19.76061	-112.457	19.86544	-118.857	21.43161	-115.657	19.62084	-158.457	3.77111	-139.857	1.59582	-133.857	19.84465	-152.257	19.79884	-106.657	19.85916	-149.457	19.78817	-106.857	19.75417	-151.657	19.74036
24	20.30074	-128.957	20.88628	-74.357	14.56657	-69.557	10.31751	-74.557	19.49421	-116.357	5.30912	-79.357	19.64958	-110.757	19.67273	-111.157	19.63796	-111.357	19.49108	-109.957	19.73968	-137.957	21.01203	-118.557	20.58642	-126.557	19.66659	-112.357	19.77488	-118.757	21.41219	-115.557	19.52474	-158.357	3.71318	-139.757	1.55134	-133.757	19.75743	-152.157	19.70456	-106.557	19.77398	-149.357	19.69796	-106.757	19.65988	-151.557	19.64781
25	20.23764	-128.857	20.84704	-74.257	14.47687	-69.457	10.28875	-74.457	19.39786	-116.257	5.27063	-79.257	19.55381	-110.657	19.57908	-111.057	19.54638	-111.257	19.39236	-109.857	19.65033	-137.857	20.97807	-118.457	20.53389	-126.457	19.57247	-112.257	19.68437	-118.657	21.39319	-115.457	19.42868	-158.257	3.65625	-139.657	1.50291	-133.657	19.67033	-152.057	19.61048	-106.457	19.68893	-149.257	19.60783	-106.657	19.56558	-151.457	19.55536
26	20.17474	-128.757	20.80844	-74.157	14.38752	-69.357	10.26112	-74.357	19.30141	-116.157	5.23356	-79.157	19.45842	-110.557	19.48538	-110.957	19.45488	-111.157	19.29326	-109.757	19.56061	-137.757	20.9445	-118.357	20.4806	-126.357	19.47837	-112.157	19.59395	-118.557	21.37416	-115.357	19.33266	-158.157	3.60094	-139.557	1.45735	-133.557	19.58334	-151.957	19.51646	-106.357	19.60401	-149.157	19.51778	-106.557	19.47133	-151.357	19.46298
27	20.11212	-128.657	20.74478	-74.057	14.17523	-69.257	10.22921	-74.257	19.2051	-116.057	5.20131	-79.057	19.36292	-110.457	19.39084	-110.857	19.36345	-111.057	19.19457	-109.657	19.47128	-137.657	20.91133	-118.257	20.42881	-126.257	19.38454	-112.057	19.50367	-118.457	21.35619	-115.257	19.23668	-158.057	3.5476	-139.457	1.41141	-133.457	19.49646	-151.857	19.4224	-106.257	19.5192	-149.057	19.42783	-106.457	19.3772	-151.257	19.37066
28	20.04978	-128.557	20.67089	-73.957	14.0158	-69.157	10.1981	-74.157	19.10882	-115.957	5.17055	-78.957	19.26746	-110.357	19.29628	-110.757	19.2721	-110.957	19.0957	-109.557	19.38203	-137.557	20.87854	-118.157	20.37592	-126.157	19.29078	-111.957	19.41348	-118.357	21.33823	-115.157	19.14073	-157.957	3.49591	-139.357	1.36735	-133.357	19.4097	-151.757	19.32839	-106.157	19.43453	-148.957	19.33796	-106.357	19.28313	-151.157	19.27815
29	19.98783	-128.457	20.59223	-73.857	13.62499	-69.057	10.17421	-74.057	19.01257	-115.857	5.14357	-78.857	19.17205	-110.257	19.20279	-110.657	19.18083	-110.857	18.99702	-109.457	19.29289	-137.457	20.84615	-118.057	20.32441	-126.057	19.19683	-111.857	19.32334	-118.257	21.3209	-115.057	19.04482	-157.857	3.44738	-139.257	1.32895	-133.257	19.32305	-151.657	19.23435	-106.057	19.35001	-148.857	19.24819	-106.257	19.18912	-151.057	19.18585
30	19.9261	-128.357	20.51388	-73.757	13.39541	-68.957	10.15074	-73.957	18.91636	-115.757	5.11768	-78.757	19.07667	-110.157	19.10936	-110.557	19.08964	-110.757	18.89835	-109.357	19.20385	-137.357	20.81415	-117.957	20.27253	-125.957	19.10295	-111.757	19.23325	-118.157	21.30398	-114.957	18.94895	-157.757	3.39711	-139.157	1.29307	-133.157	19.23652	-151.557	19.14036	-105.957	19.26562	-148.757	19.15851	-106.157	19.09513	-150.957	19.09333
31	19.86467	-128.257	20.43555	-73.657	13.24122	-68.857	10.12657	-73.857	18.82019	-115.657	5.09657	-78.657	18.98131	-110.057	19.01482	-110.457	18.99874	-110.657	18.79971	-109.257	19.1149	-137.257	20.78255	-117.857	20.22292	-125.857	19.00936	-111.657	19.14334	-118.057	21.28737	-114.857	18.85312	-157.657	3.35267	-139.057	1.25493	-133.057	19.15012	-151.457	19.04663	-105.857	19.18136	-148.657	19.06894	-106.057	19.00121	-150.857	19.00131
32	19.80347	-128.157	20.35737	-73.557	13.12735	-68.757	10.10268	-73.757	18.72405	-115.557	5.07825	-78.557	18.88597	-109.957	18.9202	-110.357	18.90755	-110.557	18.70105	-109.157	19.02606	-137.157	20.75135	-117.757	20.17264	-125.757	18.91584	-111.557	19.05343	-117.957	21.27119	-114.757	18.75733	-157.557	3.30856	-138.957	1.21971	-132.957	19.06383	-151.357	18.95296	-105.757	19.09721	-148.557	18.97943	-105.957	18.90732	-150.757	18.90936
33	19.74275	-128.057	20.27953	-73.457	10.91048	-68.657	10.07985	-73.657	18.62796	-115.457	5.05582	-78.457	18.79074	-109.857	18.82702	-110.257	18.81664	-110.457	18.60226	-109.057	18.93731	-137.057	20.72055	-117.657	20.12293	-125.657	18.82237	-111.457	18.96363	-117.857	21.25547	-114.657	18.66158	-157.457	3.26701	-138.857	1.18474	-132.857	18.97767	-151.257	18.85935	-105.657	19.01313	-148.457	18.89005	-105.857	18.81349	-150.657	18.81728
34	19.68208	-127.957	20.20187	-73.357	9.39745	-68.557	10.05773	-73.557	18.53189	-115.357	5.03553	-78.357	18.69546	-109.757	18.7339	-110.157	18.72582	-110.357	18.50344	-108.957	18.84868	-136.957	20.69015	-117.557	20.07255	-125.557	18.72897	-111.357	18.87395	-117.757	21.24017	-114.557	18.56588	-157.357	3.22569	-138.757	1.15269	-132.757	18.89163	-151.157	18.76567	-105.557	18.92913	-148.357	18.80076	-105.757	18.71971	-150.557	18.7252
35	19.62188	-127.857	20.12433	-73.257	8.59284	-68.457	10.036	-73.457	18.43585	-115.257	5.01514	-78.257	18.60031	-109.657	18.64085	-110.057	18.63508	-110.257	18.39016	-108.857	18.76014	-136.857	20.66015	-117.457	20.02401	-125.457	18.63547	-111.257	18.78432	-117.657	21.2253	-114.457	18.4702	-157.257	3.18772	-138.657	1.12359	-132.657	18.80571	-151.057	18.67214	-105.457	18.84546	-148.257	18.71157	-105.657	18.62605	-150.457	18.63346
36	19.56199	-127.757	20.04694	-73.157	8.24686	-68.357	10.01498	-73.357	18.33985	-115.157	4.99683	-78.157	18.50521	-109.557	18.54787	-109.957	18.54441	-110.157	18.30667	-108.757	18.67171	-136.757	20.63056	-117.357	19.9759	-125.357	18.54204	-111.157	18.69482	-117.557	21.2108	-114.357	18.37456	-157.157	3.15144	-138.557	1.09746	-132.557	18.71992	-150.957	18.57854	-105.357	18.76193	-148.157	18.62248	-105.557	18.53244	-150.357	18.54131
37	19.50239	-127.657	19.96973	-73.057	8.16432	-68.257	9.99696	-73.257	18.24391	-115.057	4.98166	-78.057	18.4101	-109.457	18.45495	-109.857	18.45383	-110.057	18.20805	-108.657	18.5834	-136.657	20.60137	-117.257	19.92783	-125.257	18.44882	-111.057	18.60544	-117.457	21.19667	-114.257	18.27898	-157.057	3.11755	-138.457	1.07377	-132.457	18.63424	-150.857	18.48505	-105.257	18.67854	-148.057	18.5335	-105.457	18.43887	-150.257	18.44974
38	19.4431	-127.557	19.89271	-72.957	8.09766	-68.157	9.98002	-73.157	18.148	-114.957	4.96901	-77.957	18.315	-109.357	18.3621	-109.757	18.36334	-109.957	18.10941	-108.557	18.49519	-136.557	20.57259	-117.157	19.88019	-125.157	18.35568	-110.957	18.51617	-117.357	21.18296	-114.157	18.18344	-156.957	3.08544	-138.357	1.05333	-132.357	18.54868	-150.757	18.39161	-105.157	18.59531	-147.957	18.44461	-105.357	18.34533	-150.157	18.35825
39	19.38406	-127.457	19.81597	-72.857	8.04315	-68.057	9.96369	-73.057	18.05206	-114.857	4.94961	-77.857	18.22001	-109.257	18.26932	-109.657	18.27294	-109.857	18.01067	-108.457	18.40709	-136.457	20.54422	-117.057	19.83282	-125.057	18.26255	-110.857	18.42695	-117.257	21.16981	-114.057	18.08794	-156.857	3.0563	-138.257	1.03157	-132.257	18.46329	-150.657	18.29838	-105.057	18.51223	-147.857	18.35584	-105.257	18.25185	-150.057	18.26638
40	19.32525	-127.357	19.73942	-72.757	8.0094	-67.957	9.94677	-72.957	17.95617	-114.757	4.93011	-77.757	18.12504	-109.157	18.1765	-109.557	18.18264	-109.757	17.91192	-108.357	18.3191	-136.357	20.51627	-116.957	19.78587	-124.957	18.16949	-110.757	18.33784	-117.157	21.15685	-113.957	17.9925	-156.757	3.02944	-138.157	1.01263	-132.157	18.37803	-150.557	18.2052	-104.957	18.42931	-147.757	18.26717	-105.157	18.15844	-149.957	18.17459
41	19.26669	-127.257	19.66277	-72.657	7.94614	-67.857	9.93179	-72.857	17.86038	-114.657	4.92436	-77.657	18.03019	-109.057	18.08337	-109.457	18.09242	-109.657	17.81338	-108.257	18.23122	-136.257	20.4887	-116.857	19.73947	-124.857	18.07655	-110.657	18.24888	-117.057	21.1446	-113.857	17.89709	-156.657	2.98369	-138.057	0.99331	-132.057	18.2929	-150.457	18.11192	-104.857	18.34654	-147.657	18.1786	-105.057	18.06509	-149.857	18.08334
42	19.20844	-127.157	19.58633	-72.557	7.87998	-67.757	9.91786	-72.757	17.76465	-114.557	4.92094	-77.557	17.93538	-108.957	17.99029	-109.357	18.0023	-109.557	17.71484	-108.157	18.14347	-136.157	20.46156	-116.757	19.69332	-124.757	17.98367	-110.557	18.16003	-116.957	21.13269	-113.757	17.80174	-156.557	2.94156	-137.957	0.97756	-131.957	18.20791	-150.357	18.0187	-104.757	18.26392	-147.557	18.09015	-104.957	17.97181	-149.757	17.99219
43	19.15066	-127.057	19.51051	-72.457	7.80547	-67.657	9.8887	-72.657	17.66895	-114.457	4.91473	-77.457	17.84063	-108.857	17.8973	-109.257	17.91228	-109.457	17.61635	-108.057	18.05582	-136.057	20.43484	-116.657	19.64772	-124.657	17.89087	-110.457	18.07127	-116.857	21.12123	-113.657	17.70643	-156.457	2.8998	-137.857	0.96589	-131.857	18.12302	-150.257	17.92572	-104.657	18.18142	-147.457	18.00181	-104.857	17.87875	-149.657	17.90111
44	19.09233	-126.957	19.43488	-72.357	7.73274	-67.557	9.86325	-72.557	17.5733	-114.357	4.91098	-77.357	17.74593	-108.757	17.80352	-109.157	17.82236	-109.357	17.51786	-107.957	17.9683	-135.957	20.40854	-116.557	19.60208	-124.557	17.79802	-110.357	17.98256	-116.757	21.11017	-113.557	17.61116	-156.357	2.86392	-137.757	0.95671	-131.757	18.03826	-150.157	17.83277	-104.557	18.09909	-147.357	17.91358	-104.757	17.78544	-149.557	17.81013
45	19.03527	-126.857	19.35928	-72.257	7.66092	-67.457	9.84502	-72.457	17.47769	-114.257	4.84869	-77.257	17.65128	-108.657	17.71117	-109.057	17.73253	-109.257	17.41928	-107.857	17.8809	-135.857	20.38266	-116.457	19.5566	-124.457	17.70521	-110.257	17.89402	-116.657	21.09963	-113.457	17.5159	-156.257	2.83368	-137.657	0.93406	-131.657	17.95367	-150.057	17.73987	-104.457	18.01692	-147.257	17.82546	-104.657	17.69242	-149.457	17.71923
46	18.97853	-126.757	19.28389	-72.157	7.59083	-67.357	9.84324	-72.357	17.38213	-114.157	4.81295	-77.157	17.55665	-108.557	17.61889	-108.957	17.6428	-109.157	17.32071	-107.757	17.79361	-135.757	20.3572	-116.357	19.51157	-124.357	17.61249	-110.157	17.8055	-116.557	21.08953	-113.357	17.42069	-156.157	2.80902	-137.557	0.94661	-131.557	17.86923	-149.957	17.647	-104.357	17.93492	-147.157	17.73746	-104.557	17.59946	-149.357	17.62843
47	18.92212	-126.657	19.20872	-72.057	7.51713	-67.257	9.78155	-72.257	17.28662	-114.057	2.99133	-77.057	17.46205	-108.457	17.52668	-108.857	17.55318	-109.057	17.22236	-107.657	17.70645	-135.657	20.33217	-116.257	18.81187	-124.257	17.51998	-110.057	17.71719	-116.457	21.07986	-113.257	17.32558	-156.057	2.78874	-137.457	0.92936	-131.457	17.78495	-149.857	17.55408	-104.257	17.85312	-147.057	17.64957	-104.457	17.50654	-149.257	17.5375
48	18.86604	-126.557	19.13374	-71.957	7.44475	-67.157	9.71456	-72.157	17.19115	-113.957	2.20118	-76.957	17.36751	-108.357	17.43438	-108.757	17.46366	-108.957	17.12386	-107.557	17.61942	-135.557	20.30755	-116.157	18.17578	-124.157	17.42744	-109.957	17.62899	-116.357	21.07062	-113.157	17.23051	-155.957	2.77378	-137.357	0.94225	-131.357	17.70082	-149.757	17.4612	-104.157	17.77132	-146.957	17.5618	-104.357	17.4137	-149.157	17.44666
49	18.81028	-126.457	19.05897	-71.857	7.37199	-67.057	9.64096	-72.057	17.09567	-113.857	2.01706	-76.857	17.27307	-108.257	17.34184	-108.657	17.37424	-108.857	17.02564	-107.457	17.53251	-135.457	20.28336	-116.057	15.06089	-124.057	17.33505	-109.857	17.54084	-116.257	21.06181	-113.057	17.1355	-155.857	2.73288	-137.257	0.94789	-131.257	17.61685	-149.657	17.36866	-104.057	17.68987	-146.857	17.47413	-104.257	17.32094	-149.057	17.35613
50	18.75484	-126.357	18.98435	-71.757	7.30054	-66.957	9.56748	-71.957	17.00024	-113.757	1.949	-76.757	17.17854	-108.157	17.24919	-108.557	17.28493	-108.757	16.92716	-107.357	17.44573	-135.357	20.2596	-115.957	12.00445	-123.957	17.24262	-109.757	17.45278	-116.157	21.05329	-112.957	17.04053	-155.757	2.69281	-137.157	0.95719	-131.157	17.53302	-149.557	17.27619	-103.957	17.6086	-146.757	17.38659	-104.157	17.22825	-148.957	17.26569
51	18.6997	-126.257	18.90998	-71.657	7.23066	-66.857	9.49403	-71.857	16.90491	-113.657	1.91353	-76.657	17.08423	-108.057	17.1573	-108.457	17.19565	-108.657	16.81425	-107.257	17.35908	-135.257	20.23626	-115.857	7.13457	-123.857	17.15027	-109.657	17.36496	-116.057	21.04518	-112.857	16.94563	-155.657	2.63535	-137.057	0.97043	-131.057	17.44935	-149.457	17.18369	-103.857	17.5275	-146.657	17.29918	-104.057	17.13566	-148.857	17.17503
52	18.64485	-126.157	18.83584	-71.557	7.16217	-66.757	9.42119	-71.757	16.80963	-113.557	1.88588	-76.557	16.98998	-107.957	17.06472	-108.357	17.10637	-108.557	16.72899	-107.157	17.27256	-135.157	20.21335	-115.757	3.56728	-123.757	17.058	-109.557	17.27717	-115.957	21.03751	-112.757	16.85077	-155.557	2.57965	-136.957	0.98693	-130.957	17.36584	-149.357	17.09126	-103.757	17.44657	-146.557	17.2119	-103.957	17.04315	-148.757	17.08445
53	18.59046	-126.057	18.76189	-71.457	6.79194	-66.657	9.34864	-71.657	16.71441	-113.457	1.86686	-76.457	16.89579	-107.857	16.97283	-108.257	17.0174	-108.457	16.63113	-107.057	17.18617	-135.057	20.19087	-115.657	3.23959	-123.657	16.96602	-109.457	17.18956	-115.857	21.03027	-112.657	16.75597	-155.457	2.51286	-136.857	1.00827	-130.857	17.28248	-149.257	16.99903	-103.657	17.36579	-146.457	17.12474	-103.857	16.95072	-148.657	16.99431
54	18.53643	-125.957	18.68818	-71.357	6.40905	-66.557	9.27672	-71.557	16.61923	-113.357	1.85584	-76.357	16.80166	-107.757	16.88025	-108.157	16.92855	-108.357	16.53302	-106.957	17.09992	-134.957	20.16883	-115.557	3.06341	-123.557	16.87379	-109.357	17.10201	-115.757	21.02331	-112.557	16.66122	-155.357	2.44674	-136.757	1.03179	-130.757	17.19928	-149.157	16.90685	-103.557	17.28519	-146.357	17.03772	-103.757	16.85836	-148.557	16.90425
55	18.48274	-125.857	18.61467	-71.257	3.80813	-66.457	9.20674	-71.457	16.52411	-113.257	1.85413	-76.257	16.70759	-107.657	16.78838	-108.057	16.83981	-108.257	16.43455	-106.857	17.01381	-134.857	20.14721	-115.457	2.60358	-123.457	16.78185	-109.257	17.01462	-115.657	20.96479	-112.457	16.56653	-155.257	2.38285	-136.657	1.05322	-130.657	17.11625	-149.057	16.81455	-103.457	17.20478	-146.257	16.95086	-103.657	16.76595	-148.457	16.81406
56	18.4294	-125.757	18.54139	-71.157	2.75479	-66.357	9.1371	-71.357	16.42904	-113.157	1.86132	-76.157	16.61358	-107.557	16.69659	-107.957	16.75119	-108.157	16.3361	-106.757	16.92784	-134.757	20.12603	-115.357	2.66982	-123.357	16.69	-109.157	16.92736	-115.557	20.9072	-112.357	16.4719	-155.157	2.31796	-136.557	1.07681	-130.557	17.03338	-148.957	16.72231	-103.357	17.12455	-146.157	16.86405	-103.557	16.67362	-148.357	16.72398
57	18.37626	-125.657	18.46835	-71.057	2.44148	-66.257	9.06763	-71.257	16.33402	-113.057	1.87213	-76.057	16.51964	-107.457	16.60414	-107.857	16.66268	-108.057	16.23791	-106.657	16.84201	-134.657	20.10529	-115.257	2.64226	-123.257	16.59828	-109.057	16.84014	-115.457	20.8186	-112.257	16.37733	-155.057	2.25813	-136.457	1.07568	-130.457	16.95067	-148.857	16.63039	-103.257	17.04455	-146.057	16.7774	-103.457	16.5815	-148.257	16.63387
58	18.32347	-125.557	18.39558	-70.957	2.41695	-66.157	8.99882	-71.157	16.23906	-112.957	1.89003	-75.957	16.42576	-107.357	16.51178	-107.757	16.57429	-107.957	16.13975	-106.557	16.75632	-134.557	20.08498	-115.157	2.61502	-123.157	16.50666	-108.957	16.75303	-115.357	20.73339	-112.157	16.28281	-154.957	2.1999	-136.357	1.08059	-130.357	16.86814	-148.757	16.53855	-103.157	16.96453	-145.957	16.6909	-103.357	16.48947	-148.157	16.54348
59	18.27106	-125.457	18.32284	-70.857	2.36306	-66.057	8.9301	-71.057	16.14415	-112.857	1.88158	-75.857	16.33192	-107.257	16.42044	-107.657	16.486	-107.857	16.0283	-106.457	16.67077	-134.457	20.0651	-115.057	2.59019	-123.057	16.41502	-108.857	16.66618	-115.257	20.64142	-112.057	16.18835	-154.857	2.14169	-136.257	1.08714	-130.257	16.78575	-148.657	16.44676	-103.057	16.88494	-145.857	16.60455	-103.257	16.39753	-148.057	16.45384
60	18.219	-125.357	18.25034	-70.757	2.31397	-65.957	8.86177	-70.957	16.0493	-112.757	1.88023	-75.757	16.23812	-107.157	16.3292	-107.557	16.39783	-107.757	15.94406	-106.357	16.58537	-134.357	20.04567	-114.957	2.5675	-122.957	16.32343	-108.757	16.57947	-115.157	20.54953	-111.957	16.09396	-154.757	2.08522	-136.157	1.1024	-130.157	16.70354	-148.557	16.35506	-102.957	16.80554	-145.757	16.51835	-103.157	16.30567	-147.957	16.36434
61	18.16747	-125.257	18.17846	-70.657	2.26916	-65.857	8.79571	-70.857	15.95447	-112.657	1.88803	-75.657	16.14433	-107.057	16.23818	-107.457	16.30979	-107.657	15.84549	-106.257	16.50012	-134.257	20.02668	-114.857	2.54824	-122.857	16.23192	-108.657	16.49288	-115.057	20.4577	-111.857	15.99963	-154.657	2.03209	-136.057	1.12681	-130.057	16.62151	-148.457	16.26333	-102.857	16.72634	-145.657	16.43075	-103.057	16.21382	-147.857	16.27502
62	18.11631	-125.157	18.10683	-70.557	2.22924	-65.757	8.72965	-70.757	15.8597	-112.557	1.90099	-75.557	16.05057	-106.957	16.14725	-107.357	16.22187	-107.557	15.74693	-106.157	16.41501	-134.157	20.00812	-114.757	2.52794	-122.757	16.14051	-108.557	16.40644	-114.957	20.36594	-111.757	15.90535	-154.557	1.98076	-135.957	1.16039	-129.957	16.53966	-148.357	16.17169	-102.757	16.64734	-145.557	16.33717	-102.957	16.12206	-147.757	16.18581
63	18.06552	-125.057	18.03516	-70.457	2.19533	-65.657	8.66443	-70.657	15.76502	-112.457	1.88796	-75.457	15.95704	-106.857	16.05572	-107.257	16.13408	-107.457	15.649	-106.057	16.33006	-134.057	19.99001	-114.657	2.50748	-122.657	16.04956	-108.457	16.32008	-114.857	20.27408	-111.657	15.81115	-154.457	1.93074	-135.857	1.19896	-129.857	16.45797	-148.257	16.08031	-102.657	16.56856	-145.457	16.23887	-102.857	16.03046	-147.657	16.09674
64	18.01511	-124.957	17.9638	-70.357	2.16685	-65.557	8.59977	-70.557	15.6704	-112.357	1.8752	-75.357	15.86357	-106.757	15.96428	-107.157	16.04642	-107.357	15.55098	-105.957	16.24526	-133.957	19.97234	-114.557	2.48549	-122.557	15.95815	-108.357	16.23384	-114.757	20.18187	-111.557	15.71701	-154.357	1.88291	-135.757	1.25566	-129.757	16.37647	-148.157	15.98901	-102.557	16.48998	-145.357	16.14059	-102.757	15.93896	-147.557	16.00758
65	17.96502	-124.857	17.89273	-70.257	2.14283	-65.457	8.53672	-70.457	15.57584	-112.257	1.85601	-75.257	15.77018	-106.657	15.87365	-107.057	15.9589	-107.257	15.45302	-105.857	16.16062	-133.857	19.95512	-114.457	2.42379	-122.457	15.86717	-108.257	16.14774	-114.657	20.09027	-111.457	15.62293	-154.257	1.83852	-135.657	1.31204	-129.657	16.29518	-148.057	15.89768	-102.457	16.41142	-145.257	16.04183	-102.657	15.84755	-147.457	15.9184
66	17.9152	-124.757	17.82187	-70.157	2.1243	-65.357	8.47422	-70.357	15.48135	-112.157	1.84037	-75.157	15.67686	-106.557	15.78311	-106.957	15.8715	-107.157	15.3549	-105.757	16.07614	-133.757	19.93834	-114.357	2.36363	-122.357	15.77629	-108.157	16.06179	-114.557	19.99801	-111.357	15.52892	-154.157	1.79541	-135.557	1.37095	-129.557	16.21408	-147.957	15.80644	-102.357	16.33308	-145.157	15.94325	-102.557	15.75624	-147.357	15.82934
67	17.86576	-124.657	17.75124	-70.057	2.11218	-65.257	8.40795	-70.257	15.38691	-112.057	1.83327	-75.057	15.58361	-106.457	15.69181	-106.857	15.78411	-107.057	15.25687	-105.657	15.99182	-133.657	19.92183	-114.257	1.94035	-122.257	15.68551	-108.057	15.97598	-114.457	19.90641	-111.257	15.43498	-154.057	1.75544	-135.457	1.38618	-129.457	16.13317	-147.857	15.71542	-102.257	16.25514	-145.057	15.84462	-102.457	15.66502	-147.257	15.7411
68	17.81671	-124.557	17.68096	-69.957	2.10495	-65.157	8.34251	-70.157	15.29253	-111.957	1.82964	-74.957	15.49044	-106.357	15.6006	-106.757	15.69678	-106.957	15.15868	-105.557	15.90766	-133.557	19.90576	-114.157	1.99814	-122.157	15.59484	-107.957	15.89032	-114.357	19.81489	-111.157	15.34105	-153.957	1.71778	-135.357	1.49471	-129.357	16.05245	-147.757	15.62437	-102.157	16.17742	-144.957	15.74595	-102.357	15.5739	-147.157	15.65209
69	17.76804	-124.457	17.61087	-69.857	2.10328	-65.057	8.27645	-70.057	15.19823	-111.857	1.82541	-74.857	15.39735	-106.257	15.51037	-106.657	15.60978	-106.857	15.0607	-105.457	15.82367	-133.457	19.89033	-114.057	1.99785	-122.057	15.50408	-107.857	15.80504	-114.257	19.72335	-111.057	15.24723	-153.857	1.6828	-135.257	1.54132	-129.257	15.97193	-147.657	15.5335	-102.057	16.09993	-144.857	15.64722	-102.257	15.48288	-147.057	15.56374
70	17.71977	-124.357	17.54121	-69.757	2.10716	-64.957	8.21086	-69.957	15.10399	-111.757	1.82483	-74.757	15.30429	-106.157	15.42026	-106.557	15.52221	-106.757	14.96273	-105.357	15.73986	-133.357	19.87534	-113.957	2.00023	-121.957	15.41343	-107.757	15.7196	-114.157	19.63188	-110.957	15.15337	-153.757	1.65055	-135.157	1.62593	-129.157	15.89161	-147.557	15.4426	-101.957	16.02266	-144.757	15.54851	-102.157	15.39196	-146.957	15.47552
71	17.6719	-124.257	17.47151	-69.657	2.11595	-64.857	8.14639	-69.857	15.00982	-111.657	1.83036	-74.657	15.21129	-106.057	15.3302	-106.457	15.43054	-106.657	14.86466	-105.257	15.65621	-133.257	19.8608	-113.857	2.00497	-121.857	15.32307	-107.657	15.63448	-114.057	19.54074	-110.857	15.05967	-153.657	1.60471	-135.057	1.69746	-129.057	15.81143	-147.457	15.352	-101.857	15.94563	-144.657	15.44995	-102.057	15.30109	-146.857	15.38743
72	17.62442	-124.157	17.40223	-69.557	2.13029	-64.757	8.08279	-69.757	14.91572	-111.557	1.83941	-74.557	15.11838	-105.957	15.24019	-106.357	15.33897	-106.557	14.76661	-105.157	15.57274	-133.157	19.84672	-113.757	2.01122	-121.757	15.23282	-107.557	15.54952	-113.957	19.44943	-110.757	14.96605	-153.557	1.55959	-134.957	1.77657	-128.957	15.73146	-147.357	15.2614	-101.757	15.86882	-144.557	15.35136	-101.957	15.21031	-146.757	15.29934
73	17.57798	-124.057	17.33323	-69.457	2.13993	-64.657	8.02031	-69.657	14.82168	-111.457	1.84986	-74.457	15.02554	-105.857	15.14959	-106.257	15.24748	-106.457	14.66882	-105.057	15.48944	-133.057	19.8262	-113.657	2.0222	-121.657	15.14263	-107.457	15.46471	-113.857	19.35858	-110.657	14.87254	-153.457	1.49856	-134.857	1.80446	-128.857	15.65169	-147.257	15.17092	-101.657	15.79225	-144.457	15.25274	-101.857	15.11973	-146.657	15.21118
74	17.53093	-123.957	17.2646	-69.357	2.14944	-64.557	7.95877	-69.557	14.72772	-111.357	1.8636	-74.357	14.93261	-105.757	15.05904	-106.157	15.1561	-106.357	14.57042	-104.957	15.40633	-132.957	19.73635	-113.557	2.03455	-121.557	15.05243	-107.357	15.38006	-113.757	19.26759	-110.557	14.7791	-153.357	1.44008	-134.757	1.82504	-128.757	15.57217	-147.157	15.08055	-101.557	15.71592	-144.357	15.15416	-101.757	15.02914	-146.557	15.12315
75	17.48481	-123.857	17.19612	-69.257	2.11917	-64.457	7.89814	-69.457	14.63372	-111.257	1.88299	-74.257	14.83996	-105.657	14.96942	-106.057	15.06474	-106.257	14.47239	-104.857	15.32339	-132.857	19.64336	-113.457	2.04869	-121.457	14.96235	-107.257	15.29555	-113.657	19.17683	-110.457	14.68574	-153.257	1.38435	-134.657	1.79258	-128.657	15.49287	-147.057	14.9903	-101.457	15.63982	-144.257	15.05558	-101.657	14.93868	-146.457	15.03546
76	17.43909	-123.757	17.12794	-69.157	2.0915	-64.357	7.83847	-69.357	14.53978	-111.157	1.90484	-74.157	14.74743	-105.557	14.87928	-105.957	14.97347	-106.157	14.37409	-104.757	15.24064	-132.757	19.55044	-113.357	2.06542	-121.357	14.87239	-107.157	15.2112	-113.557	19.08609	-110.357	14.59245	-153.157	1.33136	-134.557	1.76355	-128.557	15.4138	-146.957	14.90016	-101.357	15.56398	-144.157	14.95705	-101.557	14.84833	-146.357	14.94792
77	17.39379	-123.657	17.06022	-69.057	2.06993	-64.257	7.78023	-69.257	14.44604	-111.057	1.9217	-74.057	14.655	-105.457	14.78945	-105.857	14.88238	-106.057	14.27703	-104.657	15.15808	-132.657	19.45758	-113.257	2.08616	-121.257	14.78285	-107.057	15.12698	-113.457	18.99507	-110.257	14.49926	-153.057	1.25589	-134.457	1.69259	-128.457	15.33494	-146.857	14.81007	-101.257	15.48834	-144.057	14.85859	-101.457	14.75815	-146.257	14.86031
78	17.3489	-123.557	16.99244	-68.957	2.04778	-64.157	7.72306	-69.157	14.35237	-110.957	1.94198	-73.957	14.56266	-105.357	14.69896	-105.757	14.7914	-105.957	14.17857	-104.557	15.07571	-132.557	19.36479	-113.157	2.10939	-121.157	14.69306	-106.957	15.04292	-113.357	18.90414	-110.157	14.40614	-152.957	1.23539	-134.357	1.6286	-128.357	15.25628	-146.757	14.7201	-101.157	15.41294	-143.957	14.76015	-101.357	14.6681	-146.157	14.77283
79	17.30443	-123.457	16.92533	-68.857	2.03059	-64.057	7.66624	-69.057	14.25878	-110.857	1.9708	-73.857	14.47036	-105.257	14.60988	-105.657	14.70051	-105.857	14.08127	-104.457	14.99354	-132.457	19.27206	-113.057	2.13492	-121.057	14.60356	-106.857	14.95913	-113.257	18.81369	-110.057	14.31311	-152.857	1.19736	-134.257	1.57072	-128.257	15.17484	-146.657	14.6304	-101.057	15.33779	-143.857	14.66168	-101.257	14.57816	-146.057	14.68595
80	17.26039	-123.357	16.85823	-68.757	2.01358	-63.957	7.61041	-68.957	14.16527	-110.757	2.00301	-73.757	14.37817	-105.157	14.52093	-105.557	14.60973	-105.757	13.98392	-104.357	14.91155	-132.357	19.17941	-112.957	2.16252	-120.957	14.51417	-106.757	14.87552	-113.157	18.72239	-109.957	14.22016	-152.757	1.16285	-134.157	1.51829	-128.157	15.08984	-146.557	14.54061	-100.957	15.2629	-143.757	14.56324	-101.157	14.48834	-145.957	14.5983
81	17.21677	-123.257	16.79148	-68.657	2.00229	-63.857	7.5559	-68.857	14.07183	-110.657	2.03422	-73.657	14.28597	-105.057	14.43069	-105.457	14.51906	-105.657	13.88626	-104.257	14.82977	-132.257	19.08682	-112.857	2.1928	-120.857	14.42448	-106.657	14.79208	-113.057	18.63215	-109.857	14.1273	-152.657	1.15121	-134.057	1.47178	-128.057	14.9978	-146.457	14.4511	-100.857	15.18827	-143.657	14.4648	-101.057	14.39856	-145.857	14.51161
82	17.17342	-123.157	16.72504	-68.557	1.99104	-63.757	7.50253	-68.757	13.97846	-110.557	2.0691	-73.557	14.19396	-104.957	14.34056	-105.357	14.4285	-105.557	13.78863	-104.157	14.74819	-132.157	18.9943	-112.757	2.22353	-120.757	14.33492	-106.557	14.70875	-112.957	18.542	-109.757	14.03453	-152.557	1.14972	-133.957	1.43244	-127.957	14.90589	-146.357	14.36171	-100.757	15.11391	-143.557	14.36637	-100.957	14.30891	-145.757	14.42509
83	17.13032	-123.057	16.6589	-68.457	1.98372	-63.657	7.45101	-68.657	13.88517	-110.457	2.04202	-73.457	14.10204	-104.857	14.25199	-105.257	14.33798	-105.457	13.69041	-104.057	14.66682	-132.057	18.90181	-112.657	2.25382	-120.657	14.24597	-106.457	14.62564	-112.857	18.45195	-109.657	13.94185	-152.457	1.137	-133.857	1.3971	-127.857	14.81386	-146.257	14.27233	-100.657	15.03823	-143.457	14.268	-100.857	14.21937	-145.657	14.33871
84	17.08749	-122.957	16.59307	-68.357	1.97915	-63.557	7.40064	-68.557	13.79196	-110.357	2.15009	-73.357	14.01032	-104.757	14.16355	-105.157	14.24757	-105.357	13.59221	-103.957	14.58565	-131.957	18.80939	-112.557	2.28117	-120.557	14.15716	-106.357	14.54261	-112.757	18.36172	-109.557	13.84926	-152.357	1.12948	-133.757	1.36687	-127.757	14.72194	-146.157	14.18307	-100.557	14.96245	-143.357	14.16963	-100.757	14.12995	-145.557	14.2525
85	17.0456	-122.857	16.52765	-68.257	1.97825	-63.457	7.35068	-68.457	13.69883	-110.257	2.18662	-73.257	13.91865	-104.657	14.07525	-105.057	14.15735	-105.257	13.49519	-103.857	14.50469	-131.857	18.71704	-112.457	2.27518	-120.457	14.06848	-106.257	14.45985	-112.657	18.27146	-109.457	13.75676	-152.257	0.9428	-133.657	1.32618	-127.657	14.63015	-146.057	14.09411	-100.457	14.88579	-143.257	14.07121	-100.657	14.04075	-145.457	14.16645
86	17.00414	-122.757	16.46256	-68.157	1.98014	-63.357	7.30191	-68.357	13.60579	-110.157	2.22886	-73.157	13.82709	-104.557	13.9871	-104.957	14.06724	-105.157	13.39747	-103.757	14.42395	-131.757	18.62477	-112.357	2.27342	-120.357	13.97994	-106.157	14.37728	-112.557	18.18102	-109.357	13.66435	-152.157	1.0288	-133.557	1.28908	-127.557	14.53838	-145.957	14.00499	-100.357	14.80956	-143.157	13.97284	-100.557	13.95168	-145.357	14.08057
87	16.96313	-122.657	16.3978	-68.057	1.9847	-63.257	7.25226	-68.257	13.51285	-110.057	2.27558	-73.057	13.73563	-104.457	13.89908	-104.857	13.97726	-105.057	13.30034	-103.657	14.34343	-131.657	18.53257	-112.257	2.27632	-120.257	13.89131	-106.057	14.29499	-112.457	18.09135	-109.257	13.57204	-152.057	1.01889	-133.457	1.25543	-127.457	14.44677	-145.857	13.91631	-100.257	14.73216	-143.057	13.87451	-100.457	13.86274	-145.257	13.99433
88	16.92257	-122.557	16.33325	-67.957	1.99118	-63.157	7.20378	-68.157	13.41999	-109.957	2.32773	-72.957	13.64429	-104.357	13.81122	-104.757	13.88739	-104.957	13.20249	-103.557	14.26312	-131.557	18.44044	-112.157	2.28299	-120.157	13.80281	-105.957	14.21291	-112.357	18.00177	-109.157	13.47983	-151.957	1.01353	-133.357	1.22561	-127.357	14.35526	-145.757	13.82778	-100.157	14.65499	-142.957	13.77621	-100.357	13.77394	-145.157	13.90826
89	16.88239	-122.457	16.26899	-67.857	1.99506	-63.057	7.15609	-68.057	13.32722	-109.857	2.32975	-72.857	13.55304	-104.257	13.72296	-104.657	13.79765	-104.857	13.10514	-103.457	14.18294	-131.457	18.34839	-112.057	2.29467	-120.057	13.7147	-105.857	14.13103	-112.257	17.9123	-109.057	13.38772	-151.857	1.01295	-133.257	1.17046	-127.257	14.26386	-145.657	13.7392	-100.057	14.57786	-142.857	13.67795	-100.257	13.68527	-145.057	13.82288
90	16.84255	-122.357	16.20506	-67.757	2.00077	-62.957	7.10495	-67.957	13.23454	-109.757	2.32823	-72.757	13.46191	-104.157	13.63457	-104.557	13.70803	-104.757	13.00783	-103.357	14.10298	-131.357	18.25641	-111.957	2.31053	-119.957	13.62672	-105.757	14.04935	-112.157	17.82293	-108.957	13.29571	-151.757	1.01609	-133.157	1.11549	-127.157	14.17256	-145.557	13.65076	-99.957	14.50086	-142.757	13.57972	-100.157	13.59668	-144.957	13.73768
91	16.80317	-122.257	16.14145	-67.657	1.96869	-62.857	5.76795	-67.857	13.14197	-109.657	2.30525	-72.657	13.3709	-104.057	13.54638	-104.457	13.61854	-104.657	12.89823	-103.257	14.02336	-131.257	18.16455	-111.857	2.32964	-119.857	13.5389	-105.657	13.96782	-112.057	17.73309	-108.857	13.20375	-151.657	1.0239	-133.057	1.0647	-127.057	14.08136	-145.457	13.56256	-99.857	14.4245	-142.657	13.48153	-100.057	13.50828	-144.857	13.6526
92	16.76425	-122.157	16.0782	-67.557	1.93853	-62.757	5.06161	-67.757	13.04949	-109.557	2.28379	-72.557	13.28	-103.957	13.45834	-104.357	13.52915	-104.557	12.81188	-103.157	13.94398	-131.157	18.07245	-111.757	2.35245	-119.757	13.45123	-105.557	13.88646	-111.957	17.64335	-108.757	13.11191	-151.557	1.03596	-132.957	1.01464	-126.957	13.99027	-145.357	13.47423	-99.757	14.3484	-142.557	13.3833	-99.957	13.41994	-144.757	13.56771
93	16.72607	-122.057	16.01533	-67.457	1.90608	-62.657	4.06028	-67.657	12.95703	-109.457	2.26631	-72.457	13.18912	-103.857	13.37045	-104.257	13.43988	-104.457	12.71423	-103.057	13.86483	-131.057	17.98075	-111.657	2.37924	-119.657	13.36371	-105.457	13.80503	-111.857	17.55429	-108.657	13.02021	-151.457	1.05228	-132.857	0.96841	-126.857	13.89929	-145.257	13.3864	-99.657	14.27256	-142.457	13.28508	-99.857	13.33185	-144.657	13.48274
94	16.68758	-121.957	15.95282	-67.357	1.87593	-62.557	2.41756	-67.557	12.86467	-109.357	2.25257	-72.357	13.09836	-103.757	13.28272	-104.157	13.35075	-104.357	12.61662	-102.957	13.78592	-130.957	17.88913	-111.557	2.40997	-119.557	13.27635	-105.357	13.72373	-111.757	17.46534	-108.557	12.92863	-151.357	1.07286	-132.757	0.92526	-126.757	13.80842	-145.157	13.29873	-99.557	14.19699	-142.357	13.18683	-99.757	13.24391	-144.557	13.39783
95	16.65024	-121.857	15.89058	-67.257	1.85122	-62.457	1.38236	-67.457	12.77249	-109.257	2.24328	-72.257	13.00771	-103.657	13.19636	-104.057	13.26175	-104.257	12.51998	-102.857	13.70726	-130.857	17.7976	-111.457	2.44472	-119.457	13.18915	-105.257	13.64245	-111.657	17.37554	-108.457	12.83718	-151.257	1.09004	-132.657	0.88556	-126.657	13.71767	-145.057	13.21123	-99.457	14.12168	-142.257	13.0888	-99.657	13.15606	-144.457	13.31348
96	16.61337	-121.757	15.8287	-67.157	1.83027	-62.357	1.62344	-67.357	12.68042	-109.157	2.23783	-72.157	12.91718	-103.557	13.10836	-103.957	13.17289	-104.157	12.42266	-102.757	13.62885	-130.757	17.70615	-111.357	2.48284	-119.357	13.10211	-105.157	13.56139	-111.557	17.28588	-108.357	12.74576	-151.157	1.10694	-132.557	0.84912	-126.557	13.62703	-144.957	13.12364	-99.357	14.04665	-142.157	12.99062	-99.557	13.06837	-144.357	13.2291
97	16.57698	-121.657	15.76721	-67.057	1.81351	-62.257	1.62623	-67.257	12.58845	-109.057	2.23557	-72.057	12.82688	-103.457	13.02189	-103.857	13.08417	-104.057	12.31424	-102.657	13.55069	-130.657	17.61478	-111.257	2.52546	-119.257	13.01501	-105.057	13.48137	-111.457	17.19688	-108.257	12.65451	-151.057	1.15112	-132.457	0.81609	-126.457	13.53651	-144.857	13.03638	-99.257	13.97189	-142.057	12.8926	-99.457	12.9809	-144.257	13.14521
98	16.54105	-121.557	15.70608	-66.957	1.80082	-62.157	1.63591	-67.157	12.4966	-108.957	2.23699	-71.957	12.73671	-103.357	12.93559	-103.757	12.99559	-103.957	12.22759	-102.557	13.47279	-130.557	17.52351	-111.157	2.57035	-119.157	12.92807	-104.957	13.4009	-111.357	17.10799	-108.157	12.56338	-150.957	1.19885	-132.357	0.78668	-126.357	13.44611	-144.757	12.94928	-99.157	13.89741	-141.957	12.79454	-99.357	12.89359	-144.157	13.06152
99	16.50561	-121.457	15.64521	-66.857	1.79021	-62.057	1.64145	-67.057	12.40485	-108.857	2.24273	-71.857	12.64667	-103.257	12.84934	-103.657	12.90724	-103.857	12.13112	-102.457	13.39516	-130.457	17.43231	-111.057	2.61982	-119.057	12.84154	-104.857	13.32062	-111.257	17.01959	-108.057	12.47237	-150.857	1.23975	-132.257	0.76077	-126.257	13.35583	-144.657	12.86228	-99.057	13.82322	-141.857	12.69653	-99.257	12.8064	-144.057	12.97747
100	16.47064	-121.357	15.58483	-66.757	1.7838	-61.957	1.65656	-66.957	12.31321	-108.757	2.25183	-71.757	12.55677	-103.157	12.76302	-103.557	12.81876	-103.757	12.0347	-102.357	13.31778	-130.357	17.34121	-110.957	2.67243	-118.957	12.75517	-104.757	13.24058	-111.157	16.93131	-107.957	12.38149	-150.757	1.28399	-132.157	0.73872	-126.157	13.26567	-144.557	12.77545	-98.957	13.74932	-141.757	12.59848	-99.157	12.71938	-143.957	12.89364
101	16.43615	-121.257	15.52475	-66.657	1.7864	-61.857	1.67806	-66.857	12.2217	-108.657	2.24106	-71.657	12.467	-103.057	12.67565	-103.457	12.73064	-103.657	11.93833	-102.257	13.24068	-130.257	17.2502	-110.857	2.72893	-118.857	12.66899	-104.657	13.16127	-111.057	16.84299	-107.857	12.29073	-150.657	1.33093	-132.057	0.72158	-126.057	13.17576	-144.457	12.68881	-98.857	13.6757	-141.657	12.5005	-99.057	12.63255	-143.857	12.81028
102	16.40212	-121.157	15.46523	-66.557	1.79259	-61.757	1.70974	-66.757	12.1303	-108.557	2.23305	-71.557	12.37732	-102.957	12.58814	-103.357	12.64267	-103.557	11.84202	-102.157	13.16385	-130.157	17.15928	-110.757	2.78806	-118.757	12.5829	-104.557	13.08222	-110.957	16.75481	-107.757	12.20009	-150.557	1.38071	-131.957	0.70693	-125.957	13.08571	-144.357	12.60224	-98.757	13.60239	-141.557	12.40254	-98.957	12.54587	-143.757	12.72714
103	16.36858	-121.057	15.40579	-66.457	1.7343	-61.657	1.74223	-66.657	12.03902	-108.457	2.19922	-71.457	12.28778	-102.857	12.50273	-103.257	12.55485	-103.457	11.74492	-102.057	13.08727	-130.057	17.06845	-110.657	2.85008	-118.657	12.49686	-104.457	13.00266	-110.857	16.66689	-107.657	12.10959	-150.457	1.42825	-131.857	0.56637	-125.857	12.99595	-144.257	12.51605	-98.657	13.5292	-141.457	12.30455	-98.857	12.45936	-143.657	12.6445
104	16.33553	-120.957	15.34677	-66.357	1.67574	-61.557	1.75311	-66.557	11.94786	-108.357	2.16843	-71.357	12.19835	-102.757	12.4173	-103.157	12.4672	-103.357	11.64742	-101.957	13.01097	-129.957	16.97771	-110.557	2.915	-118.557	12.411	-104.357	12.92207	-110.757	16.5791	-107.557	12.01922	-150.357	1.47616	-131.757	0.69189	-125.757	12.90633	-144.157	12.42996	-98.557	13.45631	-141.357	12.20658	-98.757	12.37302	-143.557	12.56209
105	16.30282	-120.857	15.28826	-66.257	1.57021	-61.457	1.70077	-66.457	11.85683	-108.257	2.14046	-71.257	12.10907	-102.657	12.33145	-103.057	12.37992	-103.257	11.55054	-101.857	12.93541	-129.857	16.88707	-110.457	2.95471	-118.457	12.32543	-104.257	12.83343	-110.657	16.49143	-107.457	11.92898	-150.257	1.52489	-131.657	0.69156	-125.657	12.81684	-144.057	12.3439	-98.457	13.38391	-141.257	12.10878	-98.657	12.28688	-143.457	12.4799
106	16.2706	-120.757	15.23006	-66.157	1.55167	-61.357	1.65134	-66.357	11.76592	-108.157	2.11542	-71.157	12.01995	-102.557	12.24579	-102.957	12.29227	-103.157	11.45326	-101.757	12.85928	-129.757	16.79653	-110.357	2.99101	-118.357	12.2398	-104.157	12.74496	-110.557	16.40372	-107.357	11.83888	-150.157	1.57362	-131.557	0.69534	-125.557	12.72749	-143.957	12.25804	-98.357	13.31182	-141.157	12.01095	-98.557	12.20085	-143.357	12.39794
107	16.23904	-120.657	15.17226	-66.057	1.41432	-61.257	1.60529	-66.257	11.67515	-108.057	2.09494	-71.057	11.93105	-102.457	12.16178	-102.857	12.2051	-103.057	11.35671	-101.657	12.78389	-129.657	16.70609	-110.257	2.98126	-118.257	12.15474	-104.057	12.65645	-110.457	16.31582	-107.257	11.74892	-150.057	1.61672	-131.457	0.70259	-125.457	12.63828	-143.857	12.17278	-98.257	13.24005	-141.057	11.91317	-98.457	12.11513	-143.257	12.31562
108	16.20798	-120.557	15.11512	-65.957	1.40812	-61.157	1.56209	-66.157	11.58451	-107.957	2.07755	-70.957	11.8423	-102.357	12.07608	-102.757	12.11811	-102.957	11.26022	-101.557	12.7088	-129.557	16.61572	-110.157	2.97362	-118.157	12.06989	-103.957	12.5681	-110.357	16.22804	-107.157	11.6591	-149.957	1.66232	-131.357	0.71398	-125.357	12.54922	-143.757	12.08716	-98.157	13.1686	-140.957	11.81543	-98.357	12.0296	-143.157	12.23354
109	16.17742	-120.457	15.05805	-65.857	1.11844	-61.057	1.52305	-66.057	11.494	-107.857	1.9596	-70.857	11.75372	-102.257	11.99187	-102.657	12.0314	-102.857	11.16384	-101.457	12.63443	-129.457	16.52545	-110.057	2.96336	-118.057	11.98506	-103.857	12.47981	-110.257	16.14049	-107.057	11.56943	-149.857	1.69009	-131.257	0.72897	-125.257	12.4603	-143.657	12.00214	-98.057	13.09748	-140.857	11.71767	-98.257	11.94424	-143.057	12.15229
110	16.14737	-120.357	15.00146	-65.757	1.30102	-60.957	1.486	-65.957	11.40363	-107.757	1.97044	-70.757	11.66525	-102.157	11.90787	-102.557	11.94463	-102.757	11.06748	-101.357	12.5592	-129.357	16.43528	-109.957	2.96078	-117.957	11.9004	-103.757	12.39169	-110.157	16.0531	-106.957	11.47991	-149.757	1.71938	-131.157	0.74766	-125.157	12.37153	-143.557	11.91733	-97.957	13.02669	-140.757	11.61996	-98.157	11.85907	-142.957	12.07129
111	16.11782	-120.257	14.94528	-65.657	1.27588	-60.857	1.45608	-65.857	11.31341	-107.657	1.94912	-70.657	11.5768	-102.057	11.82398	-102.457	11.85822	-102.657	10.9712	-101.257	12.48503	-129.257	16.34522	-109.857	2.95767	-117.857	11.81639	-103.657	12.3038	-110.057	15.96628	-106.857	11.39055	-149.657	1.75158	-131.057	0.77224	-125.057	12.28292	-143.457	11.83257	-97.857	12.95534	-140.657	11.52224	-98.057	11.77415	-142.857	11.99055
112	16.08868	-120.157	14.88956	-65.557	1.24551	-60.757	1.4282	-65.757	11.22333	-107.557	1.92777	-70.557	11.48847	-101.957	11.74032	-102.357	11.77199	-102.557	10.87498	-101.157	12.41118	-129.157	16.25526	-109.757	2.95721	-117.757	11.73213	-103.557	12.21603	-109.957	15.87933	-106.757	11.30133	-149.557	1.78579	-130.957	0.79843	-124.957	12.19446	-143.357	11.74803	-97.757	12.88454	-140.557	11.42457	-97.957	11.68939	-142.757	11.90998
113	16.05984	-120.057	14.83417	-65.457	1.18517	-60.657	1.40536	-65.657	11.13339	-107.457	1.91171	-70.457	11.40055	-101.857	11.6563	-102.257	11.68595	-102.457	10.77859	-101.057	12.32376	-129.057	16.1654	-109.657	2.95471	-117.657	11.64832	-103.457	12.12844	-109.857	15.79273	-106.657	11.21225	-149.457	1.82054	-130.857	0.82979	-124.857	12.10616	-143.257	11.66368	-97.657	12.80802	-140.457	11.32703	-97.857	11.60481	-142.657	11.82942
114	16.03139	-119.957	14.77935	-65.357	1.12666	-60.557	1.38619	-65.557	11.04361	-107.357	1.89825	-70.357	11.3128	-101.757	11.57252	-102.157	11.60011	-102.357	10.68185	-100.957	12.2337	-128.957	16.07566	-109.557	2.94702	-117.557	11.56474	-103.357	12.04097	-109.757	15.706	-106.557	11.12332	-149.357	1.85008	-130.757	0.86428	-124.757	12.01801	-143.157	11.57945	-97.557	12.73117	-140.357	11.22953	-97.757	11.52044	-142.557	11.74912
115	16.00391	-119.857	14.72482	-65.257	1.07174	-60.457	1.37058	-65.457	10.95398	-107.257	1.88695	-70.257	11.22523	-101.657	11.48887	-102.057	11.51446	-102.257	10.58604	-100.857	12.14378	-128.857	15.98603	-109.457	2.91942	-117.457	11.48138	-103.257	11.95375	-109.657	15.61917	-106.457	11.0346	-149.257	1.82801	-130.657	0.90184	-124.657	11.93004	-143.057	11.49564	-97.457	12.65039	-140.257	11.13192	-97.657	11.43641	-142.457	11.66869
116	15.97695	-119.757	14.67095	-65.157	1.01881	-60.357	1.3592	-65.357	10.86451	-107.157	1.87833	-70.157	11.13785	-101.557	11.40536	-101.957	11.429	-102.157	10.48851	-100.757	12.05399	-128.757	15.89651	-109.357	2.89406	-117.357	11.39807	-103.157	11.86672	-109.557	15.53249	-106.357	10.94604	-149.157	1.81072	-130.557	0.9419	-124.557	11.84223	-142.957	11.41161	-97.357	12.5703	-140.157	11.03437	-97.557	11.3525	-142.357	11.58829
117	15.95051	-119.657	14.61712	-65.057	0.97031	-60.257	1.35422	-65.257	10.7752	-107.057	1.87257	-70.057	11.05065	-101.457	11.32098	-101.857	11.34371	-102.057	10.39304	-100.657	11.96435	-128.657	15.80713	-109.257	2.86932	-117.257	11.31518	-103.057	11.77985	-109.457	15.44652	-106.257	10.85765	-149.057	1.79502	-130.457	0.98602	-124.457	11.75459	-142.857	11.32833	-97.257	12.48876	-140.057	10.93699	-97.457	11.2688	-142.257	11.50811
118	15.9246	-119.557	14.56405	-64.957	0.92537	-60.157	1.35159	-65.157	10.68605	-106.957	1.86938	-69.957	10.96361	-101.357	11.23649	-101.757	11.25863	-101.957	10.29748	-100.557	11.87486	-128.557	15.71761	-109.157	2.84772	-117.157	11.2323	-102.957	11.69312	-109.357	15.35939	-106.157	10.76945	-148.957	1.78494	-130.357	1.03213	-124.357	11.66713	-142.757	11.24529	-97.157	12.40737	-139.957	10.83964	-97.357	11.18533	-142.157	11.42964
119	15.89922	-119.457	14.51122	-64.857	0.88361	-60.057	1.34147	-65.057	10.59707	-106.857	1.86884	-69.857	10.8767	-101.257	11.14351	-101.657	11.17376	-101.857	10.20155	-100.457	11.78551	-128.457	15.62847	-109.057	2.82876	-117.057	11.14992	-102.857	11.60663	-109.257	15.27367	-106.057	10.68145	-148.857	1.76588	-130.257	1.08346	-124.257	11.57984	-142.657	11.16249	-97.057	12.32649	-139.857	10.74228	-97.257	11.1022	-142.057	11.35056
120	15.87437	-119.357	14.45888	-64.757	0.84563	-59.957	1.33747	-64.957	10.50826	-106.757	1.87103	-69.757	10.79	-101.157	11.05031	-101.557	11.08911	-101.757	10.10532	-100.357	11.69632	-128.357	15.53944	-108.957	2.81634	-116.957	11.06762	-102.757	11.52027	-109.157	15.18811	-105.957	10.5935	-148.757	1.74961	-130.157	1.13651	-124.157	11.49273	-142.557	11.0799	-96.957	12.24575	-139.757	10.64495	-97.157	11.0193	-141.957	11.27184
121	15.85008	-119.257	14.40706	-64.657	0.81188	-59.857	1.36189	-64.857	10.41963	-106.657	1.87743	-69.657	10.70368	-101.057	10.96041	-101.457	11.00468	-101.657	10.00969	-100.257	11.60728	-128.257	15.45053	-108.857	2.80262	-116.857	10.98554	-102.657	11.43418	-109.057	15.10272	-105.857	10.50585	-148.657	1.72939	-130.057	1.19257	-124.057	11.40581	-142.457	10.99744	-96.857	12.16534	-139.657	10.54767	-97.057	10.93656	-141.857	11.19074
122	15.82589	-119.157	14.35562	-64.557	0.78141	-59.757	1.3876	-64.757	10.33117	-106.557	1.88486	-69.557	10.61737	-100.957	10.86482	-101.357	10.92047	-101.557	9.91391	-100.157	11.5184	-128.157	15.36175	-108.757	2.79091	-116.757	10.90371	-102.557	11.34823	-108.957	15.01697	-105.757	10.41838	-148.557	1.71379	-129.957	1.25009	-123.957	11.31908	-142.357	10.91523	-96.757	12.08519	-139.557	10.45042	-96.957	10.85407	-141.757	11.10503
123	15.80267	-119.057	14.30471	-64.457	0.75669	-59.657	1.40777	-64.657	10.2429	-106.457	1.89572	-69.457	10.53137	-100.857	10.77037	-101.257	10.8365	-101.457	9.81737	-100.057	11.42967	-128.057	15.27309	-108.657	2.7686	-116.657	10.82243	-102.457	11.26245	-108.857	14.93159	-105.657	10.33111	-148.457	1.7035	-129.857	1.31007	-123.857	11.23254	-142.257	10.83334	-96.657	12.0053	-139.457	10.35308	-96.857	10.77194	-141.657	11.01682
124	15.77999	-118.957	14.2543	-64.357	0.7355	-59.557	1.43034	-64.557	10.15482	-106.357	1.9094	-69.357	10.44558	-100.757	10.67561	-101.157	10.75275	-101.357	9.72092	-99.957	11.34111	-127.957	15.18456	-108.557	2.77297	-116.557	10.74119	-102.357	11.17683	-108.757	14.84586	-105.557	10.24404	-148.357	1.69858	-129.757	1.37222	-123.757	11.1462	-142.157	10.75165	-96.557	11.92568	-139.357	10.25578	-96.757	10.69008	-141.557	10.9288
125	15.75767	-118.857	14.20442	-64.257	0.71856	-59.457	1.45938	-64.457	10.06692	-106.257	1.92478	-69.257	10.36002	-100.657	10.57963	-101.057	10.66925	-101.257	9.61571	-99.857	11.25287	-127.857	15.09616	-108.457	2.75258	-116.457	10.6604	-102.257	11.09156	-108.657	14.76098	-105.457	10.15718	-148.257	1.69627	-129.657	1.43708	-123.657	11.06005	-142.057	10.67021	-96.457	11.84633	-139.257	10.15874	-96.657	10.60848	-141.457	10.84089
126	15.73589	-118.757	14.155	-64.157	0.70525	-59.357	1.49262	-64.357	9.97921	-106.157	1.94261	-69.157	10.27468	-100.557	10.48373	-100.957	10.58599	-101.157	9.52836	-99.757	11.16433	-127.757	15.00789	-108.357	2.77157	-116.357	10.5797	-102.157	11.00649	-108.557	14.67627	-105.357	10.07052	-148.157	1.70003	-129.557	1.50317	-123.557	10.97411	-141.957	10.58905	-96.357	11.76725	-139.157	10.06175	-96.557	10.52715	-141.357	10.75365
127	15.71466	-118.657	14.10583	-64.057	0.69908	-59.257	1.53075	-64.257	9.89171	-106.057	1.96481	-69.057	10.18951	-100.457	10.38823	-100.857	10.50297	-101.057	9.42472	-99.657	11.07628	-127.657	14.91975	-108.257	2.77295	-116.257	10.49934	-102.057	10.92165	-108.457	14.59187	-105.257	9.98408	-148.057	1.71393	-129.457	1.54643	-123.457	10.88826	-141.857	10.50826	-96.257	11.68846	-139.057	9.96481	-96.457	10.44596	-141.257	10.66645
128	15.69398	-118.557	14.05714	-63.957	0.69771	-59.157	1.5727	-64.157	9.8044	-105.957	1.9879	-68.957	10.10458	-100.357	10.29257	-100.757	10.42022	-100.957	9.33846	-99.557	10.9884	-127.557	14.83175	-108.157	2.77679	-116.157	10.41908	-101.957	10.83704	-108.357	14.50758	-105.157	9.89781	-147.957	1.73277	-129.357	1.58206	-123.357	10.80263	-141.757	10.42776	-96.157	11.60995	-138.957	9.86793	-96.357	10.36506	-141.157	10.57949
129	15.67385	-118.457	14.00919	-63.857	0.69996	-59.057	1.61613	-64.057	9.71731	-105.857	1.99924	-68.857	10.01978	-100.257	10.1966	-100.657	10.33771	-100.857	9.24391	-99.457	10.90103	-127.457	14.74388	-108.057	2.78186	-116.057	10.33945	-101.857	10.75263	-108.257	14.42341	-105.057	9.81181	-147.857	1.75145	-129.257	1.52285	-123.257	10.71733	-141.657	10.34736	-96.057	11.53173	-138.857	9.77102	-96.257	10.28459	-141.057	10.49219
130	15.65427	-118.357	13.96174	-63.757	0.70682	-58.957	1.66314	-63.957	9.63043	-105.757	2.0137	-68.757	9.93524	-100.157	10.10069	-100.557	10.25548	-100.757	9.14945	-99.357	10.8131	-127.357	14.65616	-107.957	2.78946	-115.957	10.26014	-101.757	10.6684	-108.157	14.33942	-104.957	9.72604	-147.757	1.77537	-129.157	1.49744	-123.157	10.63225	-141.557	10.26725	-95.957	11.45381	-138.757	9.67418	-96.157	10.20442	-140.957	10.40458
131	15.63556	-118.257	13.91436	-63.657	0.71812	-58.857	1.71515	-63.857	9.54373	-105.657	2.02229	-68.657	9.85109	-100.057	10.00426	-100.457	10.17371	-100.657	9.05433	-99.257	10.72577	-127.257	14.56857	-107.857	2.80099	-115.857	10.18092	-101.657	10.58447	-108.057	14.2552	-104.857	9.6405	-147.657	1.73089	-129.057	1.47648	-123.057	10.54736	-141.457	10.18775	-95.857	11.37613	-138.657	9.57733	-96.057	10.12455	-140.857	10.31745
132	15.61644	-118.157	13.86748	-63.557	0.73395	-58.757	1.77035	-63.757	9.45724	-105.557	2.03419	-68.557	9.7672	-99.957	9.90781	-100.357	10.09149	-100.557	8.95886	-99.157	10.63863	-127.157	14.48114	-107.757	2.81489	-115.757	10.102	-101.557	10.50069	-107.957	14.17115	-104.757	9.55521	-147.557	1.69172	-128.957	1.46605	-122.957	10.46271	-141.357	10.10856	-95.757	11.29875	-138.557	9.4806	-95.957	10.04499	-140.757	10.23098
133	15.54846	-118.057	13.82157	-63.457	0.75552	-58.657	1.82804	-63.657	9.37104	-105.457	2.04937	-68.457	9.68347	-99.857	9.81096	-100.257	10.01013	-100.457	8.86445	-99.057	10.55169	-127.057	14.39384	-107.657	2.77393	-115.657	10.02344	-101.457	10.41727	-107.857	14.08732	-104.657	9.47016	-147.457	1.67342	-128.857	1.42981	-122.857	10.37832	-141.257	10.02933	-95.657	11.22175	-138.457	9.38392	-95.857	9.96555	-140.657	10.14472
134	15.47119	-117.957	13.77598	-63.357	0.77985	-58.557	1.88864	-63.557	9.28508	-105.357	2.06954	-68.357	9.60001	-99.757	9.71409	-100.157	9.92905	-100.357	8.76969	-98.957	10.46496	-126.957	14.3067	-107.557	2.80703	-115.557	9.94475	-101.357	10.3341	-107.757	14.00371	-104.557	9.38536	-147.357	1.65797	-128.757	1.4075	-122.757	10.29417	-141.157	9.95043	-95.557	11.14507	-138.357	9.28722	-95.757	9.88644	-140.557	10.05866
135	15.39415	-117.857	13.73078	-63.257	0.80927	-58.457	1.88817	-63.457	9.19936	-105.257	2.09446	-68.257	9.51692	-99.657	9.61848	-100.057	9.84827	-100.257	8.67394	-98.857	10.3788	-126.857	14.21971	-107.457	2.81258	-115.457	9.86706	-101.257	10.2511	-107.657	13.92095	-104.457	9.30081	-147.257	1.63851	-128.657	1.36575	-122.657	10.21027	-141.057	9.87221	-95.457	11.06866	-138.257	9.19073	-95.657	9.80784	-140.457	9.97277
136	15.31735	-117.757	13.68616	-63.157	0.84246	-58.357	1.88916	-63.357	9.11388	-105.157	2.12415	-68.157	9.43411	-99.557	9.5219	-99.957	9.76778	-100.157	8.57829	-98.757	10.29211	-126.757	14.13288	-107.357	2.82221	-115.357	9.78971	-101.157	10.16837	-107.557	13.83797	-104.357	9.21653	-147.157	1.6212	-128.557	1.32716	-122.557	10.12662	-140.957	9.79433	-95.357	10.99257	-138.157	9.09417	-95.557	9.72958	-140.357	9.88706
137	15.24076	-117.657	13.64216	-63.057	0.87426	-58.257	1.85998	-63.257	9.02866	-105.057	2.15579	-68.057	9.3515	-99.457	9.42553	-99.857	9.6876	-100.057	8.48453	-98.657	10.20602	-126.657	14.04615	-107.257	2.83341	-115.257	9.71272	-101.057	10.08597	-107.457	13.75536	-104.257	9.13252	-147.057	1.59231	-128.457	1.28155	-122.457	10.04323	-140.857	9.71656	-95.257	10.91682	-138.057	8.99776	-95.457	9.65166	-140.257	9.80171
138	15.16428	-117.557	13.5987	-62.957	0.90775	-58.157	1.83305	-63.157	8.94369	-104.957	2.19066	-67.957	9.26918	-99.357	9.32864	-99.757	9.60773	-99.957	8.39055	-98.557	10.12015	-126.557	13.95958	-107.157	2.8457	-115.157	9.63609	-100.957	10.00384	-107.357	13.67248	-104.157	9.04878	-146.957	1.5662	-128.357	1.23864	-122.357	9.9601	-140.757	9.63913	-95.157	10.84131	-137.957	8.90141	-95.357	9.57408	-140.157	9.71661
139	15.08795	-117.457	13.55549	-62.857	0.93785	-58.057	1.76341	-63.057	8.85899	-104.857	2.22773	-67.857	9.18724	-99.257	9.23334	-99.657	9.528	-99.857	8.29531	-98.457	10.0345	-126.457	13.87317	-107.057	2.79297	-115.057	9.55983	-100.857	9.92202	-107.257	13.59027	-104.057	8.96532	-146.857	1.54001	-128.257	1.19854	-122.257	9.87724	-140.657	9.56231	-95.057	10.7663	-137.857	8.80509	-95.257	9.49688	-140.057	9.63164
140	15.01166	-117.357	13.51311	-62.757	0.97093	-57.957	1.69631	-62.957	8.77456	-104.757	2.2674	-67.757	9.10561	-99.157	9.13808	-99.557	9.44859	-99.757	8.19982	-98.357	9.94909	-126.357	13.78692	-106.957	2.74503	-114.957	9.48394	-100.757	9.84048	-107.157	13.50759	-103.957	8.88215	-146.757	1.5169	-128.157	1.16073	-122.157	9.79465	-140.557	9.48579	-94.957	10.69165	-137.757	8.70884	-95.157	9.42003	-139.957	9.54692
141	14.93611	-117.257	13.47105	-62.657	1.00809	-57.857	1.63241	-62.857	8.69038	-104.657	2.29944	-67.657	9.0243	-99.057	9.04202	-99.457	9.3697	-99.657	8.10651	-98.257	9.8639	-126.257	13.70075	-106.857	2.69993	-114.857	9.40844	-100.657	9.75912	-107.057	13.42594	-103.857	8.79928	-146.657	1.49704	-128.057	1.12618	-122.057	9.71238	-140.457	9.40948	-94.857	10.61721	-137.657	8.61261	-95.057	9.34356	-139.857	9.46105
142	14.86081	-117.157	13.42985	-62.557	1.04824	-57.757	1.57127	-62.757	8.60648	-104.557	2.33341	-67.557	8.9433	-98.957	8.94599	-99.357	9.29114	-99.557	8.01333	-98.157	9.77896	-126.157	13.61475	-106.757	2.65865	-114.757	9.33333	-100.557	9.67806	-106.957	13.34451	-103.757	8.71671	-146.557	1.48001	-127.957	1.0938	-121.957	9.63025	-140.357	9.33348	-94.757	10.54314	-137.557	8.51639	-94.957	9.26742	-139.757	9.37451
143	14.78578	-117.057	13.38928	-62.457	1.09186	-57.657	1.51406	-62.657	8.5229	-104.457	2.36152	-67.457	8.86263	-98.857	8.84979	-99.257	9.21293	-99.457	7.92029	-98.057	9.69427	-126.057	13.52896	-106.657	2.58933	-114.657	9.25839	-100.457	9.59752	-106.857	13.26274	-103.657	8.63443	-146.457	1.46798	-127.857	1.06716	-121.857	9.54857	-140.257	9.25796	-94.657	10.46959	-137.457	8.42052	-94.857	9.19162	-139.657	9.28735
144	14.71102	-116.957	13.34908	-62.357	1.13845	-57.557	1.45968	-62.557	8.43963	-104.357	2.39176	-67.357	8.7823	-98.757	8.75367	-99.157	9.13507	-99.357	7.82689	-97.957	9.60982	-125.957	13.44333	-106.557	2.59109	-114.557	9.18387	-100.357	9.51707	-106.757	13.1812	-103.557	8.5524	-146.357	1.4591	-127.757	1.04243	-121.757	9.46708	-140.157	9.18284	-94.557	10.39642	-137.357	8.32447	-94.757	9.11621	-139.557	9.20038
145	14.63653	-116.857	13.30935	-62.257	1.12191	-57.457	1.16247	-62.457	8.35665	-104.257	2.42367	-67.257	8.70217	-98.657	8.65886	-99.057	9.05758	-99.257	7.73274	-97.857	9.52563	-125.857	13.35829	-106.457	2.56506	-114.457	9.10996	-100.257	9.437	-106.657	13.10046	-103.457	8.47076	-146.257	1.44738	-127.657	1.01415	-121.657	9.38596	-140.057	9.1083	-94.457	10.32352	-137.257	8.22862	-94.657	9.04136	-139.457	9.11341
146	14.56231	-116.757	13.27015	-62.157	1.12068	-57.357	1.22616	-62.357	8.274	-104.157	2.45778	-67.157	8.62239	-98.557	8.56412	-98.957	8.98045	-99.157	7.63802	-97.757	9.44171	-125.757	13.2728	-106.357	2.54389	-114.357	9.03647	-100.157	9.35684	-106.557	13.01995	-103.357	8.38945	-146.157	1.43953	-127.557	0.98944	-121.557	9.30514	-139.957	9.03398	-94.357	10.25101	-137.157	8.13285	-94.557	8.96667	-139.357	9.02674
147	14.48837	-116.657	13.23148	-62.057	1.10863	-57.257	1.18283	-62.257	8.19166	-104.057	2.45596	-67.057	8.54299	-98.457	8.46791	-98.857	8.9037	-99.057	7.54602	-97.657	9.35805	-125.657	13.18795	-106.257	2.51785	-114.257	8.96326	-100.057	9.2771	-106.457	12.93908	-103.257	8.3085	-146.057	1.44497	-127.457	0.95582	-121.457	9.22464	-139.857	8.96014	-94.257	10.17881	-137.057	8.03723	-94.457	8.8925	-139.257	8.94034
148	14.41471	-116.557	13.19335	-61.957	1.11291	-57.157	1.14494	-62.157	8.10966	-103.957	2.45699	-66.957	8.46398	-98.357	8.37176	-98.757	8.82733	-98.957	7.45308	-97.557	9.27467	-125.557	13.10288	-106.157	2.49498	-114.157	8.89041	-99.957	9.1977	-106.357	12.85826	-103.157	8.22791	-145.957	1.45194	-127.357	0.92276	-121.357	9.14448	-139.757	8.88673	-94.157	10.10665	-136.957	7.94153	-94.357	8.81876	-139.157	8.85395
149	14.34103	-116.457	13.15591	-61.857	0.99113	-57.057	1.11609	-62.057	8.02799	-103.857	2.43969	-66.857	8.38543	-98.257	8.27732	-98.657	8.75132	-98.857	7.35931	-97.457	9.19157	-125.457	13.01829	-106.057	2.45485	-114.057	8.81809	-99.857	9.11891	-106.257	12.77824	-103.057	8.14766	-145.857	1.45763	-127.257	0.88917	-121.257	9.06464	-139.657	8.81393	-94.057	10.03549	-136.857	7.84605	-94.257	8.74557	-139.057	8.76788
150	14.26764	-116.357	13.11905	-61.757	0.977	-56.957	1.08747	-61.957	7.94667	-103.757	2.42595	-66.757	8.30727	-98.157	8.18286	-98.557	8.67571	-98.757	7.26568	-97.357	9.10875	-125.357	12.9339	-105.957	2.41591	-113.957	8.7458	-99.757	9.04037	-106.157	12.69824	-102.957	8.06779	-145.757	1.46658	-127.157	0.85893	-121.157	8.98514	-139.557	8.74155	-93.957	9.96475	-136.757	7.7506	-94.157	8.67282	-138.957	8.68208
151	14.19485	-116.257	13.08265	-61.657	0.92362	-56.857	1.07213	-61.857	7.8657	-103.657	2.41558	-66.657	8.22946	-98.057	8.0878	-98.457	8.60055	-98.657	7.17379	-97.257	9.02623	-125.257	12.84971	-105.857	2.37956	-113.857	8.67458	-99.657	8.96157	-106.057	12.61897	-102.857	7.98829	-145.657	1.47933	-127.057	0.83306	-121.057	8.90594	-139.457	8.66945	-93.857	9.89444	-136.657	7.65515	-94.057	8.60053	-138.857	8.59617
152	14.12236	-116.157	13.04683	-61.557	0.8775	-56.757	1.06264	-61.757	7.78508	-103.557	2.40876	-66.557	8.15206	-97.957	7.99274	-98.357	8.52581	-98.557	7.08183	-97.157	8.94402	-125.157	12.76572	-105.757	2.34537	-113.757	8.60385	-99.557	8.88314	-105.957	12.53985	-102.757	7.90917	-145.557	1.49387	-126.957	0.81074	-120.957	8.8271	-139.357	8.59782	-93.757	9.82458	-136.557	7.55979	-93.957	8.52871	-138.757	8.51036
153	14.05017	-116.057	13.01167	-61.457	0.83023	-56.657	1.05581	-61.657	7.70484	-103.457	2.40678	-66.457	8.07511	-97.857	7.89759	-98.257	8.45147	-98.457	6.98935	-97.057	8.86211	-125.057	12.68194	-105.657	2.3144	-113.657	8.5336	-99.457	8.80561	-105.857	12.46032	-102.657	7.83045	-145.457	1.5145	-126.857	0.79035	-120.857	8.74868	-139.257	8.52681	-93.657	9.75516	-136.457	7.46473	-93.857	8.45737	-138.657	8.42603
154	13.97829	-115.957	12.97713	-61.357	0.7898	-56.557	1.05468	-61.557	7.62498	-103.357	2.40607	-66.357	7.99858	-97.757	7.80245	-98.157	8.37753	-98.357	6.89695	-96.957	8.78051	-124.957	12.59836	-105.557	2.28463	-113.557	8.46386	-99.357	8.72769	-105.757	12.38105	-102.557	7.75214	-145.357	1.5382	-126.757	0.77365	-120.757	8.67062	-139.157	8.45614	-93.557	9.68621	-136.357	7.36977	-93.757	8.38644	-138.557	8.33907
155	13.90671	-115.857	12.94338	-61.257	0.75698	-56.457	1.06282	-61.457	7.54555	-103.257	1.90163	-66.257	7.92248	-97.657	7.70797	-98.057	8.30405	-98.257	6.80353	-96.857	8.69924	-124.857	12.51495	-105.457	2.16166	-113.457	8.3945	-99.257	8.65153	-105.657	12.303	-102.457	7.67423	-145.257	1.56393	-126.657	0.76284	-120.657	8.59295	-139.057	8.38589	-93.457	9.61771	-136.257	7.27485	-93.657	8.316	-138.457	8.25296
156	13.83531	-115.757	12.91027	-61.157	0.7331	-56.357	1.07727	-61.357	7.46648	-103.157	1.96232	-66.157	7.84674	-97.557	7.61362	-97.957	8.23094	-98.157	6.71028	-96.757	8.6183	-124.757	12.43176	-105.357	2.22718	-113.357	8.32567	-99.157	8.57492	-105.557	12.22469	-102.357	7.59671	-145.157	1.59237	-126.557	0.7559	-120.557	8.51567	-138.957	8.31614	-93.357	9.5497	-136.157	7.18004	-93.557	8.24598	-138.357	8.1671
157	13.76419	-115.657	12.87729	-61.057	0.71648	-56.257	1.09157	-61.257	7.38778	-103.057	2.01138	-66.057	7.77142	-97.457	7.51944	-97.857	8.15844	-98.057	6.61945	-96.657	8.5377	-124.657	12.34343	-105.257	2.20554	-113.257	8.25749	-99.057	8.49862	-105.457	12.14656	-102.257	7.51967	-145.057	1.6231	-126.457	0.75099	-120.457	8.43879	-138.857	8.24707	-93.257	9.48216	-136.057	7.08521	-93.457	8.17665	-138.257	8.08107
158	13.69339	-115.557	12.84492	-60.957	0.70783	-56.157	1.11032	-61.157	7.30951	-102.957	2.06252	-65.957	7.69657	-97.357	7.42538	-97.757	8.08636	-97.957	6.52883	-96.557	8.45744	-124.557	12.24629	-105.157	2.18633	-113.157	8.18978	-98.957	8.42266	-105.357	12.06873	-102.157	7.44308	-144.957	1.65679	-126.357	0.74979	-120.357	8.36232	-138.757	8.17854	-93.157	9.41512	-135.957	6.99049	-93.357	8.10787	-138.157	7.99538
159	13.62318	-115.457	12.81368	-60.857	0.68041	-56.057	1.11927	-61.057	7.23174	-102.857	2.11593	-65.857	7.62237	-97.257	7.33142	-97.657	8.01475	-97.857	6.43818	-96.457	8.37754	-124.457	12.14873	-105.057	2.16932	-113.057	8.12242	-98.857	8.34749	-105.257	11.99166	-102.057	7.36694	-144.857	1.69428	-126.257	0.75459	-120.257	8.28626	-138.657	8.11056	-93.057	9.34857	-135.857	6.8961	-93.257	8.03962	-138.057	7.91009
160	13.55305	-115.357	12.78306	-60.757	0.65884	-55.957	1.13264	-60.957	7.15443	-102.757	2.17093	-65.757	7.54834	-97.157	7.23759	-97.557	7.94358	-97.757	6.34709	-96.357	8.298	-124.357	12.05121	-104.957	2.15482	-112.957	8.05563	-98.757	8.27258	-105.157	11.91489	-101.957	7.29128	-144.757	1.73428	-126.157	0.76077	-120.157	8.21063	-138.557	8.04313	-92.957	9.28254	-135.757	6.80184	-93.157	7.97187	-137.957	7.8251
161	13.48332	-115.257	12.75271	-60.657	0.61386	-55.857	1.13704	-60.857	7.07757	-102.657	2.22806	-65.657	7.47506	-97.057	7.14292	-97.457	7.87304	-97.657	6.25648	-96.257	8.21884	-124.257	11.95373	-104.857	2.14385	-112.857	7.98955	-98.657	8.19801	-105.057	11.83754	-101.857	7.21608	-144.657	1.77643	-126.057	0.77236	-120.057	8.13544	-138.457	7.97607	-92.857	9.21702	-135.657	6.70752	-93.057	7.9047	-137.857	7.74047
162	13.41392	-115.157	12.72277	-60.557	0.57428	-55.757	1.14562	-60.757	7.00119	-102.557	2.28704	-65.557	7.4023	-96.957	7.04809	-97.357	7.80303	-97.557	6.16558	-96.157	8.14006	-124.157	11.85628	-104.757	2.13492	-112.757	7.92407	-98.557	8.12371	-104.957	11.76049	-101.757	7.14137	-144.557	1.82098	-125.957	0.78775	-119.957	8.0607	-138.357	7.90958	-92.757	9.15204	-135.557	6.61323	-92.957	7.83806	-137.757	7.65639
163	13.34487	-115.057	12.69387	-60.457	0.43078	-55.657	1.15428	-60.657	6.9253	-102.457	2.34779	-65.457	7.33007	-96.857	6.95536	-97.257	7.73355	-97.457	6.07481	-96.057	8.06166	-124.057	11.75887	-104.657	2.12818	-112.657	7.85904	-98.457	8.05039	-104.857	11.68464	-101.657	7.06719	-144.457	1.86755	-125.857	0.80749	-119.857	7.98641	-138.257	7.84395	-92.657	9.08759	-135.457	6.51949	-92.857	7.7721	-137.657	7.57242
164	13.27615	-114.957	12.66533	-60.357	0.52359	-55.557	1.16703	-60.557	6.8499	-102.357	2.4101	-65.357	7.25837	-96.757	6.86279	-97.157	7.66461	-97.357	5.98336	-95.957	7.98366	-123.957	11.66149	-104.557	2.12353	-112.557	7.79462	-98.357	7.97751	-104.757	11.60911	-101.557	6.99353	-144.357	1.91655	-125.757	0.83086	-119.757	7.9126	-138.157	7.77893	-92.557	9.02369	-135.357	6.42562	-92.757	7.70666	-137.557	7.48855
165	13.20792	-114.857	12.63777	-60.257	0.53121	-55.457	1.17613	-60.457	6.77502	-102.257	2.47395	-65.257	7.18722	-96.657	6.76939	-97.057	7.59621	-97.257	5.89424	-95.857	7.90607	-123.857	11.56416	-104.457	2.12187	-112.457	7.73107	-98.257	7.90492	-104.657	11.53391	-101.457	6.92041	-144.257	1.96784	-125.657	0.85652	-119.657	7.83926	-138.057	7.71462	-92.457	8.96034	-135.257	6.33205	-92.657	7.64187	-137.457	7.40534
166	13.13989	-114.757	12.61086	-60.157	0.54478	-55.357	1.18757	-60.357	6.70066	-102.157	2.53932	-65.157	7.11657	-96.557	6.67614	-96.957	7.52833	-97.157	5.80518	-95.757	7.8289	-123.757	11.46686	-104.357	2.12279	-112.357	7.6678	-98.157	7.83278	-104.557	11.45904	-101.357	6.84783	-144.157	2.02124	-125.557	0.88564	-119.557	7.76641	-137.957	7.65094	-92.357	8.8975	-135.157	6.23848	-92.557	7.5777	-137.357	7.32223
167	13.07239	-114.657	12.58444	-60.057	0.55296	-55.257	0.61899	-60.257	6.62675	-102.057	2.60623	-65.057	7.04643	-96.457	6.58306	-96.857	7.46103	-97.057	5.71503	-95.657	7.75215	-123.657	11.36961	-104.257	2.12562	-112.257	7.60536	-98.057	7.76084	-104.457	11.38395	-101.257	6.77581	-144.057	2.05715	-125.457	0.91925	-119.457	7.69407	-137.857	7.58772	-92.257	8.83522	-135.057	6.14509	-92.457	7.51412	-137.257	7.23904
168	13.00518	-114.557	12.55837	-59.957	0.56665	-55.157	0.67444	-60.157	6.55339	-101.957	2.67453	-64.957	6.97688	-96.357	6.49014	-96.757	7.39433	-96.957	5.62493	-95.557	7.67585	-123.557	11.2724	-104.157	2.12918	-112.157	7.54359	-97.957	7.68942	-104.357	11.3092	-101.157	6.70437	-143.957	2.09352	-125.357	0.95479	-119.357	7.62224	-137.757	7.52514	-92.157	8.77354	-134.957	6.05186	-92.357	7.45119	-137.157	7.1562
169	12.9383	-114.457	12.53354	-59.857	0.56473	-55.057	0.12253	-60.057	6.4807	-101.857	2.74357	-64.857	6.90793	-96.257	6.39731	-96.657	7.32822	-96.857	5.53625	-95.457	7.6	-123.457	11.17522	-104.057	2.14036	-112.057	7.48091	-97.857	7.61919	-104.257	11.23482	-101.057	6.63352	-143.857	2.12666	-125.257	0.9945	-119.257	7.55092	-137.657	7.4633	-92.057	8.71234	-134.857	5.95884	-92.257	7.38893	-137.057	7.07429
170	12.87181	-114.357	12.5089	-59.757	0.56749	-54.957	0.52476	-59.957	6.40859	-101.757	2.81336	-64.757	6.83959	-96.157	6.30446	-96.557	7.26274	-96.757	5.44786	-95.357	7.52461	-123.357	11.0781	-103.957	2.15371	-111.957	7.41929	-97.757	7.54951	-104.157	11.1608	-100.957	6.56327	-143.757	2.16223	-125.157	1.0359	-119.157	7.48013	-137.557	7.40203	-91.957	8.65154	-134.757	5.86599	-92.157	7.32735	-136.957	6.99276
171	12.80587	-114.257	12.48528	-59.657	0.56614	-54.857	0.53905	-59.857	6.33708	-101.657	2.88577	-64.657	6.77192	-96.057	6.21237	-96.457	7.19788	-96.657	5.3597	-95.257	7.4497	-123.257	10.98101	-103.857	2.16633	-111.857	7.34047	-97.657	7.47999	-104.057	11.08747	-100.857	6.49365	-143.657	2.13435	-125.057	1.08265	-119.057	7.40984	-137.457	7.3413	-91.857	8.59175	-134.657	5.77333	-92.057	7.26679	-136.857	6.91148
172	12.73999	-114.157	12.46184	-59.557	0.56925	-54.757	0.55686	-59.757	6.26619	-101.557	2.95883	-64.557	6.70487	-95.957	6.12048	-96.357	7.13367	-96.557	5.27182	-95.157	7.37527	-123.157	10.88397	-103.757	2.18117	-111.757	7.26162	-97.557	7.41104	-103.957	11.01451	-100.757	6.42467	-143.557	2.09096	-124.957	1.13045	-118.957	7.34012	-137.357	7.28127	-91.757	8.53259	-134.557	5.68085	-91.957	7.20648	-136.757	6.83044
173	12.67468	-114.057	12.43963	-59.457	0.57453	-54.657	0.57937	-59.657	6.19593	-101.457	3.03361	-64.457	6.63857	-95.857	6.02876	-96.257	7.07012	-96.457	5.18406	-95.057	7.30134	-123.057	10.78698	-103.657	2.20073	-111.657	7.18124	-97.457	7.34295	-103.857	10.94196	-100.657	6.35634	-143.457	2.02631	-124.857	1.17446	-118.857	7.27102	-137.257	7.22254	-91.657	8.47408	-134.457	5.58844	-91.857	7.14716	-136.657	6.74979
174	12.60977	-113.957	12.41759	-59.357	0.5845	-54.557	0.60488	-59.557	6.12633	-101.357	3.10944	-64.357	6.57294	-95.757	5.93635	-96.157	7.00724	-96.357	5.09658	-94.957	7.22792	-122.957	10.69004	-103.557	2.22106	-111.557	7.10121	-97.357	7.27546	-103.757	10.8697	-100.557	6.28868	-143.357	1.99518	-124.757	1.22154	-118.757	7.20251	-137.157	7.16398	-91.557	8.41622	-134.357	5.49622	-91.757	7.08858	-136.557	6.66955
175	12.54539	-113.857	12.39661	-59.257	0.59174	-54.457	0.6352	-59.457	6.05739	-101.257	3.16982	-64.257	6.50801	-95.657	5.84394	-96.057	6.94509	-96.257	5.00997	-94.857	7.15503	-122.857	10.59311	-103.457	2.24588	-111.457	7.02155	-97.257	7.20836	-103.657	10.79697	-100.457	6.22171	-143.257	1.95403	-124.657	1.25359	-118.657	7.13461	-137.057	7.10653	-91.457	8.35903	-134.257	5.40448	-91.657	7.03076	-136.457	6.58987
176	12.48142	-113.757	12.37634	-59.157	0.60364	-54.357	0.66919	-59.357	5.98914	-101.157	3.23632	-64.157	6.44369	-95.557	5.75172	-95.957	6.88347	-96.157	4.92296	-94.757	7.08267	-122.757	10.49623	-103.357	2.27113	-111.357	6.94224	-97.157	7.14187	-103.557	10.72458	-100.357	6.15545	-143.157	1.91963	-124.557	1.29246	-118.557	7.06733	-136.957	7.0498	-91.357	8.30251	-134.157	5.31238	-91.557	6.97369	-136.357	6.50972
177	12.41787	-113.657	12.35674	-59.057	0.6159	-54.257	0.70686	-59.257	5.9216	-101.057	3.23891	-64.057	6.38027	-95.457	5.66162	-95.857	6.82265	-96.057	4.83669	-94.657	7.01082	-122.657	10.39951	-103.257	2.29592	-111.257	6.86335	-97.057	7.07616	-103.457	10.65352	-100.257	6.08991	-143.057	1.86805	-124.457	1.34038	-118.457	7.00072	-136.857	6.98283	-91.257	8.24668	-134.057	5.22105	-91.457	6.91732	-136.257	6.43108
178	12.35463	-113.557	12.33736	-58.957	0.63191	-54.157	0.74786	-59.157	5.85478	-100.957	3.24937	-63.957	6.3176	-95.357	5.57179	-95.757	6.76256	-95.957	4.75082	-94.557	6.93954	-122.557	10.30268	-103.157	2.3218	-111.157	6.78475	-96.957	7.01094	-103.357	10.5829	-100.157	6.02512	-142.957	1.81852	-124.357	1.39465	-118.357	6.9347	-136.757	6.89764	-91.157	8.19148	-133.957	5.12995	-91.357	6.86176	-136.157	6.35291
179	12.29186	-113.457	12.31921	-58.857	0.65486	-54.057	0.79175	-59.057	5.7887	-100.857	3.22418	-63.857	6.25569	-95.257	5.48123	-95.657	6.70352	-95.857	4.66482	-94.457	6.86895	-122.457	10.20599	-103.057	2.33185	-111.057	6.70693	-96.857	6.94649	-103.257	10.51286	-100.057	5.96103	-142.857	1.77905	-124.257	1.45336	-118.257	6.86938	-136.657	6.80905	-91.057	8.13653	-133.857	5.03896	-91.257	6.80694	-136.057	6.27505
180	12.22919	-113.357	12.30104	-58.757	0.68173	-53.957	0.83901	-58.957	5.72339	-100.757	3.21135	-63.757	6.19454	-95.157	5.38962	-95.557	6.6447	-95.757	4.57925	-94.357	6.79877	-122.357	10.10935	-102.957	2.39185	-110.957	6.6291	-96.757	6.88276	-103.157	10.44324	-99.957	5.89773	-142.757	1.74137	-124.157	1.52076	-118.157	6.80474	-136.557	6.72037	-90.957	8.08235	-133.757	4.94793	-91.157	6.75296	-135.957	6.19768
181	12.16733	-113.257	12.28431	-58.657	0.70025	-53.857	0.89039	-58.857	5.65886	-100.657	3.17011	-63.657	6.13409	-95.057	5.30018	-95.457	6.58695	-95.657	4.49481	-94.257	6.72932	-122.257	10.01282	-102.857	2.4124	-110.857	6.55219	-96.657	6.81964	-103.057	10.37353	-99.857	5.83528	-142.657	1.70329	-124.057	1.53534	-118.057	6.7408	-136.457	6.63243	-90.857	8.02942	-133.657	4.85809	-91.057	6.69977	-135.857	6.12098
182	12.10554	-113.157	12.26817	-58.557	0.7216	-53.757	0.9422	-58.757	5.59514	-100.557	3.1309	-63.557	6.07445	-94.957	5.21102	-95.357	6.53	-95.557	4.41083	-94.157	6.66049	-122.157	9.91616	-102.757	2.47342	-110.757	6.47578	-96.557	6.75732	-102.957	10.30425	-99.757	5.77366	-142.557	1.66823	-123.957	1.5591	-117.957	6.67754	-136.357	6.54477	-90.757	7.97694	-133.557	4.76718	-90.957	6.64353	-135.757	6.04446
183	12.04463	-113.057	12.2522	-58.457	0.72572	-53.657	0.99089	-58.657	5.53225	-100.457	2.9066	-63.457	6.01592	-94.857	5.12136	-95.257	6.47386	-95.457	4.32674	-94.057	6.59229	-122.057	9.81971	-102.657	2.51193	-110.657	6.39969	-96.457	6.69574	-102.857	10.23533	-99.657	5.71287	-142.457	1.62829	-123.857	1.55557	-117.857	6.61501	-136.257	6.45721	-90.657	7.92548	-133.457	4.67773	-90.857	6.5723	-135.657	5.9678
184	11.98418	-112.957	12.237	-58.357	0.78585	-53.557	1.03784	-58.557	5.4702	-100.357	2.9463	-63.357	5.95792	-94.757	5.03198	-95.157	6.41854	-95.357	4.24311	-93.957	6.52475	-121.957	9.72333	-102.557	2.55274	-110.557	6.32397	-96.357	6.63479	-102.757	10.16686	-99.557	5.65295	-142.357	1.59083	-123.757	1.6116	-117.757	6.55321	-136.157	6.36997	-90.557	7.87479	-133.357	4.58708	-90.757	6.50157	-135.557	5.89164
185	11.9242	-112.857	12.22295	-58.257	0.83344	-53.457	1.06662	-58.457	5.40903	-100.257	2.93656	-63.257	5.90102	-94.657	4.94355	-95.057	6.36407	-95.257	4.15999	-93.857	6.45782	-121.857	9.62701	-102.457	2.59968	-110.457	6.24911	-96.257	6.57441	-102.657	10.09945	-99.457	5.59391	-142.257	1.55193	-123.657	1.60711	-117.657	6.49218	-136.057	6.28314	-90.457	7.82488	-133.257	4.49759	-90.657	6.43151	-135.457	5.81625
186	11.86469	-112.757	12.20966	-58.157	0.88394	-53.357	1.0983	-58.357	5.34875	-100.157	2.93468	-63.157	5.84502	-94.557	4.85469	-94.957	6.31046	-95.157	4.0768	-93.757	6.39157	-121.757	9.53076	-102.357	2.6474	-110.357	6.17433	-96.157	6.51482	-102.557	10.0325	-99.357	5.53578	-142.157	1.51555	-123.557	1.6081	-117.557	6.43193	-135.957	6.19665	-90.357	7.77574	-133.157	4.40843	-90.557	6.36207	-135.357	5.74221
187	11.80566	-112.657	12.19686	-58.057	0.93809	-53.257	1.07417	-58.257	5.28932	-100.057	2.94289	-63.057	5.78991	-94.457	4.76669	-94.857	6.25784	-95.057	3.99607	-93.657	6.32609	-121.657	9.43457	-102.257	2.69478	-110.257	6.10058	-96.057	6.45636	-102.457	9.96524	-99.257	5.47858	-142.057	1.47182	-123.457	1.60382	-117.457	6.37254	-135.857	6.11055	-90.257	7.72736	-133.057	4.3196	-90.457	6.29317	-135.257	5.6636
188	11.74712	-112.557	12.18468	-57.957	0.99265	-53.157	1.06384	-58.157	5.23084	-99.957	2.95845	-62.957	5.73575	-94.357	4.67825	-94.757	6.20542	-94.957	3.91582	-93.557	6.26134	-121.557	9.33844	-102.157	2.7439	-110.157	6.02719	-95.957	6.39882	-102.357	9.89827	-99.157	5.42233	-141.957	1.43086	-123.357	1.61291	-117.357	6.31385	-135.757	6.02453	-90.157	7.67978	-132.957	4.23111	-90.357	6.22493	-135.157	5.58555
189	11.6889	-112.457	12.17313	-57.857	1.04267	-53.057	0.9483	-58.057	5.17339	-99.857	2.97787	-62.857	5.68258	-94.257	4.59052	-94.657	6.15457	-94.857	3.8346	-93.457	6.19732	-121.457	9.24235	-102.057	2.79835	-110.057	5.95427	-95.857	6.34216	-102.257	9.83214	-99.057	5.36706	-141.857	1.38904	-123.257	1.55575	-117.257	6.25605	-135.657	5.93903	-90.057	7.63275	-132.857	4.14299	-90.257	6.1575	-135.057	5.50307
190	11.63114	-112.357	12.16234	-57.757	1.08859	-52.957	0.92063	-57.957	5.11692	-99.757	3.00484	-62.757	5.63036	-94.157	4.50219	-94.557	6.10466	-94.757	3.75399	-93.357	6.13406	-121.357	9.14634	-101.957	2.85429	-109.957	5.88194	-95.757	6.28603	-102.157	9.76607	-98.957	5.31278	-141.757	1.34974	-123.157	1.51156	-117.157	6.19911	-135.557	5.85377	-89.957	7.58661	-132.757	4.05525	-90.157	6.09076	-134.957	5.42081
191	11.57388	-112.257	12.15249	-57.657	1.10398	-52.857	0.87261	-57.857	5.06147	-99.657	2.99752	-62.657	5.57871	-94.057	4.41468	-94.457	6.05569	-94.657	3.67611	-93.257	6.07158	-121.257	9.0504	-101.857	2.90096	-109.857	5.81082	-95.657	6.23099	-102.057	9.70157	-98.857	5.25952	-141.657	1.32185	-123.057	1.47342	-117.057	6.14303	-135.457	5.76876	-89.857	7.54095	-132.657	3.968	-90.057	6.02465	-134.857	5.3382
192	11.51713	-112.157	12.14344	-57.557	1.12669	-52.757	0.8345	-57.757	5.00706	-99.557	2.99386	-62.557	5.52814	-93.957	4.32756	-94.357	6.0077	-94.557	3.59723	-93.157	6.0099	-121.157	8.95453	-101.757	2.96034	-109.757	5.73943	-95.557	6.1766	-101.957	9.63758	-98.757	5.20731	-141.557	1.29437	-122.957	1.44363	-116.957	6.08783	-135.357	5.68409	-89.757	7.49655	-132.557	3.8811	-89.957	5.95926	-134.757	5.25604
193	11.46141	-112.057	12.13492	-57.457	1.15752	-52.657	0.69436	-57.657	4.95371	-99.457	2.98208	-62.457	5.47634	-93.857	4.24267	-94.257	5.96068	-94.457	3.5201	-93.057	5.94903	-121.057	8.8587	-101.657	3.01811	-109.657	5.66929	-95.457	6.1233	-101.857	9.57412	-98.657	5.15617	-141.457	1.26875	-122.857	1.39325	-116.857	6.03355	-135.257	5.59996	-89.657	7.4395	-132.457	3.79468	-89.857	5.89454	-134.657	5.17509
194	11.4049	-111.957	12.12676	-57.357	1.19556	-52.557	0.80153	-57.557	4.90146	-99.357	2.97233	-62.357	5.42532	-93.757	4.15825	-94.157	5.91468	-94.357	3.44286	-92.957	5.889	-120.957	8.76282	-101.557	3.04903	-109.557	5.59984	-95.357	6.07088	-101.757	9.51119	-98.557	5.10611	-141.357	1.24644	-122.757	1.34454	-116.757	5.98018	-135.157	5.51598	-89.557	7.38302	-132.357	3.70864	-89.757	5.83058	-134.557	5.09465
195	11.35017	-111.857	12.11964	-57.257	1.23965	-52.457	0.84268	-57.457	4.85032	-99.257	2.96196	-62.257	5.36121	-93.657	4.07178	-94.057	5.86969	-94.257	3.36602	-92.857	5.82984	-120.857	8.66722	-101.457	3.01977	-109.457	5.53119	-95.257	6.0191	-101.657	9.44808	-98.457	5.05718	-141.257	1.22088	-122.657	1.2928	-116.657	5.92776	-135.057	5.43292	-89.457	7.32548	-132.257	3.62306	-89.657	5.76754	-134.457	5.01426
196	11.29544	-111.757	12.11307	-57.157	1.29012	-52.357	0.89798	-57.357	4.80032	-99.157	2.95271	-62.157	5.2982	-93.557	3.98551	-93.957	5.82574	-94.157	3.28914	-92.757	5.77147	-120.757	8.57169	-101.357	2.9973	-109.357	5.46325	-95.157	5.96823	-101.557	9.38551	-98.357	5.00939	-141.157	1.19706	-122.557	1.24288	-116.557	5.87631	-134.957	5.34992	-89.357	7.26875	-132.157	3.53799	-89.557	5.70528	-134.357	4.93439
197	11.24156	-111.657	12.10705	-57.057	1.34632	-52.257	0.89954	-57.257	4.75148	-99.057	2.94291	-62.057	5.23505	-93.457	3.90222	-93.857	5.78285	-94.057	3.2146	-92.657	5.71405	-120.657	8.47625	-101.257	2.97929	-109.257	5.39578	-95.057	5.91901	-101.457	9.32423	-98.257	4.96253	-141.057	1.19276	-122.457	1.19582	-116.457	5.82583	-134.857	5.26738	-89.257	7.21219	-132.057	3.45343	-89.457	5.64364	-134.257	4.85518
198	11.18824	-111.557	12.10216	-56.957	1.40851	-52.157	0.90475	-57.157	4.70383	-98.957	2.93594	-61.957	5.17276	-93.357	3.81911	-93.757	5.74097	-93.957	3.13938	-92.557	5.65755	-120.557	8.3809	-101.157	2.96625	-109.157	5.32906	-94.957	5.87078	-101.357	9.26353	-98.157	4.91676	-140.957	1.19174	-122.357	1.15165	-116.357	5.77636	-134.757	5.18531	-89.157	7.15613	-131.957	3.36941	-89.357	5.58282	-134.157	4.77654
199	11.13547	-111.457	12.09784	-56.857	1.46876	-52.057	0.92067	-57.057	4.65743	-98.857	2.93096	-61.857	5.11158	-93.257	3.73414	-93.657	5.70017	-93.857	3.06804	-92.457	5.60198	-120.457	8.28563	-101.057	2.90395	-109.057	5.26341	-94.857	5.82326	-101.257	9.20232	-98.057	4.86404	-140.857	1.18738	-122.257	1.11073	-116.257	5.7279	-134.657	5.10362	-89.057	7.10113	-131.857	3.28597	-89.257	5.52309	-134.057	4.69883
200	11.08328	-111.357	12.0946	-56.757	1.53497	-51.957	0.93597	-56.957	4.61229	-98.757	2.92854	-61.757	5.05104	-93.157	3.64968	-93.557	5.66048	-93.757	2.99633	-92.357	5.54738	-120.357	8.19046	-100.957	2.94262	-108.957	5.19824	-94.757	5.77681	-101.157	9.14169	-97.957	4.80576	-140.757	1.18656	-122.157	1.07068	-116.157	5.68047	-134.557	5.02241	-88.957	7.04692	-131.757	3.20311	-89.157	5.46423	-133.957	4.62173
201	11.03165	-111.257	12.08592	-56.657	1.59237	-51.857	0.95754	-56.857	4.56839	-98.657	2.92878	-61.657	4.9916	-93.057	3.56894	-93.457	5.62233	-93.657	2.92634	-92.257	5.49376	-120.257	8.09538	-100.857	2.85752	-108.857	5.13342	-94.657	5.73123	-101.057	9.08276	-97.857	4.72267	-140.657	1.18968	-122.057	1.03809	-116.057	5.63403	-134.457	4.94195	-88.857	6.99228	-131.657	3.12083	-89.057	5.40628	-133.857	4.54489
202	10.98061	-111.157	12.07783	-56.557	1.6576	-51.757	0.97795	-56.757	4.52581	-98.557	2.93165	-61.557	4.93311	-92.957	3.48885	-93.357	5.58447	-93.557	2.85744	-92.157	5.44114	-120.157	8.00039	-100.757	2.89143	-108.757	5.0696	-94.557	5.68665	-100.957	9.02443	-97.757	4.64008	-140.557	1.19453	-121.957	1.00825	-115.957	5.58863	-134.357	4.86201	-88.757	6.93894	-131.557	3.03919	-88.957	5.34919	-133.757	4.4687
203	10.93016	-111.057	12.06161	-56.457	1.73069	-51.657	1.00087	-56.657	4.48456	-98.457	2.92663	-61.457	4.87545	-92.857	3.40944	-93.257	5.54823	-93.457	2.78802	-92.057	5.38955	-120.057	7.90548	-100.657	2.86861	-108.657	5.00712	-94.457	5.64366	-100.857	8.96584	-97.657	4.55797	-140.457	1.20493	-121.857	0.98095	-115.857	5.54448	-134.257	4.78251	-88.657	6.88107	-131.457	2.95824	-88.857	5.29303	-133.657	4.39317
204	10.88015	-110.957	12.04596	-56.357	1.81045	-51.557	1.0276	-56.557	4.44467	-98.357	2.9241	-61.357	4.8188	-92.757	3.33053	-93.157	5.51316	-93.357	2.71975	-91.957	5.33901	-119.957	7.81068	-100.557	2.84714	-108.557	4.94556	-94.357	5.60169	-100.757	8.90787	-97.557	4.47639	-140.357	1.21675	-121.757	0.95664	-115.757	5.50146	-134.157	4.70357	-88.557	6.82184	-131.357	2.87803	-88.757	5.23778	-133.557	4.31798
205	10.83067	-110.857	12.03119	-56.257	1.89389	-51.457	0.99526	-56.457	4.40623	-98.257	2.92239	-61.257	4.76277	-92.657	3.25114	-93.057	5.47929	-93.257	2.65337	-91.857	5.28954	-119.857	7.71597	-100.457	2.82677	-108.457	4.88509	-94.257	5.56073	-100.657	8.85084	-97.457	4.39537	-140.257	1.23363	-121.657	0.93608	-115.657	5.45951	-134.057	4.62517	-88.457	6.7621	-131.257	2.79851	-88.657	5.18359	-133.457	4.24368
206	10.78179	-110.757	12.01698	-56.157	1.98281	-51.357	0.96657	-56.357	4.36907	-98.157	2.92435	-61.157	4.70802	-92.557	3.17249	-92.957	5.44664	-93.157	2.58639	-91.757	5.24117	-119.757	7.62138	-100.357	2.8084	-108.357	4.82557	-94.157	5.52094	-100.557	8.79449	-97.357	4.31492	-140.157	1.25314	-121.557	0.91868	-115.557	5.41857	-133.957	4.54733	-88.357	6.70352	-131.157	2.7198	-88.557	5.1303	-133.357	4.16985
207	10.73353	-110.657	12.00362	-56.057	2.0448	-51.257	0.94302	-56.257	4.33347	-98.057	2.91095	-61.057	4.63983	-92.457	3.0932	-92.857	5.41556	-93.057	2.52433	-91.657	5.19392	-119.657	7.5269	-100.257	2.79585	-108.257	4.76703	-94.057	5.48231	-100.457	8.73895	-97.257	4.23499	-140.057	1.277	-121.457	0.90473	-115.457	5.37451	-133.857	4.47022	-88.257	6.64452	-131.057	2.64201	-88.457	5.07805	-133.257	4.09734
208	10.68589	-110.557	11.991	-55.957	2.11107	-51.157	0.92263	-56.157	4.29932	-97.957	2.90012	-60.957	4.57221	-92.357	3.01452	-92.757	5.38482	-92.957	2.46369	-91.557	5.14781	-119.557	7.43254	-100.157	2.78294	-108.157	4.70949	-93.957	5.44477	-100.357	8.68402	-97.157	4.15568	-139.957	1.30353	-121.357	0.89459	-115.357	5.30921	-133.757	4.39351	-88.157	6.58629	-130.957	2.56511	-88.357	5.02685	-133.157	4.02533
209	10.63936	-110.457	11.97934	-55.857	2.18204	-51.057	0.90836	-56.057	4.26668	-97.857	2.8819	-60.857	4.50449	-92.257	2.93937	-92.657	5.35561	-92.857	2.4026	-91.457	5.10287	-119.457	7.33829	-100.057	2.77495	-108.057	4.65274	-93.857	5.40864	-100.257	8.6285	-97.057	4.07711	-139.857	1.33293	-121.257	0.88837	-115.257	5.23332	-133.657	4.31761	-88.057	6.52886	-130.857	2.48924	-88.257	4.97687	-133.057	3.95439
210	10.5924	-110.357	11.96805	-55.757	2.25622	-50.957	0.89592	-55.957	4.23555	-97.757	2.86562	-60.757	4.43762	-92.157	2.86328	-92.557	5.32761	-92.757	2.34297	-91.357	5.05912	-119.357	7.24417	-99.957	2.76962	-107.957	4.59686	-93.757	5.37348	-100.157	8.57414	-96.957	3.99918	-139.757	1.36551	-121.157	0.88594	-115.157	5.15804	-133.557	4.24233	-87.957	6.47222	-130.757	2.41437	-88.157	4.92741	-132.957	3.88434
211	10.5469	-110.257	11.95768	-55.657	2.32941	-50.857	0.88582	-55.857	4.20596	-97.657	2.85328	-60.657	4.37195	-92.057	2.7901	-92.457	5.30126	-92.657	2.28548	-91.257	5.01656	-119.257	7.15017	-99.857	2.7601	-107.857	4.54219	-93.657	5.33979	-100.057	8.51872	-96.857	3.92195	-139.657	1.40183	-121.057	0.88838	-115.057	5.08338	-133.457	4.16782	-87.857	6.41616	-130.657	2.34048	-88.057	4.87966	-132.857	3.81558
212	10.50205	-110.157	11.94768	-55.557	2.4049	-50.757	0.88019	-55.757	4.17794	-97.557	2.84363	-60.557	4.30687	-91.957	2.71777	-92.357	5.22842	-92.557	2.22964	-91.157	4.97524	-119.157	7.05631	-99.757	2.76573	-107.757	4.48863	-93.557	5.30743	-99.957	8.46462	-96.757	3.84543	-139.557	1.44102	-120.957	0.89409	-114.957	5.00937	-133.357	4.09406	-87.757	6.36094	-130.557	2.2677	-87.957	4.83307	-132.757	3.74777
213	10.45787	-110.057	11.93892	-55.457	2.40227	-50.657	0.84597	-55.657	4.1515	-97.457	2.83562	-60.457	4.24294	-91.857	2.64476	-92.257	5.14943	-92.457	2.17527	-91.057	4.93518	-119.057	6.96257	-99.657	2.76773	-107.657	4.43641	-93.457	5.27632	-99.857	8.3986	-96.657	3.76968	-139.457	1.48281	-120.857	0.90382	-114.857	4.936	-133.257	4.02133	-87.657	6.30682	-130.457	2.19616	-87.857	4.7877	-132.657	3.68093
214	10.41435	-109.957	11.93032	-55.357	2.40581	-50.557	0.81821	-55.557	4.12665	-97.357	2.83033	-60.357	4.17998	-91.757	2.5728	-92.157	5.07099	-92.357	2.12255	-90.957	4.89641	-118.957	6.86898	-99.557	2.77251	-107.557	4.38499	-93.357	5.24648	-99.757	8.33204	-96.557	3.69466	-139.357	1.52699	-120.757	0.91642	-114.757	4.86332	-133.157	3.94941	-87.557	6.25357	-130.357	2.12585	-87.757	4.74353	-132.557	3.61458
215	10.37143	-109.857	11.9228	-55.257	2.41302	-50.457	0.79835	-55.457	4.10345	-97.257	2.82857	-60.257	4.11804	-91.657	2.50257	-92.057	4.9931	-92.257	2.07165	-90.857	4.85894	-118.857	6.77554	-99.457	2.77825	-107.457	4.33521	-93.257	5.21801	-99.657	8.26072	-96.457	3.62059	-139.257	1.57474	-120.657	0.92913	-114.657	4.79138	-133.057	3.87843	-87.457	6.20119	-130.257	2.0568	-87.657	4.70059	-132.457	3.54898
216	10.3292	-109.757	11.91603	-55.157	2.42343	-50.357	0.78434	-55.357	4.08189	-97.157	2.82955	-60.157	4.05704	-91.557	2.43352	-91.957	4.9158	-92.157	2.02267	-90.757	4.82279	-118.757	6.68224	-99.357	2.78205	-107.357	4.28635	-93.157	5.19091	-99.557	8.19114	-96.357	3.54727	-139.157	1.62486	-120.557	0.95234	-114.557	4.72017	-132.957	3.80783	-87.357	6.14963	-130.157	1.98911	-87.557	4.6589	-132.357	3.48391
217	10.28772	-109.657	11.90989	-55.057	2.44065	-50.257	0.77833	-55.257	4.06196	-97.057	2.83249	-60.057	3.99703	-91.457	2.36642	-91.857	4.83893	-92.057	1.97456	-90.657	4.788	-118.657	6.58909	-99.257	2.75046	-107.257	4.23913	-93.057	5.16503	-99.457	8.12157	-96.257	3.47488	-139.057	1.67679	-120.457	0.97634	-114.457	4.64971	-132.857	3.73842	-87.257	6.09894	-130.057	1.92267	-87.457	4.6184	-132.257	3.42132
218	10.24694	-109.557	11.90435	-54.957	2.46216	-50.157	0.77845	-55.157	4.04371	-96.957	2.83813	-59.957	3.93812	-91.357	2.29956	-91.757	4.76245	-91.957	1.92848	-90.557	4.75458	-118.557	6.49611	-99.157	2.72103	-107.157	4.19288	-92.957	5.14049	-99.357	8.05242	-96.157	3.40347	-138.957	1.731	-120.357	1.00627	-114.357	4.58005	-132.757	3.66995	-87.157	6.04905	-129.957	1.85775	-87.357	4.57921	-132.157	3.3599
219	10.2068	-109.457	11.89971	-54.857	2.48773	-50.057	0.785	-55.057	4.02723	-96.857	2.84646	-59.857	3.88035	-91.257	2.23415	-91.657	4.68752	-91.857	1.8877	-90.457	4.72255	-118.457	6.40328	-99.057	2.69429	-107.057	4.14766	-92.857	5.11762	-99.257	7.98476	-96.057	3.33311	-138.857	1.78204	-120.257	1.03751	-114.257	4.51108	-132.657	3.60243	-87.057	6.00043	-129.857	1.79461	-87.257	4.54142	-132.057	3.29953
220	10.1672	-109.357	11.89581	-54.757	2.51686	-49.957	0.79821	-54.957	4.01247	-96.757	2.85746	-59.757	3.82376	-91.157	2.17017	-91.557	4.61223	-91.757	1.84512	-90.357	4.69194	-118.357	6.31063	-98.957	2.67026	-106.957	4.10377	-92.757	5.09582	-99.157	7.91476	-95.957	3.26377	-138.757	1.818	-120.157	1.07192	-114.157	4.44292	-132.557	3.53591	-86.957	5.95278	-129.757	1.73319	-87.157	4.50499	-131.957	3.24041
221	10.12847	-109.257	11.89247	-54.657	2.54983	-49.857	0.80701	-54.857	3.98883	-96.657	2.87091	-59.657	3.76837	-91.057	2.10565	-91.457	4.53804	-91.657	1.8082	-90.257	4.66277	-118.257	6.21815	-98.857	2.64426	-106.857	4.06179	-92.657	5.07569	-99.057	7.84703	-95.857	3.19549	-138.657	1.85118	-120.057	1.105	-114.057	4.37574	-132.457	3.47042	-86.857	5.90606	-129.657	1.6733	-87.057	4.46993	-131.857	3.18283
222	10.09046	-109.157	11.88995	-54.557	2.58652	-49.757	0.82853	-54.757	3.91964	-96.557	2.887	-59.557	3.71423	-90.957	2.04266	-91.357	4.46456	-91.557	1.77141	-90.157	4.63505	-118.157	6.12586	-98.757	2.63253	-106.757	4.0212	-92.557	5.05663	-98.957	7.77986	-95.757	3.12828	-138.557	1.88705	-119.957	1.13752	-113.957	4.30945	-132.357	3.40591	-86.757	5.86036	-129.557	1.61536	-86.957	4.43619	-131.757	3.12479
223	10.05303	-109.057	11.8883	-54.457	2.62821	-49.657	0.85814	-54.657	3.84767	-96.457	2.39077	-59.457	3.66207	-90.857	1.98453	-91.257	4.39192	-91.457	1.73817	-90.057	4.60881	-118.057	6.03375	-98.657	2.61759	-106.657	3.98179	-92.457	5.03938	-98.857	7.71326	-95.657	3.06224	-138.457	1.92611	-119.857	1.16121	-113.857	4.24408	-132.257	3.34264	-86.657	5.81576	-129.457	1.55951	-86.857	4.40387	-131.657	3.07055
224	10.01633	-108.957	11.88733	-54.357	2.67302	-49.557	0.91721	-54.557	3.77657	-96.357	2.40895	-59.357	3.61025	-90.757	1.92808	-91.157	4.32006	-91.357	1.70745	-89.957	4.58406	-117.957	5.94183	-98.557	2.60545	-106.557	3.94384	-92.357	5.02361	-98.757	7.64725	-95.557	2.9974	-138.357	1.96768	-119.757	1.18744	-113.757	4.17966	-132.157	3.28027	-86.557	5.77221	-129.357	1.5057	-86.757	4.37295	-131.557	3.01592
225	9.98038	-108.857	11.88741	-54.257	2.717	-49.457	0.96422	-54.457	3.70636	-96.257	2.37175	-59.257	3.56028	-90.657	1.87246	-91.057	4.24899	-91.257	1.67984	-89.857	4.56093	-117.857	5.85012	-98.457	2.59403	-106.457	3.90764	-92.257	5.00918	-98.657	7.5812	-95.457	2.93394	-138.257	2.01165	-119.657	1.21726	-113.657	4.11624	-132.057	3.2196	-86.457	5.72963	-129.257	1.45405	-86.657	4.34349	-131.457	2.96387
226	9.94517	-108.757	11.88788	-54.157	2.76229	-49.357	1.02001	-54.357	3.63707	-96.157	2.4512	-59.157	3.51171	-90.557	1.81872	-90.957	4.17873	-91.157	1.6549	-89.757	4.53905	-117.757	5.75862	-98.357	2.58482	-106.357	3.87287	-92.157	4.99602	-98.557	7.51528	-95.357	2.87158	-138.157	2.05793	-119.557	1.25018	-113.557	4.05371	-131.957	3.15946	-86.357	5.68814	-129.157	1.40465	-86.557	4.31552	-131.357	2.9133
227	9.91131	-108.657	11.88936	-54.057	2.79627	-49.257	1.09668	-54.257	3.56874	-96.057	2.50231	-59.057	3.46444	-90.457	1.76892	-90.857	4.10933	-91.057	1.63216	-89.657	4.51891	-117.657	5.66733	-98.257	2.54736	-106.257	3.83926	-92.057	4.98445	-98.457	7.4506	-95.257	2.81077	-138.057	2.0998	-119.457	1.28631	-113.457	3.99235	-131.857	3.10142	-86.257	5.64773	-129.057	1.35747	-86.457	4.28871	-131.257	2.8638
228	9.87711	-108.557	11.89156	-53.957	2.83109	-49.157	1.17619	-54.157	3.5014	-95.957	2.5558	-58.957	3.41858	-90.357	1.72109	-90.757	4.04081	-90.957	1.61115	-89.557	4.50034	-117.557	5.57627	-98.157	2.57215	-106.157	3.80722	-91.957	4.97436	-98.357	7.38549	-95.157	2.75139	-137.957	2.14501	-119.357	1.32563	-113.357	3.93206	-131.757	3.04468	-86.157	5.60844	-128.957	1.31274	-86.357	4.26342	-131.157	2.81585
229	9.84445	-108.457	11.89389	-53.857	2.86902	-49.057	1.24945	-54.057	3.4351	-95.857	2.58959	-58.857	3.37433	-90.257	1.67475	-90.657	3.9732	-90.857	1.59338	-89.457	4.48334	-117.457	5.48544	-98.057	2.57443	-106.057	3.77716	-91.857	4.96595	-98.257	7.32227	-95.057	2.69348	-137.857	2.12737	-119.257	1.36661	-113.257	3.87289	-131.657	2.98875	-86.057	5.57013	-128.857	1.27064	-86.257	4.24012	-131.057	2.76977
230	9.81256	-108.357	11.89696	-53.757	2.90884	-48.957	1.32627	-53.957	3.36987	-95.757	2.62767	-58.757	3.33157	-90.157	1.63054	-90.557	3.90653	-90.757	1.5772	-89.357	4.46792	-117.357	5.39467	-97.957	2.57955	-105.957	3.74865	-91.757	4.95912	-98.157	7.25974	-94.957	2.63714	-137.757	2.10774	-119.157	1.41016	-113.157	3.81486	-131.557	2.93426	-85.957	5.53274	-128.757	1.23112	-86.157	4.21837	-130.957	2.72489
231	9.78146	-108.257	11.90178	-53.657	2.94797	-48.857	1.39478	-53.857	3.30576	-95.657	2.66873	-58.657	3.29057	-90.057	1.58744	-90.457	3.84084	-90.657	1.56604	-89.257	4.4541	-117.257	5.30437	-97.857	2.58562	-105.857	3.72116	-91.657	4.95379	-98.057	7.19766	-94.857	2.58235	-137.657	2.07708	-119.057	1.45776	-113.057	3.75801	-131.457	2.8696	-85.857	5.49705	-128.657	1.19443	-86.057	4.1982	-130.857	2.68262
232	9.75115	-108.157	11.90627	-53.557	2.98899	-48.757	1.46468	-53.757	3.24275	-95.557	2.71424	-58.557	3.2512	-89.957	1.54675	-90.357	3.77615	-90.557	1.5578	-89.157	4.44188	-117.157	5.21433	-97.757	2.59458	-105.757	3.69534	-91.557	4.94981	-97.957	7.13626	-94.757	2.52926	-137.557	2.05597	-118.957	1.50787	-112.957	3.70239	-131.357	2.80029	-85.757	5.46254	-128.557	1.16051	-85.957	4.17962	-130.757	2.64193
233	9.72165	-108.057	11.91195	-53.457	3.03929	-48.657	1.52308	-53.657	3.18091	-95.457	2.7661	-58.457	3.2135	-89.857	1.51014	-90.257	3.71248	-90.457	1.55139	-89.057	4.43128	-117.057	5.12457	-97.657	2.60384	-105.657	3.67201	-91.457	4.94735	-97.857	7.07606	-94.657	2.47795	-137.457	2.03687	-118.857	1.55969	-112.857	3.64802	-131.257	2.73168	-85.657	5.42925	-128.457	1.12986	-85.857	4.16257	-130.657	2.60305
234	9.69294	-107.957	11.91837	-53.357	3.08594	-48.557	1.58601	-53.557	3.12032	-95.357	2.82178	-58.357	3.17751	-89.757	1.47447	-90.157	3.64989	-90.357	1.54801	-88.957	4.42231	-116.957	5.03507	-97.557	2.61462	-105.557	3.6504	-91.357	4.94644	-97.757	7.01659	-94.557	2.42845	-137.357	2.0203	-118.757	1.61391	-112.757	3.59494	-131.157	2.66376	-85.557	5.39712	-128.357	1.10192	-85.757	4.14715	-130.557	2.56585
235	9.65021	-107.857	11.92581	-53.257	3.13479	-48.457	1.61355	-53.457	3.06102	-95.257	2.84483	-58.257	3.14322	-89.657	1.44221	-90.057	3.58842	-90.257	1.5476	-88.857	4.41498	-116.857	4.94584	-97.457	2.54851	-105.457	3.63053	-91.257	4.94704	-97.657	6.95664	-94.457	2.38083	-137.257	1.99158	-118.657	1.66319	-112.657	3.5432	-131.057	2.59732	-85.457	5.36607	-128.257	1.07731	-85.657	4.13343	-130.457	2.53103
236	9.56082	-107.757	11.93399	-53.157	3.18511	-48.357	1.64374	-53.357	3.00305	-95.157	2.86535	-58.157	3.11053	-89.557	1.41174	-89.957	3.5281	-90.157	1.55018	-88.757	4.40929	-116.757	4.85691	-97.357	2.59493	-105.357	3.61237	-91.157	4.94916	-97.557	6.89743	-94.357	2.33514	-137.157	1.96481	-118.557	1.71439	-112.557	3.49283	-130.957	2.53215	-85.357	5.33623	-128.157	1.05593	-85.557	4.12135	-130.357	2.49774
237	9.47161	-107.657	11.9423	-53.057	3.23795	-48.257	1.66101	-53.257	2.94647	-95.057	2.86799	-58.057	3.07967	-89.457	1.38478	-89.857	3.46846	-90.057	1.55655	-88.657	4.40525	-116.657	4.7683	-97.257	2.59583	-105.257	3.59573	-91.057	4.9527	-97.457	6.84018	-94.257	2.29132	-137.057	1.93619	-118.457	1.76956	-112.457	3.44387	-130.857	2.46795	-85.257	5.30787	-128.057	1.03798	-85.457	4.11092	-130.257	2.4672
238	9.38258	-107.557	11.95134	-52.957	3.29186	-48.157	1.68288	-53.157	2.89132	-94.957	2.87878	-57.957	3.0504	-89.357	1.36072	-89.757	3.40988	-89.957	1.56595	-88.557	4.36168	-116.557	4.68001	-97.157	2.59974	-105.157	3.58089	-90.957	4.95777	-97.357	6.78269	-94.157	2.24956	-136.957	1.90956	-118.357	1.8189	-112.357	3.39635	-130.757	2.40505	-85.157	5.28081	-127.957	1.0234	-85.357	4.10195	-130.157	2.43841
239	9.29373	-107.457	11.9617	-52.857	3.34347	-48.057	1.70955	-53.057	2.83765	-94.857	2.89773	-57.857	3.02342	-89.257	1.33845	-89.657	3.35331	-89.857	1.57781	-88.457	4.31793	-116.457	4.59206	-97.057	2.60074	-105.057	3.56792	-90.857	4.96434	-97.257	6.72645	-94.057	2.2101	-136.857	1.88807	-118.257	1.79229	-112.257	3.35033	-130.657	2.34429	-85.057	5.25501	-127.857	1.01224	-85.257	4.09478	-130.057	2.41147
240	9.20508	-107.357	11.97279	-52.757	3.39675	-47.957	1.73893	-52.957	2.78553	-94.757	2.92264	-57.757	2.99836	-89.157	1.31871	-89.557	3.29805	-89.757	1.59254	-88.357	4.2755	-116.357	4.50447	-96.957	2.62905	-104.957	3.5565	-90.757	4.97243	-97.157	6.67102	-93.957	2.17285	-136.757	1.86769	-118.157	1.77169	-112.157	3.30583	-130.557	2.28498	-84.957	5.23055	-127.757	1.00431	-85.157	4.08929	-129.957	2.38643
241	9.11663	-107.257	11.98419	-52.657	3.20071	-47.857	1.7689	-52.857	2.7351	-94.657	2.92111	-57.657	2.97519	-89.057	1.30344	-89.457	3.24415	-89.657	1.61008	-88.257	4.23442	-116.257	4.41725	-96.857	2.64529	-104.857	3.54732	-90.657	4.98206	-97.057	6.61639	-93.857	2.13787	-136.657	1.8508	-118.057	1.74325	-112.057	3.26291	-130.457	2.22699	-84.857	5.20751	-127.657	0.99984	-85.057	4.08548	-129.857	2.36415
242	9.02838	-107.157	11.99626	-52.557	3.28638	-47.757	1.79677	-52.757	2.68606	-94.557	2.9196	-57.557	2.954	-88.957	1.29076	-89.357	3.19166	-89.557	1.63041	-88.157	4.19471	-116.157	4.33042	-96.757	2.66519	-104.757	3.53957	-90.557	4.99322	-96.957	6.5626	-93.757	2.10523	-136.557	1.83566	-117.957	1.72032	-111.957	3.22159	-130.357	2.17065	-84.757	5.18581	-127.557	0.99874	-84.957	4.08325	-129.757	2.34414
243	8.9403	-107.057	12.00929	-52.457	3.34534	-47.657	1.81954	-52.657	2.63886	-94.457	2.9199	-57.457	2.93473	-88.857	1.28413	-89.257	3.14063	-89.457	1.65323	-88.057	4.15641	-116.057	4.24399	-96.657	2.66597	-104.657	3.53405	-90.457	5.0057	-96.857	6.50963	-93.657	2.07465	-136.457	1.82549	-117.857	1.65026	-111.857	3.18192	-130.257	2.11597	-84.657	5.16546	-127.457	1.0015	-84.857	4.08287	-129.657	2.32618
244	8.85241	-106.957	12.02274	-52.357	3.40508	-47.557	1.84503	-52.557	2.5934	-94.357	2.92278	-57.357	2.9175	-88.757	1.27994	-89.157	3.09109	-89.357	1.67823	-87.957	4.11953	-115.957	4.15799	-96.557	2.66326	-104.557	3.53037	-90.357	5.02001	-96.757	6.45753	-93.557	2.04653	-136.357	1.81843	-117.757	1.64402	-111.757	3.14394	-130.157	2.06305	-84.557	5.14648	-127.357	1.00779	-84.757	4.08398	-129.557	2.31053
245	8.76474	-106.857	12.03731	-52.257	3.46601	-47.457	1.87338	-52.457	2.54975	-94.257	2.92867	-57.257	2.90246	-88.657	1.27549	-89.057	3.0431	-89.257	1.70684	-87.857	4.08412	-115.857	4.07243	-96.457	2.61872	-104.457	3.52845	-90.257	5.03534	-96.657	6.40591	-93.457	2.02125	-136.257	1.81235	-117.657	1.63569	-111.657	3.10768	-130.057	2.012	-84.457	5.12889	-127.257	1.01741	-84.657	4.08678	-129.457	2.29784
246	8.67723	-106.757	12.0526	-52.157	3.52818	-47.357	1.90373	-52.357	2.50796	-94.157	2.93732	-57.157	2.88948	-88.557	1.27351	-88.957	2.99669	-89.157	1.73737	-87.757	4.05018	-115.757	3.98732	-96.357	2.57737	-104.357	3.52839	-90.157	5.05232	-96.557	6.35466	-93.357	1.99818	-136.157	1.80888	-117.557	1.63571	-111.557	3.07319	-129.957	1.96259	-84.357	5.11269	-127.157	1.03074	-84.557	4.09126	-129.357	2.2875
247	8.58994	-106.657	12.06816	-52.057	3.59252	-47.257	1.93673	-52.257	2.46816	-94.057	2.94851	-57.057	2.87858	-88.457	1.27965	-88.857	2.95191	-89.057	1.77035	-87.657	4.01775	-115.657	3.90274	-96.257	2.54102	-104.257	3.53031	-90.057	5.07092	-96.457	6.3041	-93.257	1.97749	-136.057	1.81194	-117.457	1.612	-111.457	3.0405	-129.857	1.91613	-84.257	5.09788	-127.057	1.04735	-84.457	4.09782	-129.257	2.27948
248	8.50262	-106.557	12.08447	-51.957	3.65676	-47.157	1.97183	-52.157	2.43012	-93.957	2.96243	-56.957	2.86977	-88.357	1.28897	-88.757	2.90882	-88.957	1.80584	-87.557	3.98686	-115.557	3.8185	-96.157	2.50708	-104.157	3.53381	-89.957	5.09102	-96.357	6.2546	-93.157	1.95944	-135.957	1.81786	-117.357	1.59092	-111.357	3.00965	-129.757	1.87078	-84.157	5.08437	-126.957	1.0673	-84.357	4.10544	-129.157	2.27388
249	8.41593	-106.457	12.10179	-51.857	3.72264	-47.057	2.01068	-52.057	2.39432	-93.857	2.97852	-56.857	2.86284	-88.257	1.29903	-88.657	2.86745	-88.857	1.84412	-87.457	3.95752	-115.457	3.7349	-96.057	2.47719	-104.057	3.53934	-89.857	5.11235	-96.257	6.20768	-93.057	1.94417	-135.857	1.82585	-117.257	1.57576	-111.257	2.98065	-129.657	1.82785	-84.057	5.07227	-126.857	1.09038	-84.257	4.11513	-129.057	2.27062
250	8.32948	-106.357	12.11988	-51.757	3.78963	-46.957	2.05171	-51.957	2.36059	-93.757	2.99724	-56.757	2.85803	-88.157	1.31123	-88.557	2.82786	-88.757	1.8847	-87.357	3.92977	-115.357	3.65185	-95.957	2.45009	-103.957	3.54671	-89.757	5.13507	-96.157	6.16175	-92.957	1.93153	-135.757	1.83585	-117.157	1.56136	-111.157	2.95356	-129.557	1.78717	-83.957	5.0616	-126.757	1.11665	-84.157	4.12649	-128.957	2.2691
251	8.24328	-106.257	12.13882	-51.657	3.85863	-46.857	2.09364	-51.857	2.32889	-93.657	3.0195	-56.657	2.85547	-88.057	1.32969	-88.457	2.79008	-88.657	1.90029	-87.257	3.90362	-115.257	3.56936	-95.857	2.427	-103.857	3.55532	-89.657	5.15908	-96.057	6.11644	-92.857	1.92127	-135.657	1.84904	-117.057	1.55122	-111.057	2.92841	-129.457	1.74939	-83.857	5.05237	-126.657	1.14586	-84.057	4.13949	-128.857	2.27104
252	8.15734	-106.157	12.15817	-51.557	3.9284	-46.757	2.13775	-51.757	2.29936	-93.557	3.04261	-56.557	2.85459	-87.957	1.34813	-88.357	2.75417	-88.557	1.9066	-87.157	3.8791	-115.157	3.48748	-95.757	2.40612	-103.757	3.56584	-89.557	5.18447	-95.957	6.07221	-92.757	1.91313	-135.557	1.86477	-116.957	1.54299	-110.957	2.90523	-129.357	1.71401	-83.757	5.04457	-126.557	1.1781	-83.957	4.15396	-128.757	2.27509
253	8.07167	-106.057	12.17819	-51.457	3.99809	-46.657	2.18501	-51.657	2.27203	-93.457	3.06992	-56.457	2.85637	-87.857	1.37054	-88.257	2.72016	-88.457	1.89876	-87.057	3.85622	-115.057	3.40622	-95.657	2.31161	-103.657	3.57886	-89.457	5.16193	-95.857	6.02929	-92.657	1.90935	-135.457	1.8849	-116.857	1.5374	-110.857	2.88405	-129.257	1.68044	-83.657	5.03805	-126.457	1.21356	-83.857	4.17003	-128.657	2.28115
254	7.98628	-105.957	12.1989	-51.357	4.06872	-46.557	2.23353	-51.557	2.24697	-93.357	3.09902	-56.357	2.86028	-87.757	1.39434	-88.157	2.6881	-88.357	1.89357	-86.957	3.83501	-114.957	3.32563	-95.557	2.35572	-103.557	3.59372	-89.357	5.12214	-95.757	5.98717	-92.557	1.90773	-135.357	1.90746	-116.757	1.53482	-110.757	2.86489	-129.157	1.64926	-83.557	5.03298	-126.357	1.25184	-83.757	4.18771	-128.557	2.2893
255	7.90116	-105.857	12.2202	-51.257	4.14161	-46.457	2.28479	-51.457	2.22421	-93.257	3.08459	-56.257	2.86628	-87.657	1.42478	-88.057	2.65803	-88.257	1.88996	-86.857	3.81549	-114.857	3.24571	-95.457	2.34431	-103.457	3.6104	-89.257	5.06406	-95.657	5.945	-92.457	1.90804	-135.257	1.90696	-116.657	1.53054	-110.657	2.84779	-129.057	1.62141	-83.457	5.03003	-126.257	1.29283	-83.657	4.20661	-128.457	2.29993
256	7.81624	-105.757	12.24205	-51.157	4.21501	-46.357	2.33661	-51.357	2.20378	-93.157	3.07077	-56.157	2.8744	-87.557	1.45592	-87.957	2.63	-88.157	1.88879	-86.757	3.79766	-114.757	3.16652	-95.357	2.33666	-103.357	3.62863	-89.157	5.00698	-95.557	5.90366	-92.357	1.91118	-135.157	1.90915	-116.557	1.52863	-110.557	2.83276	-128.957	1.59471	-83.357	5.02776	-126.157	1.33637	-83.557	4.2271	-128.357	2.31298
257	7.73156	-105.657	12.26481	-51.057	4.28903	-46.257	2.39133	-51.257	2.18573	-93.057	3.06221	-56.057	2.88463	-87.457	1.49002	-87.857	2.60403	-88.057	1.89174	-86.657	3.78154	-114.657	3.08809	-95.257	2.33585	-103.257	3.64867	-89.057	4.95108	-95.457	5.86499	-92.257	1.91835	-135.057	1.90718	-116.457	1.52183	-110.457	2.81982	-128.857	1.57238	-83.257	5.02734	-126.057	1.38242	-83.457	4.24716	-128.257	2.32929
258	7.64718	-105.557	12.28825	-50.957	4.36334	-46.157	2.44608	-51.157	2.17009	-92.957	3.05609	-55.957	2.89691	-87.357	1.52675	-87.757	2.58017	-87.957	1.89722	-86.557	3.76716	-114.557	3.01044	-95.157	2.33599	-103.157	3.67023	-88.957	4.89615	-95.357	5.82742	-92.157	1.9283	-134.957	1.90817	-116.357	1.51799	-110.357	2.80899	-128.757	1.55279	-83.157	5.02837	-125.957	1.43087	-83.357	4.26008	-128.157	2.34667
259	7.5633	-105.457	12.3126	-50.857	4.439	-46.057	2.46349	-51.057	2.15689	-92.857	3.05109	-55.857	2.91107	-87.257	1.53921	-87.657	2.55844	-87.857	1.90416	-86.457	3.75452	-114.457	2.93356	-95.057	2.34087	-103.057	3.69389	-88.857	4.84208	-95.257	5.78901	-92.057	1.94095	-134.857	1.91146	-116.257	1.51138	-110.257	2.80033	-128.657	1.53535	-83.057	5.03086	-125.857	1.48125	-83.257	4.20166	-128.057	2.36761
260	7.47936	-105.357	12.33772	-50.757	4.51543	-45.957	2.49405	-50.957	2.14614	-92.757	3.04879	-55.757	2.92728	-87.157	1.59327	-87.557	2.53889	-87.757	1.91309	-86.357	3.74364	-114.357	2.85754	-94.957	2.34934	-102.957	3.71877	-88.757	4.78904	-95.157	5.75171	-91.957	1.95634	-134.757	1.91775	-116.157	1.50517	-110.157	2.79358	-128.557	1.52051	-82.957	5.03479	-125.757	1.53403	-83.157	4.14434	-127.957	2.39081
261	7.39608	-105.257	12.3634	-50.657	4.59259	-45.857	2.5299	-50.857	2.13788	-92.657	3.03929	-55.657	2.94552	-87.057	1.63756	-87.457	2.52154	-87.657	1.92694	-86.257	3.73454	-114.257	2.78259	-94.857	2.36175	-102.857	3.74561	-88.657	4.73734	-95.057	5.71755	-91.857	1.97347	-134.657	1.9269	-116.057	1.50365	-110.057	2.78919	-128.457	1.50909	-82.857	5.04018	-125.657	1.58352	-83.057	4.08856	-127.857	2.4157
262	7.31315	-105.157	12.38968	-50.557	4.67016	-45.757	2.60351	-50.757	2.1321	-92.557	3.0345	-55.557	2.96577	-86.957	1.68393	-87.357	2.5063	-87.557	1.94054	-86.157	3.72721	-114.157	2.70855	-94.757	2.37707	-102.757	3.7741	-88.557	4.68685	-94.957	5.68456	-91.757	1.99298	-134.557	1.93835	-115.957	1.50517	-109.957	2.78695	-128.357	1.50061	-82.757	5.04701	-125.557	1.61352	-82.957	4.03376	-127.757	2.4428
263	7.23056	-105.057	12.41638	-50.457	4.74874	-45.657	2.67407	-50.657	2.12884	-92.457	3.05171	-55.457	2.9881	-86.857	1.73296	-87.257	2.49329	-87.457	1.95915	-86.057	3.72166	-114.057	2.63555	-94.657	2.39632	-102.657	3.80409	-88.457	4.63729	-94.857	5.65276	-91.657	2.01693	-134.457	1.9532	-115.857	1.50899	-109.857	2.78686	-128.257	1.49507	-82.657	5.05511	-125.457	1.60773	-82.857	3.98012	-127.657	2.47208
264	7.14823	-104.957	12.44366	-50.357	4.82758	-45.557	2.74586	-50.557	2.12808	-92.357	3.07506	-55.357	3.01241	-86.757	1.78407	-87.157	2.48255	-87.357	1.97966	-85.957	3.71789	-113.957	2.56361	-94.557	2.41835	-102.557	3.83568	-88.357	4.58896	-94.757	5.62108	-91.557	2.04261	-134.357	1.97126	-115.757	1.51364	-109.757	2.78893	-128.157	1.49238	-82.557	5.06464	-125.357	1.60483	-82.757	3.92772	-127.557	2.50347
265	7.06628	-104.857	12.47208	-50.257	4.90711	-45.457	2.81827	-50.457	2.12984	-92.257	3.091	-55.257	3.03863	-86.657	1.82677	-87.057	2.47409	-87.257	2.00244	-85.857	3.71592	-113.857	2.49277	-94.457	2.44659	-102.457	3.86869	-88.257	4.54179	-94.657	5.5903	-91.457	2.07075	-134.257	1.99554	-115.657	1.52383	-109.657	2.79315	-128.057	1.49217	-82.457	5.06923	-125.257	1.60478	-82.657	3.87674	-127.457	2.53681
266	6.9847	-104.757	12.50086	-50.157	4.98682	-45.357	2.8916	-50.357	2.13411	-92.157	3.10729	-55.157	3.06652	-86.557	1.8671	-86.957	2.46794	-87.157	2.02731	-85.757	3.71574	-113.757	2.42304	-94.357	2.47833	-102.357	3.90324	-88.157	4.49584	-94.557	5.56074	-91.357	2.10134	-134.157	2.02198	-115.557	1.53691	-109.557	2.79952	-127.957	1.49494	-82.357	5.07418	-125.157	1.60767	-82.557	3.82684	-127.357	2.57216
267	6.90348	-104.657	12.53037	-50.057	5.06727	-45.257	2.96688	-50.257	2.14088	-92.057	3.1044	-55.057	3.09661	-86.457	1.87582	-86.857	2.46435	-87.057	2.05514	-85.657	3.71735	-113.657	2.35453	-94.257	2.51138	-102.257	3.93946	-88.057	4.45108	-94.457	5.53258	-91.257	2.12712	-134.057	2.04145	-115.457	1.55338	-109.457	2.80803	-127.857	1.50215	-82.257	5.02202	-125.057	1.61335	-82.457	3.77838	-127.257	2.60942
268	6.82262	-104.557	12.56053	-49.957	5.14828	-45.157	3.04288	-50.157	2.15014	-91.957	3.11534	-54.957	3.12853	-86.357	1.89132	-86.757	2.46269	-86.957	2.08526	-85.557	3.72077	-113.557	2.2873	-94.157	2.54782	-102.157	3.97725	-87.957	4.40759	-94.357	5.50586	-91.157	2.11873	-133.957	2.06335	-115.357	1.5726	-109.357	2.81867	-127.757	1.51075	-82.157	4.97085	-124.957	1.62187	-82.357	3.73122	-127.157	2.64829
269	6.74251	-104.457	12.59093	-49.857	5.23126	-45.057	3.12082	-50.057	2.16188	-91.857	3.11967	-54.857	3.16224	-86.257	1.87646	-86.657	2.46357	-86.857	2.11733	-85.457	3.72597	-113.457	2.22142	-94.057	2.58256	-102.057	4.01675	-87.857	4.36543	-94.257	5.48141	-91.057	2.09013	-133.857	2.08813	-115.257	1.5944	-109.257	2.83142	-127.657	1.52314	-82.057	4.9188	-124.857	1.63348	-82.257	3.68547	-127.057	2.68956
270	6.66226	-104.357	12.62197	-49.757	5.31463	-44.957	3.19972	-49.957	2.17606	-91.757	3.12814	-54.757	3.19754	-86.157	1.90813	-86.557	2.46677	-86.757	2.15165	-85.357	3.73296	-113.357	2.15695	-93.957	2.61589	-101.957	4.05742	-87.757	4.32485	-94.157	5.45828	-90.957	2.06388	-133.757	2.11524	-115.157	1.61902	-109.157	2.84615	-127.557	1.53843	-81.957	4.86785	-124.757	1.64792	-82.157	3.64115	-126.957	2.73233
271	6.58285	-104.257	12.6541	-49.657	5.3954	-44.857	3.27963	-49.857	2.19267	-91.657	3.1274	-54.657	3.23463	-86.057	1.9199	-86.457	2.47228	-86.657	2.17365	-85.257	3.74173	-113.257	2.09396	-93.857	2.62598	-101.857	4.09974	-87.657	4.28552	-94.057	5.43627	-90.857	2.0397	-133.657	2.13886	-115.057	1.6469	-109.057	2.86309	-127.457	1.55659	-81.857	4.81808	-124.657	1.66515	-82.057	3.59826	-126.857	2.77678
272	6.50344	-104.157	12.68692	-49.557	5.47632	-44.757	3.36059	-49.757	2.21167	-91.557	3.12946	-54.557	3.27324	-85.957	1.93429	-86.357	2.48009	-86.557	2.19825	-85.157	3.75227	-113.157	2.03253	-93.757	2.63824	-101.757	4.14341	-87.557	4.24758	-93.957	5.41536	-90.757	2.01796	-133.557	2.17217	-114.957	1.67748	-108.957	2.88198	-127.357	1.57747	-81.757	4.7692	-124.557	1.68507	-81.957	3.55688	-126.757	2.82298
273	6.42481	-104.057	12.72043	-49.457	5.55764	-44.657	3.44258	-49.657	2.23303	-91.457	3.1339	-54.457	3.31376	-85.857	1.95303	-86.257	2.49012	-86.457	2.16552	-85.057	3.76436	-113.057	1.97273	-93.657	2.65275	-101.657	4.18816	-87.457	4.2109	-93.857	5.39561	-90.657	1.99933	-133.457	2.1359	-114.857	1.71013	-108.857	2.90298	-127.257	1.60081	-81.657	4.72176	-124.457	1.70769	-81.857	3.51718	-126.657	2.87154
274	6.34665	-103.957	12.75439	-49.357	5.63951	-44.557	3.52522	-49.557	2.25672	-91.357	3.14118	-54.357	3.35588	-85.757	1.9714	-86.157	2.5024	-86.357	2.13218	-84.957	3.7782	-112.957	1.91463	-93.557	2.66938	-101.557	4.23422	-87.357	4.17565	-93.757	5.37673	-90.557	1.98207	-133.357	2.09994	-114.757	1.74534	-108.757	2.92598	-127.157	1.62687	-81.557	4.67541	-124.357	1.733	-81.757	3.47907	-126.557	2.92145
275	6.26897	-103.857	12.78894	-49.257	5.72212	-44.457	3.60822	-49.457	2.28269	-91.257	3.14943	-54.257	3.39957	-85.657	1.99589	-86.057	2.51695	-86.257	2.09422	-84.857	3.79399	-112.857	1.85832	-93.457	2.68773	-101.457	4.28148	-87.257	4.14205	-93.657	5.35972	-90.457	1.96779	-133.257	2.03649	-114.657	1.7827	-108.657	2.95096	-127.057	1.65608	-81.457	4.63014	-124.257	1.76091	-81.657	3.44249	-126.457	2.96969
276	6.19179	-103.757	12.82391	-49.157	5.80528	-44.357	3.69208	-49.357	2.31091	-91.157	3.16038	-54.157	3.44473	-85.557	2.01996	-85.957	2.53372	-86.157	2.05629	-84.757	3.8115	-112.757	1.80388	-93.357	2.70699	-101.357	4.33001	-87.157	4.10985	-93.557	5.34377	-90.357	1.95609	-133.157	2.00646	-114.557	1.82179	-108.557	2.97788	-126.957	1.68768	-81.357	4.58612	-124.157	1.79136	-81.557	3.40746	-126.357	3.02177
277	6.11513	-103.657	12.85908	-49.057	5.88883	-44.257	3.77807	-49.257	2.34132	-91.057	3.17749	-54.057	3.49124	-85.457	2.0444	-85.857	2.5529	-86.057	2.02152	-84.657	3.83128	-112.657	1.7514	-93.257	2.72804	-101.257	4.38005	-87.057	4.07919	-93.457	5.32978	-90.257	1.94735	-133.057	1.96941	-114.457	1.86385	-108.457	3.00671	-126.857	1.72173	-81.257	4.54354	-124.057	1.82422	-81.457	3.37431	-126.257	2.97541
278	6.039	-103.557	12.89497	-48.957	5.97282	-44.157	3.86385	-49.157	2.37388	-90.957	3.19665	-53.957	3.53919	-85.357	2.07132	-85.757	2.57391	-85.957	1.98683	-84.557	3.7941	-112.557	1.70091	-93.157	2.75117	-101.157	4.43127	-86.957	4.04997	-93.357	5.31591	-90.157	1.94124	-132.957	1.93938	-114.357	1.90818	-108.357	3.03741	-126.757	1.75802	-81.157	4.502	-123.957	1.85949	-81.357	3.34257	-126.157	2.92614
279	5.96341	-103.457	12.93196	-48.857	6.05758	-44.057	3.95053	-49.057	2.40851	-90.857	3.2171	-53.857	3.58458	-85.257	2.09246	-85.657	2.59731	-85.857	1.95757	-84.457	3.72866	-112.457	1.65256	-93.057	2.78325	-101.057	4.48332	-86.857	4.02237	-93.257	5.30468	-90.057	1.93726	-132.857	1.89419	-114.257	1.95309	-108.257	3.06996	-126.657	1.7967	-81.057	4.46176	-123.857	1.89711	-81.257	3.31283	-126.057	2.87548
280	5.88838	-103.357	12.96957	-48.757	6.14143	-43.957	4.03789	-48.957	2.44519	-90.757	3.24024	-53.757	3.63159	-85.157	2.12223	-85.557	2.59611	-85.757	1.92917	-84.357	3.66426	-112.357	1.60622	-92.957	2.81047	-100.957	4.5365	-86.757	3.99631	-93.157	5.29432	-89.957	1.93593	-132.757	1.85104	-114.157	2.00013	-108.157	3.10431	-126.557	1.83769	-80.957	4.42285	-123.757	1.93688	-81.157	3.28487	-125.957	2.82596
281	5.81453	-103.257	13.00789	-48.657	6.22406	-43.857	4.12553	-48.857	2.4839	-90.657	3.268	-53.657	3.59822	-85.057	2.07888	-85.457	2.53873	-85.657	1.90368	-84.257	3.60093	-112.257	1.56246	-92.857	2.84252	-100.857	4.59106	-86.657	3.97188	-93.057	5.28501	-89.857	1.93744	-132.657	1.80869	-114.057	2.04984	-108.057	3.14043	-126.457	1.88174	-80.857	4.38558	-123.657	1.97881	-81.057	3.25867	-125.857	2.77745
282	5.74021	-103.157	13.0468	-48.557	6.30711	-43.757	4.21325	-48.757	2.52455	-90.557	3.29582	-53.557	3.56293	-84.957	2.03834	-85.357	2.48289	-85.557	1.88028	-84.157	3.53871	-112.157	1.52102	-92.757	2.8765	-100.757	4.64664	-86.557	3.94908	-92.957	5.27711	-89.757	1.94155	-132.557	1.76821	-113.957	2.10164	-107.957	3.17828	-126.357	1.92665	-80.757	4.34965	-123.557	2.02273	-80.957	3.23431	-125.757	2.73344
283	5.66708	-103.057	13.08609	-48.457	6.38039	-43.657	4.29575	-48.657	2.56709	-90.457	3.32661	-53.457	3.52117	-84.857	2.00551	-85.257	2.42866	-85.457	1.85891	-84.057	3.47765	-112.057	1.48211	-92.657	2.91051	-100.657	4.70304	-86.457	3.92798	-92.857	5.26957	-89.657	1.94764	-132.457	1.73472	-113.857	2.14185	-107.857	3.21782	-126.257	1.97437	-80.657	4.31505	-123.457	2.06903	-80.857	3.21187	-125.657	2.68966
284	5.59458	-102.957	13.12594	-48.357	6.45298	-43.557	4.37762	-48.557	2.61146	-90.357	3.35954	-53.357	3.48095	-84.757	1.97786	-85.157	2.3761	-85.357	1.84019	-83.957	3.41777	-111.957	1.44578	-92.557	2.94637	-100.557	4.76048	-86.357	3.90838	-92.757	5.26332	-89.557	1.9563	-132.357	1.70288	-113.757	2.18676	-107.757	3.25901	-126.157	2.02409	-80.557	4.28183	-123.357	2.11732	-80.757	3.19124	-125.557	2.64716
285	5.52273	-102.857	13.16611	-48.257	6.52772	-43.457	4.43606	-48.457	2.65762	-90.257	3.39652	-53.257	3.44224	-84.657	1.93972	-85.057	2.32492	-85.257	1.8248	-83.857	3.35913	-111.857	1.41211	-92.457	2.97853	-100.457	4.81935	-86.257	3.8904	-92.657	5.26008	-89.457	1.96865	-132.257	1.67357	-113.657	2.23628	-107.657	3.30182	-126.057	2.07581	-80.457	4.24997	-123.257	2.16747	-80.657	3.17243	-125.457	2.60673
286	5.45156	-102.757	13.20685	-48.157	6.60275	-43.357	4.49492	-48.357	2.70551	-90.157	3.43566	-53.157	3.40506	-84.557	1.90283	-84.957	2.27554	-85.157	1.8121	-83.757	3.30176	-111.757	1.38119	-92.357	3.01264	-100.357	4.87919	-86.157	3.87429	-92.557	5.25828	-89.357	1.98351	-132.157	1.64723	-113.557	2.28811	-107.557	3.34619	-125.957	2.12937	-80.357	4.2196	-123.157	2.2194	-80.557	3.15548	-125.357	2.56729
287	5.38107	-102.657	13.2484	-48.057	6.67832	-43.257	4.54634	-48.257	2.75505	-90.057	3.46793	-53.057	3.36959	-84.457	1.86881	-84.857	2.22837	-85.057	1.80162	-83.657	3.24571	-111.657	1.35309	-92.257	3.04197	-100.257	4.93998	-86.057	3.86006	-92.457	5.25108	-89.257	2.00045	-132.057	1.62438	-113.457	2.34485	-107.457	3.3921	-125.857	2.18457	-80.257	4.19123	-123.057	2.27318	-80.457	3.14074	-125.257	2.53057
288	5.3113	-102.557	13.2905	-47.957	6.75417	-43.157	4.60022	-48.157	2.80621	-89.957	3.50129	-52.957	3.33558	-84.357	1.83585	-84.757	2.18308	-84.957	1.79391	-83.557	3.19101	-111.557	1.32789	-92.157	3.07344	-100.157	5.00155	-85.957	3.84729	-92.357	5.24526	-89.157	2.01984	-131.957	1.60377	-113.357	2.40496	-107.357	3.4395	-125.757	2.24133	-80.157	4.16385	-122.957	2.32867	-80.357	3.12796	-125.157	2.49583
289	5.24214	-102.457	13.33293	-47.857	6.83016	-43.057	4.65671	-48.057	2.85896	-89.857	3.52469	-52.857	3.30362	-84.257	1.80688	-84.657	2.13975	-84.857	1.78924	-83.457	3.13773	-111.457	1.30601	-92.057	3.10721	-100.057	5.05987	-85.857	3.8361	-92.257	5.20813	-89.057	2.04166	-131.857	1.5653	-113.257	2.46919	-107.257	3.48826	-125.657	2.29976	-80.057	4.13834	-122.857	2.3781	-80.257	3.11695	-125.057	2.46378
290	5.17366	-102.357	13.37592	-47.757	6.90671	-42.957	4.71577	-47.957	2.91323	-89.757	3.54936	-52.757	3.27342	-84.157	1.77974	-84.557	2.09844	-84.757	1.78735	-83.357	3.08589	-111.357	1.28603	-91.957	3.14091	-99.957	5.11667	-85.757	3.82677	-92.157	5.17166	-88.957	2.06582	-131.757	1.52947	-113.157	2.53668	-107.157	3.53844	-125.557	2.35976	-79.957	4.11439	-122.757	2.39256	-80.157	3.10794	-124.957	2.43354
291	5.10575	-102.257	13.41969	-47.657	6.98459	-42.857	4.77763	-47.857	2.96895	-89.657	3.55622	-52.657	3.24488	-84.057	1.75575	-84.457	2.05937	-84.657	1.78763	-83.257	3.03555	-111.257	1.27002	-91.857	3.17892	-99.857	5.10382	-85.657	3.81949	-92.057	5.12569	-88.857	2.09272	-131.657	1.49656	-113.057	2.53273	-107.057	3.59004	-125.457	2.42115	-79.857	4.09174	-122.657	2.36147	-80.057	3.10114	-124.857	2.40558
292	5.03829	-102.157	13.46385	-47.557	7.06269	-42.757	4.84105	-47.757	3.0261	-89.557	3.56601	-52.557	3.21818	-83.957	1.73286	-84.357	2.02249	-84.557	1.79076	-83.157	2.98676	-111.157	1.25714	-91.757	3.21891	-99.757	5.09219	-85.557	3.81398	-91.957	5.0811	-88.757	2.12192	-131.557	1.46644	-112.957	2.52175	-106.957	3.64297	-125.357	2.48397	-79.757	4.0707	-122.557	2.33257	-79.957	3.09635	-124.757	2.37957
293	4.97234	-102.057	13.50873	-47.457	7.14063	-42.657	4.89585	-47.657	3.08448	-89.457	3.57838	-52.457	3.19342	-83.857	1.71326	-84.257	1.98806	-84.457	1.79717	-83.057	2.93955	-111.057	1.24743	-91.657	3.26088	-99.657	5.07903	-85.457	3.80983	-91.857	5.03707	-88.657	2.15306	-131.457	1.43875	-112.857	2.48973	-106.857	3.69724	-125.257	2.54884	-79.657	4.05157	-122.457	2.30588	-79.857	3.09342	-124.657	2.35583
294	4.90723	-101.957	13.55397	-47.357	7.2191	-42.557	4.95868	-47.557	3.14419	-89.357	3.59368	-52.357	3.17052	-83.757	1.69238	-84.157	1.95492	-84.357	1.80633	-82.957	2.89399	-110.957	1.24094	-91.557	3.3019	-99.557	5.06735	-85.357	3.80791	-91.757	4.99368	-88.557	2.18643	-131.357	1.41399	-112.757	2.47013	-106.757	3.75278	-125.157	2.61405	-79.557	4.03407	-122.357	2.28145	-79.757	3.09251	-124.557	2.33434
295	4.84306	-101.857	13.59989	-47.257	7.29898	-42.457	5.01306	-47.457	3.18768	-89.257	3.61175	-52.257	3.14952	-83.657	1.68038	-84.057	1.92564	-84.257	1.81799	-82.857	2.85011	-110.857	1.23762	-91.457	3.349	-99.457	5.05719	-85.257	3.80702	-91.657	4.95149	-88.457	2.22247	-131.257	1.39218	-112.657	2.44939	-106.657	3.80953	-125.057	2.68119	-79.457	4.01796	-122.257	2.2593	-79.657	3.09374	-124.457	2.31278
296	4.7798	-101.757	13.64593	-47.157	7.3781	-42.357	5.13549	-47.357	3.15922	-89.157	3.63281	-52.157	3.13044	-83.557	1.67124	-83.957	1.89716	-84.157	1.83237	-82.757	2.80796	-110.757	1.23749	-91.357	3.39526	-99.357	5.04847	-85.157	3.80855	-91.557	4.91016	-88.357	2.26047	-131.157	1.37302	-112.557	2.43552	-106.557	3.86747	-124.957	2.74914	-79.357	4.00351	-122.157	2.2395	-79.557	3.09679	-124.357	2.298
297	4.71746	-101.657	13.69248	-47.057	7.45878	-42.257	5.2186	-47.257	3.12394	-89.057	3.50279	-52.057	3.11316	-83.457	1.66507	-83.857	1.87213	-84.057	1.84952	-82.657	2.7676	-110.657	1.24054	-91.257	3.44397	-99.257	5.04072	-85.057	3.81155	-91.457	4.87046	-88.257	2.3004	-131.057	1.35819	-112.457	2.39309	-106.457	3.92656	-124.857	2.81561	-79.257	3.99104	-122.057	2.2221	-79.457	3.10188	-124.257	2.28382
298	4.65608	-101.557	13.73954	-46.957	7.53914	-42.157	5.30205	-47.157	3.09043	-88.957	3.58439	-51.957	3.0978	-83.357	1.6612	-83.757	1.84963	-83.957	1.86915	-82.557	2.72906	-110.557	1.24668	-91.157	3.49438	-99.157	5.03442	-84.957	3.81654	-91.357	4.83202	-88.157	2.34219	-130.957	1.34569	-112.357	2.3525	-106.357	3.9866	-124.757	2.86686	-79.157	3.97981	-121.957	2.20704	-79.357	3.10898	-124.157	2.27097
299	4.59568	-101.457	13.78803	-46.857	7.62144	-42.057	5.38131	-47.057	3.05873	-88.857	3.62801	-51.857	3.08443	-83.257	1.65923	-83.657	1.82971	-83.857	1.89128	-82.457	2.6924	-110.457	1.25632	-91.057	3.54629	-99.057	5.03003	-84.857	3.82313	-91.257	4.78729	-88.057	2.3863	-130.857	1.33706	-112.257	2.31397	-106.257	4.03462	-124.657	2.84454	-79.057	3.9707	-121.857	2.19431	-79.257	3.11858	-124.057	2.26132
300	4.53629	-101.357	13.83606	-46.757	7.70303	-41.957	5.45827	-46.957	3.02888	-88.757	3.67431	-51.757	3.07304	-83.157	1.65956	-83.557	1.81241	-83.757	1.91593	-82.357	2.65766	-110.357	1.26914	-90.957	3.59979	-98.957	5.02709	-84.757	3.83182	-91.157	4.74434	-87.957	2.43198	-130.757	1.33088	-112.157	2.27752	-106.157	4.06069	-124.557	2.82345	-78.957	3.96319	-121.757	2.18397	-79.157	3.12936	-123.957	2.25292
301	4.47794	-101.257	13.88512	-46.657	7.78541	-41.857	5.54964	-46.857	3.0009	-88.657	3.72465	-51.657	3.06373	-83.057	1.66297	-83.457	1.79772	-83.657	1.94254	-82.257	2.62489	-110.257	1.28509	-90.857	3.65354	-98.857	5.02533	-84.657	3.84194	-91.057	4.6746	-87.857	2.47969	-130.657	1.32885	-112.057	2.2436	-106.057	4.03469	-124.457	2.80472	-78.857	3.95723	-121.657	2.17621	-79.057	3.14247	-123.857	2.24841
302	4.42066	-101.157	13.93461	-46.557	7.86817	-41.757	5.64126	-46.757	2.97484	-88.557	3.77767	-51.557	3.05645	-82.957	1.66832	-83.357	1.78572	-83.557	1.97172	-82.157	2.59412	-110.157	1.30414	-90.757	3.70886	-98.757	5.02502	-84.557	3.85379	-90.957	4.60558	-87.757	2.52901	-130.557	1.33011	-111.957	2.21091	-105.957	4.01029	-124.357	2.78808	-78.757	3.95293	-121.557	2.17095	-78.957	3.15755	-123.757	2.24633
303	4.36448	-101.057	13.98426	-46.457	7.94767	-41.657	5.73072	-46.657	2.95072	-88.457	3.8302	-51.457	3.05112	-82.857	1.67719	-83.257	1.7765	-83.457	2.00427	-82.057	2.56541	-110.057	1.32612	-90.657	3.76313	-98.657	5.02639	-84.457	3.86697	-90.857	4.52504	-87.657	2.58014	-130.457	1.33355	-111.857	2.181	-105.857	3.9875	-124.257	2.77359	-78.657	3.95054	-121.457	2.16815	-78.857	3.17472	-123.657	2.2438
304	4.30933	-100.957	14.03434	-46.357	8.02646	-41.557	5.82042	-46.557	2.92856	-88.357	3.88524	-51.357	3.04784	-82.757	1.6888	-83.157	1.77001	-83.357	2.0386	-81.957	2.53878	-109.957	1.35092	-90.557	3.81774	-98.557	5.02899	-84.357	3.88247	-90.757	4.44453	-87.557	2.63294	-130.357	1.34031	-111.757	2.15248	-105.757	3.96634	-124.157	2.7609	-78.557	3.94989	-121.357	2.16784	-78.757	3.19382	-123.557	2.24808
305	4.25537	-100.857	14.08532	-46.257	8.09973	-41.457	5.90922	-46.457	2.90841	-88.257	3.94808	-51.257	3.04702	-82.657	1.70424	-83.057	1.76628	-83.257	2.07532	-81.857	2.51429	-109.857	1.37864	-90.457	3.88293	-98.457	5.03311	-84.257	3.89928	-90.657	4.35831	-87.457	2.67119	-130.257	1.35187	-111.657	2.12859	-105.657	3.94677	-124.057	2.75068	-78.457	3.95082	-121.257	2.16993	-78.657	3.21485	-123.457	2.25068
306	4.20249	-100.757	14.13676	-46.157	8.17087	-41.357	5.99834	-46.357	2.89028	-88.157	4.01196	-51.157	3.04768	-82.557	1.72125	-82.957	1.76531	-83.157	2.11422	-81.757	2.49196	-109.757	1.40919	-90.357	3.94915	-98.357	5.03847	-84.157	3.91794	-90.557	4.27649	-87.357	2.66115	-130.157	1.36549	-111.557	2.1061	-105.557	3.92886	-123.957	2.74244	-78.357	3.95348	-121.157	2.17452	-78.557	3.23776	-123.357	2.26022
307	4.15101	-100.657	14.18817	-46.057	8.24389	-41.257	6.08659	-46.257	2.8742	-88.057	4.07701	-51.057	3.0507	-82.457	1.741	-82.857	1.76698	-83.057	2.14615	-81.657	2.47183	-109.657	1.44278	-90.257	4.01316	-98.257	5.03683	-84.057	3.93845	-90.457	4.1883	-87.257	2.63287	-130.057	1.38348	-111.457	2.08529	-105.457	3.9127	-123.857	2.73638	-78.257	3.95811	-121.057	2.18172	-78.457	3.26252	-123.257	2.26925
308	4.10058	-100.557	14.24006	-45.957	8.31679	-41.157	6.17506	-46.157	2.86019	-87.957	4.14306	-50.957	3.05575	-82.357	1.76341	-82.757	1.77129	-82.957	2.17803	-81.557	2.45393	-109.557	1.47821	-90.157	4.07841	-98.157	5.03477	-83.957	3.96085	-90.357	4.1004	-87.157	2.60665	-129.957	1.4046	-111.357	2.06696	-105.357	3.89822	-123.757	2.73232	-78.157	3.96446	-120.957	2.19133	-78.357	3.28911	-123.157	2.28061
309	4.05112	-100.457	14.2927	-45.857	8.39046	-41.057	6.26469	-46.057	2.84826	-87.857	4.20002	-50.857	3.06284	-82.257	1.78738	-82.657	1.77855	-82.857	2.12929	-81.457	2.43829	-109.457	1.51702	-90.057	4.14425	-98.057	4.97199	-83.857	3.98378	-90.257	4.01043	-87.057	2.56772	-129.857	1.42848	-111.257	2.05143	-105.257	3.88546	-123.657	2.73075	-78.057	3.97242	-120.857	2.20338	-78.257	3.31727	-123.057	2.29573
310	4.00286	-100.357	14.34537	-45.757	8.46407	-40.957	6.35306	-45.957	2.83844	-87.757	4.28284	-50.757	3.07195	-82.157	1.81392	-82.557	1.78854	-82.757	2.08033	-81.357	2.42493	-109.357	1.55831	-89.957	4.21124	-97.957	4.91071	-83.757	4.00916	-90.157	3.92074	-86.957	2.52326	-129.757	1.45462	-111.157	2.03842	-105.157	3.87441	-123.557	2.73136	-77.957	3.98191	-120.757	2.21786	-78.157	3.3472	-122.957	2.31136
311	3.95648	-100.257	14.39903	-45.657	8.53923	-40.857	6.4431	-45.857	2.83078	-87.657	4.33074	-50.657	3.08298	-82.057	1.84607	-82.457	1.80124	-82.657	2.02256	-81.257	2.41387	-109.257	1.60175	-89.857	4.27859	-97.857	4.84594	-83.657	4.03608	-90.057	3.83407	-86.857	2.4802	-129.657	1.47876	-111.057	1.93981	-105.057	3.86509	-123.457	2.73392	-77.857	3.99325	-120.657	2.23449	-78.057	3.37914	-122.857	2.3309
312	3.9115	-100.157	14.45317	-45.557	8.61319	-40.757	6.53344	-45.757	2.82511	-87.557	4.38828	-50.557	3.09591	-81.957	1.88062	-82.357	1.81663	-82.557	1.96525	-81.157	2.40514	-109.157	1.6475	-89.757	4.34704	-97.757	4.78204	-83.557	4.06459	-89.957	3.74783	-86.757	2.43903	-129.557	1.50489	-110.957	2.0204	-104.957	3.85751	-123.357	2.73856	-77.757	4.00628	-120.557	2.25368	-77.957	3.4127	-122.757	2.35273
313	3.86793	-100.057	14.50745	-45.457	8.68878	-40.657	6.60146	-45.657	2.82167	-87.457	4.40356	-50.457	3.11106	-81.857	1.91435	-82.257	1.83389	-82.457	1.9105	-81.057	2.39874	-109.057	1.69575	-89.657	4.40672	-97.657	4.71875	-83.457	4.09492	-89.857	3.66067	-86.657	2.39982	-129.457	1.54213	-110.857	2.01664	-104.857	3.85167	-123.257	2.74576	-77.657	4.01345	-120.457	2.27548	-77.857	3.44786	-122.657	2.37428
314	3.82582	-99.957	14.56216	-45.357	8.76288	-40.557	6.67658	-45.557	2.82036	-87.357	4.42115	-50.357	3.1279	-81.757	1.95042	-82.157	1.81181	-82.357	1.85765	-80.957	2.39469	-108.957	1.74613	-89.557	4.466	-97.557	4.6563	-83.357	4.12621	-89.757	3.57397	-86.557	2.36262	-129.357	1.57889	-110.757	2.01223	-104.757	3.84758	-123.157	2.75513	-77.557	4.01717	-120.357	2.29918	-77.757	3.48458	-122.557	2.40149
315	3.78519	-99.857	14.61764	-45.257	8.84123	-40.457	6.7558	-45.457	2.82119	-87.257	4.44048	-50.257	3.1469	-81.657	1.9884	-82.057	1.79234	-82.257	1.8066	-80.857	2.39299	-108.857	1.79855	-89.457	4.55055	-97.457	4.59485	-83.257	4.15928	-89.657	3.48881	-86.457	2.32749	-129.257	1.6195	-110.657	2.01276	-104.657	3.84525	-123.057	2.76641	-77.457	3.95722	-120.257	2.32537	-77.657	3.523	-122.457	2.42807
316	3.74609	-99.757	14.67354	-45.157	8.91839	-40.357	6.83809	-45.357	2.82417	-87.157	4.46205	-50.157	3.16776	-81.557	2.02865	-81.957	1.7755	-82.157	1.75761	-80.757	2.39365	-108.757	1.85294	-89.357	4.57435	-97.357	4.534	-83.157	4.19377	-89.557	3.40377	-86.357	2.29447	-129.157	1.6628	-110.557	2.0159	-104.557	3.84467	-122.957	2.77981	-77.357	3.8988	-120.157	2.35377	-77.557	3.56268	-122.357	2.45994
317	3.70853	-99.657	14.72951	-45.057	8.99663	-40.257	6.91733	-45.257	2.82871	-87.057	4.4859	-50.057	3.19052	-81.457	2.06877	-81.857	1.7613	-82.057	1.71089	-80.657	2.39667	-108.657	1.90919	-89.257	4.60582	-97.257	4.47486	-83.057	4.22959	-89.457	3.31769	-86.257	2.26352	-129.057	1.71208	-110.457	2.02063	-104.457	3.84585	-122.857	2.79548	-77.257	3.84046	-120.057	2.38427	-77.457	3.60433	-122.257	2.49211
318	3.67256	-99.557	14.78589	-44.957	9.07358	-40.157	6.99711	-45.157	2.811	-86.957	4.51193	-49.957	3.21507	-81.357	2.11226	-81.757	1.74982	-81.957	1.66628	-80.557	2.40203	-108.557	1.96724	-89.157	4.63417	-97.157	4.41676	-82.957	4.26678	-89.357	3.23214	-86.157	2.23471	-128.957	1.76345	-110.357	2.02797	-104.357	3.84878	-122.757	2.813	-77.157	3.78331	-119.957	2.4169	-77.357	3.64748	-122.157	2.5259
319	3.63858	-99.457	14.84289	-44.857	9.15175	-40.057	7.07535	-45.057	2.78966	-86.857	4.52223	-49.857	3.24154	-81.257	2.11329	-81.657	1.74108	-81.857	1.62391	-80.457	2.40974	-108.457	2.027	-89.057	4.65783	-97.057	4.35947	-82.857	4.3054	-89.257	3.14953	-86.057	2.20836	-128.857	1.81386	-110.257	1.96661	-104.257	3.85346	-122.657	2.8327	-77.057	3.72735	-119.857	2.45156	-77.257	3.6921	-122.057	2.54129
320	3.60519	-99.357	14.9003	-44.757	9.23007	-39.957	7.16197	-44.957	2.77033	-86.757	4.53301	-49.757	3.26983	-81.157	2.11852	-81.557	1.73512	-81.757	1.58381	-80.357	2.41978	-108.357	2.08839	-88.957	4.68088	-96.957	4.30327	-82.757	4.34542	-89.157	3.06673	-85.957	2.18429	-128.757	1.86472	-110.157	2.05044	-104.157	3.85989	-122.557	2.85444	-76.957	3.67261	-119.757	2.48823	-77.157	3.73816	-121.957	2.51013
321	3.57427	-99.257	14.95792	-44.657	9.30876	-39.857	7.24332	-44.857	2.75303	-86.657	4.54482	-49.657	3.29996	-81.057	2.0616	-81.457	1.73194	-81.657	1.54442	-80.257	2.43213	-108.257	2.15118	-88.857	4.70676	-96.857	4.24832	-82.657	4.38704	-89.057	2.98306	-85.857	2.16279	-128.657	1.91948	-110.057	1.99882	-104.057	3.86806	-122.457	2.87835	-76.857	3.61933	-119.657	2.52705	-77.057	3.78559	-121.857	2.43849
322	3.54506	-99.157	15.01592	-44.557	9.38782	-39.757	7.3244	-44.757	2.73777	-86.557	4.5539	-49.557	3.33169	-80.957	2.00652	-81.357	1.73155	-81.557	1.50703	-80.157	2.44677	-108.157	2.21542	-88.757	4.73392	-96.757	4.19453	-82.557	4.42971	-88.957	2.89924	-85.757	2.1432	-128.557	1.97449	-109.957	2.08264	-103.957	3.87797	-122.357	2.90424	-76.757	3.567	-119.557	2.5676	-76.957	3.83421	-121.757	2.36758
323	3.51771	-99.057	15.07456	-44.457	9.46787	-39.657	7.4041	-44.657	2.72455	-86.457	4.56726	-49.457	3.36511	-80.857	1.95065	-81.257	1.73395	-81.457	1.45649	-80.057	2.46368	-108.057	2.27971	-88.657	4.76312	-96.657	4.14177	-82.457	4.47388	-88.857	2.818	-85.657	2.12629	-128.457	2.03238	-109.857	2.10444	-103.857	3.8896	-122.257	2.93198	-76.657	3.51637	-119.457	2.61017	-76.857	3.88417	-121.657	2.29892
324	3.49125	-98.957	15.13354	-44.357	9.54757	-39.557	7.48753	-44.557	2.7134	-86.357	4.58045	-49.357	3.40024	-80.757	1.89655	-81.157	1.73913	-81.357	1.40828	-79.957	2.48283	-107.957	2.22988	-88.557	4.7924	-96.557	4.09023	-82.357	4.519	-88.757	2.73754	-85.557	2.11183	-128.357	2.09206	-109.757	2.12865	-103.757	3.90295	-122.157	2.96154	-76.557	3.46715	-119.357	2.65457	-76.757	3.93542	-121.557	2.23
325	3.46717	-98.857	15.19265	-44.257	9.62782	-39.457	7.571	-44.457	2.70436	-86.257	4.59603	-49.257	3.43722	-80.657	1.84552	-81.057	1.74709	-81.257	1.34665	-79.857	2.50417	-107.857	2.17853	-88.457	4.82432	-96.457	4.04022	-82.257	4.56562	-88.657	2.65918	-85.457	2.09991	-128.257	2.15208	-109.657	2.15429	-103.657	3.918	-122.057	2.98564	-76.457	3.41943	-119.257	2.69693	-76.657	3.98832	-121.457	2.16368
326	3.44491	-98.757	15.25211	-44.157	9.70833	-39.357	7.65544	-44.357	2.69742	-86.157	4.61143	-49.157	3.47577	-80.557	1.79588	-80.957	1.75781	-81.157	1.28671	-79.757	2.52766	-107.757	2.12902	-88.357	4.85625	-96.357	3.9915	-82.157	4.61344	-88.557	2.5817	-85.357	2.08996	-128.157	2.21382	-109.557	2.18206	-103.557	3.93474	-121.957	2.97762	-76.357	3.37319	-119.157	2.70531	-76.557	4.04188	-121.357	2.09878
327	3.42448	-98.657	15.31272	-44.057	9.78931	-39.257	7.74012	-44.257	2.69261	-86.057	4.62867	-49.057	3.51595	-80.457	1.7494	-80.857	1.7716	-81.057	1.22821	-79.657	2.55335	-107.657	2.08144	-88.257	4.89066	-96.257	3.94375	-82.057	4.62759	-88.457	2.50321	-85.257	2.08317	-128.057	2.27849	-109.457	2.21194	-103.457	3.95299	-121.857	2.89981	-76.257	3.32847	-119.057	2.6292	-76.457	4.097	-121.257	2.0354
328	3.40591	-98.557	15.37285	-43.957	9.87053	-39.157	7.82525	-44.157	2.68992	-85.957	4.64742	-48.957	3.55768	-80.357	1.70407	-80.757	1.78685	-80.957	1.17189	-79.557	2.58115	-107.557	2.03585	-88.157	4.92645	-96.157	3.89735	-81.957	4.62071	-88.357	2.42563	-85.157	2.07756	-127.957	2.34488	-109.357	2.24385	-103.357	3.97293	-121.757	2.82284	-76.157	3.28525	-118.957	2.55404	-76.357	4.15329	-121.157	1.9736
329	3.38995	-98.457	15.4339	-43.857	9.93822	-39.057	7.89468	-44.057	2.68943	-85.857	4.66921	-48.857	3.60078	-80.257	1.66007	-80.657	1.78315	-80.857	1.11797	-79.457	2.61102	-107.457	1.99281	-88.057	4.96359	-96.057	3.85234	-81.857	4.57991	-88.257	2.34948	-85.057	2.07532	-127.857	2.41446	-109.257	2.27808	-103.257	3.99465	-121.657	2.7471	-76.057	3.24345	-118.857	2.47981	-76.257	4.21054	-121.057	1.91341
330	3.37437	-98.357	15.49525	-43.757	10.00555	-38.957	7.96476	-43.957	2.69051	-85.757	4.69249	-48.757	3.64535	-80.157	1.61813	-80.557	1.73219	-80.757	1.06616	-79.357	2.64291	-107.357	1.95124	-87.957	5.00212	-95.957	3.80875	-81.757	4.54042	-88.157	2.27436	-84.957	2.07562	-127.757	2.48523	-109.157	2.31445	-103.157	4.01793	-121.557	2.6722	-75.957	3.20328	-118.757	2.40664	-76.157	4.26873	-120.957	1.85406
331	3.32693	-98.257	15.55656	-43.657	10.04703	-38.857	8.0306	-43.857	2.69434	-85.657	4.71576	-48.657	3.69146	-80.057	1.5656	-80.457	1.68331	-80.657	1.01812	-79.257	2.67679	-107.257	1.91223	-87.857	5.0322	-95.857	3.76643	-81.657	4.50217	-88.057	2.19924	-84.857	2.07883	-127.657	2.54921	-109.057	2.3535	-103.057	3.95726	-121.457	2.59822	-75.857	3.16497	-118.657	2.3346	-76.057	4.32833	-120.857	1.79691
332	3.2742	-98.157	15.61824	-43.557	10.0892	-38.757	8.09707	-43.757	2.7003	-85.557	4.7405	-48.557	3.73898	-79.957	1.51524	-80.357	1.63661	-80.557	0.97195	-79.157	2.71262	-107.157	1.87551	-87.757	5.0636	-95.757	3.72559	-81.557	4.4653	-87.957	2.12522	-84.757	2.08457	-127.557	2.62372	-108.957	2.39455	-102.957	3.8978	-121.357	2.52529	-75.757	3.12809	-118.557	2.26372	-75.957	4.38825	-120.757	1.74165
333	3.22304	-98.057	15.68085	-43.457	10.13216	-38.657	8.16245	-43.657	2.70838	-85.457	4.76884	-48.457	3.78782	-79.857	1.46482	-80.257	1.59219	-80.457	0.92865	-79.057	2.75033	-107.057	1.84112	-87.657	5.09654	-95.657	3.68675	-81.457	4.42988	-87.857	2.05507	-84.657	2.09274	-127.457	2.64566	-108.857	2.39073	-102.857	3.83885	-121.257	2.45301	-75.657	3.09289	-118.457	2.19416	-75.857	4.43735	-120.657	1.68841
334	3.17341	-97.957	15.74285	-43.357	10.17584	-38.557	8.22844	-43.557	2.71856	-85.357	4.79756	-48.357	3.83789	-79.757	1.41479	-80.157	1.55013	-80.357	0.88832	-78.957	2.7899	-106.957	1.80909	-87.557	5.13075	-95.557	3.64945	-81.357	4.39566	-87.757	1.98625	-84.557	2.10297	-127.357	2.67988	-108.757	2.48036	-102.757	3.78106	-121.157	2.38185	-75.557	3.05949	-118.357	2.12582	-75.757	4.43851	-120.557	1.63712
335	3.12498	-97.857	15.80603	-43.257	10.22102	-38.457	8.29597	-43.457	2.69002	-85.257	4.8273	-48.257	3.88949	-79.657	1.36119	-80.057	1.51017	-80.257	0.85108	-78.857	2.83127	-106.857	1.7794	-87.457	5.16644	-95.457	3.61357	-81.257	4.36306	-87.657	1.91711	-84.457	2.11547	-127.257	2.66736	-108.657	2.52749	-102.657	3.72446	-121.057	2.31261	-75.457	3.02831	-118.257	2.05882	-75.657	4.4352	-120.457	1.58875
336	3.07817	-97.757	15.86956	-43.157	10.26616	-38.357	8.36404	-43.357	2.63784	-85.157	4.85845	-48.157	3.94235	-79.557	1.31085	-79.957	1.47247	-80.157	0.81692	-78.757	2.87439	-106.757	1.75224	-87.357	5.20345	-95.357	3.5793	-81.157	4.33173	-87.557	1.84939	-84.357	2.13044	-127.157	2.65653	-108.557	2.57638	-102.557	3.6691	-120.957	2.24464	-75.357	2.99892	-118.157	1.99317	-75.557	4.43337	-120.357	1.54255
337	3.03342	-97.657	15.91924	-43.057	10.31277	-38.257	8.43171	-43.257	2.58115	-85.057	4.89108	-48.057	3.94203	-79.457	1.25628	-79.857	1.43798	-80.057	0.78561	-78.657	2.91922	-106.657	1.72767	-87.257	5.2432	-95.257	3.54636	-81.057	4.30205	-87.457	1.78315	-84.257	2.14815	-127.057	2.64812	-108.457	2.62465	-102.457	3.61496	-120.857	2.17782	-75.257	2.9715	-118.057	1.92923	-75.457	4.43324	-120.257	1.4981
338	2.99039	-97.557	15.88153	-42.957	10.36031	-38.157	8.49994	-43.157	2.52601	-84.957	4.92507	-47.957	3.92703	-79.357	1.20401	-79.757	1.37824	-79.957	0.75762	-78.557	2.96571	-106.557	1.70575	-87.157	5.28454	-95.157	3.5151	-80.957	4.27377	-87.357	1.71754	-84.157	2.16808	-126.957	2.64236	-108.357	2.67465	-102.357	3.56213	-120.757	2.11232	-75.157	2.94596	-117.957	1.86688	-75.357	4.43456	-120.157	1.45608
339	2.94913	-97.457	15.84115	-42.857	10.40924	-38.057	8.56954	-43.057	2.47248	-84.857	4.96111	-47.857	3.90269	-79.257	1.15335	-79.657	1.31379	-79.857	0.73478	-78.457	3.01371	-106.457	1.68673	-87.057	5.3169	-95.057	3.48598	-80.857	4.24692	-87.257	1.65446	-84.057	2.19019	-126.857	2.63879	-108.257	2.72339	-102.257	3.51062	-120.657	2.04787	-75.057	2.92228	-117.857	1.80596	-75.257	4.40606	-120.057	1.41651
340	2.9097	-97.357	15.80124	-42.757	10.45907	-37.957	8.63935	-42.957	2.42063	-84.757	4.99678	-47.757	3.88004	-79.157	1.10502	-79.557	1.25122	-79.757	0.71465	-78.357	3.06319	-106.357	1.66972	-86.957	5.36429	-94.957	3.45859	-80.757	4.22163	-87.157	1.59233	-83.957	2.21446	-126.757	2.63835	-108.157	2.77444	-102.157	3.46045	-120.557	1.98494	-74.957	2.90059	-117.757	1.74681	-75.157	4.36658	-119.957	1.37956
341	2.87188	-97.257	15.76193	-42.657	10.50964	-37.857	8.71014	-42.857	2.3705	-84.657	5.03461	-47.657	3.85906	-79.057	1.05764	-79.457	1.19065	-79.657	0.6976	-78.257	3.11422	-106.257	1.65611	-86.857	5.40867	-94.857	3.43238	-80.657	4.19807	-87.057	1.53309	-83.857	2.24179	-126.657	2.64136	-108.057	2.81125	-102.057	3.41174	-120.457	1.92443	-74.857	2.88085	-117.657	1.68972	-75.057	4.32798	-119.857	1.34564
342	2.83597	-97.157	15.72298	-42.557	10.56029	-37.757	8.78137	-42.757	2.32218	-84.557	5.07351	-47.557	3.83976	-78.957	1.01297	-79.357	1.13221	-79.557	0.68337	-78.157	3.16672	-106.157	1.64531	-86.757	5.45416	-94.757	3.40794	-80.557	4.17631	-86.957	1.47583	-83.757	2.27111	-126.557	2.64693	-107.957	2.86695	-101.957	3.3645	-120.357	1.8654	-74.757	2.86315	-117.557	1.63457	-74.957	4.29069	-119.757	1.31452
343	2.80228	-97.057	15.68443	-42.457	10.61245	-37.657	8.8529	-42.657	2.27565	-84.457	5.11378	-47.457	3.82215	-78.857	0.97522	-79.257	1.07633	-79.457	0.67174	-78.057	3.22078	-106.057	1.63806	-86.657	5.48979	-94.657	3.38587	-80.457	4.15548	-86.857	1.42104	-83.657	2.30247	-126.457	2.61535	-107.857	2.86549	-101.857	3.31883	-120.257	1.80777	-74.657	2.84772	-117.457	1.58145	-74.857	4.25486	-119.657	1.28628
344	2.77058	-96.957	15.64622	-42.357	10.66424	-37.557	8.92347	-42.557	2.23104	-84.357	5.15507	-47.357	3.8062	-78.757	0.94057	-79.157	1.02209	-79.357	0.66339	-77.957	3.27623	-105.957	1.63234	-86.557	5.49279	-94.557	3.36562	-80.357	4.13626	-86.757	1.36845	-83.557	2.33599	-126.357	2.58302	-107.757	2.86343	-101.757	3.27471	-120.157	1.75177	-74.557	2.83433	-117.357	1.53045	-74.757	4.22039	-119.557	1.26027
345	2.74094	-96.857	15.60898	-42.257	10.69476	-37.457	8.99684	-42.457	2.18848	-84.257	5.19779	-47.257	3.79196	-78.657	0.9068	-79.057	0.97087	-79.257	0.65816	-77.857	3.33302	-105.857	1.63018	-86.457	5.42786	-94.457	3.34722	-80.257	4.11898	-86.657	1.31748	-83.457	2.3717	-126.257	2.55112	-107.657	2.82602	-101.657	3.23217	-120.057	1.69837	-74.457	2.82279	-117.257	1.48156	-74.657	4.18721	-119.457	1.23768
346	2.71339	-96.757	15.57211	-42.157	10.72737	-37.357	9.07029	-42.357	2.14796	-84.157	5.24168	-47.157	3.77946	-78.557	0.8763	-78.957	0.92231	-79.157	0.65687	-77.757	3.39109	-105.757	1.6309	-86.357	5.36374	-94.357	3.33033	-80.157	4.10339	-86.557	1.26889	-83.357	2.40903	-126.157	2.52131	-107.557	2.83227	-101.557	3.19125	-119.957	1.64676	-74.357	2.81332	-117.157	1.43499	-74.557	4.15556	-119.357	1.21805
347	2.68797	-96.657	15.53563	-42.057	10.74258	-37.257	9.14328	-42.257	2.10956	-84.057	5.28557	-47.057	3.76624	-78.457	0.84926	-78.857	0.87656	-79.057	0.66022	-77.657	3.38498	-105.657	1.63449	-86.257	5.29954	-94.257	3.31513	-80.057	4.08956	-86.457	1.22295	-83.257	2.4489	-126.057	2.4935	-107.457	2.75998	-101.457	3.152	-119.857	1.59728	-74.257	2.80632	-117.057	1.39093	-74.457	4.12594	-119.257	1.20156
348	2.66471	-96.557	15.49967	-41.957	10.76059	-37.157	9.21634	-42.157	2.07333	-83.957	5.3306	-46.957	3.72508	-78.357	0.82577	-78.757	0.83375	-78.957	0.6673	-77.557	3.33841	-105.557	1.64094	-86.157	5.23618	-94.157	3.30181	-79.957	4.07718	-86.357	1.17945	-83.157	2.49066	-125.957	2.46723	-107.357	2.85266	-101.357	3.11446	-119.757	1.54885	-74.157	2.80147	-116.957	1.34922	-74.357	4.09791	-119.157	1.18831
349	2.64367	-96.457	15.46415	-41.857	10.76926	-37.057	9.29053	-42.057	2.03933	-83.857	5.37906	-46.857	3.64477	-78.257	0.80696	-78.657	0.79403	-78.857	0.67776	-77.457	3.29337	-105.457	1.65024	-86.057	5.13641	-94.057	3.29079	-79.857	4.06666	-86.257	1.13869	-83.057	2.53436	-125.857	2.4439	-107.257	2.8496	-101.257	3.07865	-119.657	1.50482	-74.057	2.7986	-116.857	1.31025	-74.257	4.0715	-119.057	1.17914
350	2.62485	-96.357	15.42913	-41.757	10.78089	-36.957	9.36507	-41.957	2.00763	-83.757	5.42858	-46.757	3.565	-78.157	0.79177	-78.557	0.75755	-78.757	0.69212	-77.357	3.24989	-105.357	1.66236	-85.957	5.10941	-93.957	3.28175	-79.757	4.05774	-86.157	1.1006	-82.957	2.57958	-125.757	2.42178	-107.157	2.8504	-101.157	3.04463	-119.557	1.46102	-73.957	2.79787	-116.757	1.27392	-74.157	4.04671	-118.957	1.17326
351	2.60774	-96.257	15.39462	-41.657	10.80123	-36.857	9.44133	-41.857	1.97828	-83.657	5.47794	-46.657	3.48596	-78.057	0.77972	-78.457	0.72443	-78.657	0.71167	-77.257	3.20801	-105.257	1.67728	-85.857	5.04881	-93.857	3.27477	-79.657	4.05011	-86.057	1.06504	-82.857	2.58276	-125.657	2.40348	-107.057	2.82999	-101.057	3.01243	-119.457	1.42094	-73.857	2.7992	-116.657	1.24054	-74.057	4.0231	-118.857	1.1707
352	2.59292	-96.157	15.36064	-41.557	10.82393	-36.757	9.51693	-41.757	1.95133	-83.557	5.52833	-46.557	3.40752	-77.957	0.77008	-78.357	0.69482	-78.557	0.73317	-77.157	3.16777	-105.157	1.69492	-85.757	4.98838	-93.757	3.26973	-79.557	4.04417	-85.957	1.0321	-82.757	2.58541	-125.557	2.38722	-106.957	2.80921	-100.957	2.98208	-119.357	1.38346	-73.757	2.80269	-116.557	1.21007	-73.957	4.00117	-118.757	1.17021
353	2.58098	-96.057	15.30357	-41.457	10.8464	-36.657	9.59272	-41.657	1.92684	-83.457	5.57954	-46.457	3.32991	-77.857	0.7657	-78.257	0.66883	-78.457	0.7594	-77.057	3.12922	-105.057	1.71512	-85.657	4.93001	-93.657	3.26634	-79.457	4.04047	-85.857	1.00342	-82.657	2.58254	-125.457	2.37272	-106.857	2.78779	-100.857	2.95363	-119.257	1.34866	-73.657	2.80844	-116.457	1.18239	-73.857	3.96076	-118.657	1.17315
354	2.57137	-95.957	15.24713	-41.357	10.87132	-36.557	9.66887	-41.557	1.90485	-83.357	5.63174	-46.357	3.25308	-77.757	0.76514	-78.157	0.64658	-78.357	0.78916	-76.957	3.09239	-104.957	1.73799	-85.557	4.87209	-93.557	3.2649	-79.357	4.03758	-85.757	0.9779	-82.557	2.57981	-125.357	2.36064	-106.757	2.76844	-100.757	2.92709	-119.157	1.31664	-73.557	2.81619	-116.357	1.15779	-73.757	3.9004	-118.557	1.1793
355	2.56412	-95.857	15.16131	-41.257	10.88757	-36.457	9.74592	-41.457	1.88541	-83.257	5.68541	-46.257	3.17716	-77.657	0.76683	-78.057	0.62813	-78.257	0.82226	-76.857	3.05733	-104.857	1.76348	-85.457	4.78258	-93.457	3.24416	-79.257	4.03744	-85.657	0.95487	-82.457	2.58159	-125.257	2.35158	-106.657	2.75348	-100.657	2.90252	-119.057	1.28732	-73.457	2.82624	-116.257	1.13668	-73.657	3.83867	-118.457	1.18989
356	2.55922	-95.757	15.0757	-41.157	10.90504	-36.357	9.82268	-41.357	1.86856	-83.157	5.73945	-46.157	3.10211	-77.557	0.77235	-77.957	0.6136	-78.157	0.85859	-76.757	3.02406	-104.757	1.79154	-85.357	4.75915	-93.357	3.19909	-79.157	4.03859	-85.557	0.93528	-82.357	2.58572	-125.157	2.34499	-106.557	2.74064	-100.557	2.87993	-118.957	1.26094	-73.357	2.83824	-116.157	1.11839	-73.557	3.77803	-118.357	1.20377
357	2.55671	-95.657	14.97779	-41.057	10.89351	-36.257	9.87482	-41.257	1.85434	-83.057	5.79454	-46.057	3.02778	-77.457	0.78333	-77.857	0.60307	-78.057	0.8981	-76.657	2.99263	-104.657	1.82251	-85.257	4.7053	-93.257	3.11761	-79.057	4.04161	-85.457	0.92144	-82.257	2.55214	-125.057	2.34129	-106.457	2.72842	-100.457	2.85936	-118.857	1.23747	-73.257	2.85262	-116.057	1.10364	-73.457	3.71853	-118.257	1.22009
358	2.55656	-95.557	14.88098	-40.957	10.88723	-36.157	9.92751	-41.157	1.84277	-82.957	5.85036	-45.957	2.95437	-77.357	0.79807	-77.757	0.59658	-77.957	0.94061	-76.557	2.96307	-104.557	1.85551	-85.157	4.65156	-93.157	3.03685	-78.957	4.0462	-85.357	0.91123	-82.157	2.49868	-124.957	2.33999	-106.357	2.71835	-100.357	2.84082	-118.757	1.21708	-73.157	2.86885	-115.957	1.0922	-73.357	3.66005	-118.157	1.23956
359	2.5588	-95.457	14.78312	-40.857	10.8601	-36.057	9.98102	-41.057	1.8339	-82.857	5.90771	-45.857	2.88218	-77.257	0.81624	-77.657	0.59416	-77.857	0.98625	-76.457	2.93542	-104.457	1.8911	-85.057	4.60039	-93.057	2.95686	-78.857	4.05168	-85.257	0.90095	-82.057	2.44632	-124.857	2.34129	-106.257	2.71036	-100.257	2.82428	-118.657	1.19987	-73.057	2.88724	-115.857	1.084	-73.257	3.60274	-118.057	1.26271
360	2.56317	-95.357	14.68528	-40.757	10.87743	-35.957	10.03585	-40.957	1.82734	-82.757	5.96545	-45.757	2.81077	-77.157	0.83802	-77.557	0.59584	-77.757	1.03449	-76.357	2.90971	-104.357	1.929	-84.957	4.54938	-92.957	2.87764	-78.757	4.05929	-85.157	0.89429	-81.957	2.39568	-124.757	2.34499	-106.157	2.70426	-100.157	2.80982	-118.557	1.18561	-72.957	2.90757	-115.757	1.07913	-73.157	3.54669	-117.957	1.28726
361	2.56996	-95.257	14.58688	-40.657	10.90847	-35.857	10.09144	-40.857	1.82391	-82.657	6.02426	-45.657	2.74056	-77.057	0.86315	-77.457	0.6016	-77.657	1.0853	-76.257	2.88597	-104.257	1.96899	-84.857	4.49855	-92.857	2.79912	-78.657	4.06908	-85.057	0.89561	-81.857	2.34673	-124.657	2.35098	-106.057	2.70249	-100.057	2.79755	-118.457	1.17517	-72.857	2.92984	-115.657	1.0776	-73.057	3.49205	-117.857	1.31706
362	2.57888	-95.157	14.48851	-40.557	10.94644	-35.757	10.14825	-40.757	1.8232	-82.557	6.08188	-45.557	2.67147	-76.957	0.8917	-77.357	0.61141	-77.557	1.13856	-76.157	2.86424	-104.157	2.01112	-84.757	4.44893	-92.757	2.72144	-78.557	4.08099	-84.957	0.90056	-81.757	2.29962	-124.557	2.35946	-105.957	2.70204	-99.957	2.78741	-118.357	1.1674	-72.757	2.95409	-115.557	1.07973	-72.957	3.43837	-117.757	1.34812
363	2.59054	-95.057	14.39071	-40.457	10.99107	-35.657	10.20603	-40.657	1.82522	-82.457	6.14417	-45.457	2.60355	-76.857	0.92343	-77.257	0.62522	-77.457	1.19393	-76.057	2.84453	-104.057	2.05515	-84.657	4.40039	-92.657	2.6448	-78.457	4.09376	-84.857	0.90704	-81.657	2.25419	-124.457	2.37034	-105.857	2.70289	-99.857	2.77939	-118.257	1.16328	-72.657	2.98057	-115.457	1.08521	-72.857	3.38633	-117.657	1.38287
364	2.60453	-94.957	14.29294	-40.357	11.04247	-35.557	10.26513	-40.557	1.82995	-82.357	6.20568	-45.357	2.53681	-76.757	0.95818	-77.157	0.64298	-77.357	1.25132	-75.957	2.82688	-103.957	2.10121	-84.557	4.35239	-92.557	2.5691	-78.357	4.10801	-84.757	0.91712	-81.557	2.21073	-124.357	2.3833	-105.757	2.70593	-99.757	2.77352	-118.157	1.16194	-72.557	3.0084	-115.357	1.09417	-72.757	3.3357	-117.557	1.4203
365	2.62081	-94.857	14.19539	-40.257	11.09949	-35.457	10.32697	-40.457	1.83738	-82.257	6.26094	-45.257	2.47138	-76.657	0.99597	-77.057	0.66458	-77.257	1.31157	-75.857	2.81131	-103.857	2.04164	-84.457	4.3087	-92.457	2.4942	-78.257	4.12372	-84.657	0.93037	-81.457	2.16957	-124.257	2.3998	-105.657	2.71225	-99.657	2.76982	-118.057	1.16498	-72.457	3.03865	-115.257	1.10633	-72.657	3.28666	-117.457	1.45966
366	2.63921	-94.757	14.09778	-40.157	11.16258	-35.357	10.38998	-40.357	1.84751	-82.157	6.31703	-45.157	2.4073	-76.557	1.03649	-76.957	0.68991	-77.157	1.37382	-75.757	2.79784	-103.757	1.96981	-84.357	4.26602	-92.357	2.42032	-78.157	4.14169	-84.557	0.94624	-81.357	2.1305	-124.157	2.41758	-105.557	2.72076	-99.557	2.76829	-117.957	1.17048	-72.357	3.07074	-115.157	1.1218	-72.557	3.23911	-117.357	1.50154
367	2.65988	-94.657	13.99983	-40.057	11.22985	-35.257	10.45208	-40.257	1.86031	-82.057	6.3354	-45.057	2.3445	-76.457	1.08046	-76.857	0.71884	-77.057	1.43756	-75.657	2.78649	-103.657	1.8967	-84.257	4.22337	-92.257	2.34745	-78.057	4.16111	-84.457	0.96717	-81.257	2.09357	-124.057	2.43752	-105.457	2.73077	-99.457	2.76885	-117.857	1.17983	-72.257	3.10464	-115.057	1.14057	-72.457	3.19284	-117.257	1.54674
368	2.68243	-94.557	13.90182	-39.957	11.304	-35.157	10.51531	-40.157	1.87571	-81.957	6.35776	-44.957	2.28316	-76.357	1.12648	-76.757	0.7513	-76.957	1.50307	-75.557	2.77727	-103.557	1.8248	-84.157	4.18209	-92.157	2.27572	-77.957	4.1828	-84.357	0.99147	-81.157	2.05886	-123.957	2.45873	-105.357	2.74272	-99.357	2.77159	-117.757	1.19188	-72.157	3.14016	-114.957	1.16252	-72.357	3.14813	-117.157	1.59388
369	2.70749	-94.457	13.80409	-39.857	11.37135	-35.057	10.58271	-40.057	1.89364	-81.857	6.38505	-44.857	2.22363	-76.257	1.17669	-76.657	0.78738	-76.857	1.5701	-75.457	2.7702	-103.457	1.75423	-84.057	4.14276	-92.057	2.2054	-77.857	4.20545	-84.257	1.01809	-81.057	2.02641	-123.857	2.43629	-105.257	2.75576	-99.257	2.77654	-117.657	1.20729	-72.057	3.17737	-114.857	1.18766	-72.257	3.10531	-117.057	1.64266
370	2.73469	-94.357	13.70639	-39.757	11.45597	-34.957	10.64819	-39.957	1.91393	-81.757	6.41606	-44.757	2.16513	-76.157	1.22916	-76.557	0.826	-76.757	1.63845	-75.357	2.76528	-103.357	1.68508	-83.957	4.10394	-91.957	2.13635	-77.757	4.22967	-84.157	1.04792	-80.957	1.99629	-123.757	2.50702	-105.157	2.77094	-99.157	2.78365	-117.557	1.22588	-71.957	3.21613	-114.757	1.21582	-72.157	3.06416	-116.957	1.69361
371	2.76385	-94.257	13.60873	-39.657	11.4627	-34.857	10.71712	-39.857	1.93713	-81.657	6.45077	-44.657	2.10882	-76.057	1.28301	-76.457	0.86834	-76.657	1.70933	-75.257	2.76253	-103.257	1.61745	-83.857	4.06544	-91.857	2.06864	-77.657	4.25531	-84.057	1.08178	-80.857	1.96855	-123.657	2.53641	-105.057	2.79018	-99.057	2.7929	-117.457	1.24794	-71.857	3.25691	-114.657	1.247	-72.057	3.02467	-116.857	1.74702
372	2.79506	-94.157	13.511	-39.557	11.46725	-34.757	10.78693	-39.757	1.96282	-81.557	6.48806	-44.557	2.05427	-75.957	1.33891	-76.357	0.91366	-76.557	1.78089	-75.157	2.76194	-103.157	1.55141	-83.757	4.02755	-91.757	2.00235	-77.557	4.28225	-83.957	1.11866	-80.757	1.94325	-123.557	2.56703	-104.957	2.811	-98.957	2.80427	-117.357	1.27305	-71.757	3.29927	-114.557	1.28097	-71.957	2.98667	-116.757	1.80239
373	2.82843	-94.057	13.41313	-39.457	11.39069	-34.657	10.85609	-39.657	1.99083	-81.457	6.53041	-44.457	2.00143	-75.857	1.39608	-76.257	0.9618	-76.457	1.85407	-75.057	2.76353	-103.057	1.48707	-83.657	3.99539	-91.657	1.93771	-77.457	4.31102	-83.857	1.15789	-80.657	1.92037	-123.457	2.60202	-104.857	2.8353	-98.857	2.81777	-117.257	1.30069	-71.657	3.34309	-114.457	1.3179	-71.857	2.95046	-116.657	1.85982
374	2.86377	-93.957	13.31493	-39.357	11.3251	-34.557	10.92617	-39.557	2.02123	-81.357	6.57621	-44.357	1.95035	-75.757	1.45546	-76.157	1.01262	-76.357	1.9281	-74.957	2.76728	-102.957	1.42451	-83.557	3.96318	-91.557	1.87457	-77.357	4.34126	-83.757	1.19934	-80.557	1.89999	-123.357	2.63793	-104.757	2.8576	-98.757	2.83336	-117.157	1.3312	-71.557	3.38845	-114.357	1.35752	-71.757	2.91607	-116.557	1.91904
375	2.90104	-93.857	13.21769	-39.257	11.25342	-34.457	10.99004	-39.457	2.05395	-81.257	6.61594	-44.257	1.90125	-75.657	1.51839	-76.057	1.06599	-76.257	2.00343	-74.857	2.77318	-102.857	1.36385	-83.457	3.90937	-91.457	1.81266	-77.257	4.35397	-83.657	1.24607	-80.457	1.88213	-123.257	2.67592	-104.657	2.88472	-98.657	2.85103	-117.057	1.36503	-71.457	3.43525	-114.257	1.39954	-71.657	2.88354	-116.457	1.97915
376	2.94018	-93.757	13.12045	-39.157	11.18212	-34.357	11.05065	-39.357	2.08893	-81.157	6.65896	-44.157	1.8542	-75.557	1.58312	-75.957	1.12177	-76.157	2.07975	-74.757	2.78125	-102.757	1.30519	-83.357	3.90496	-91.357	1.75245	-77.157	4.32754	-83.557	1.29285	-80.357	1.86683	-123.157	2.7159	-104.557	2.91379	-98.557	2.87075	-116.957	1.40145	-71.357	3.4835	-114.157	1.44414	-71.557	2.85292	-116.357	2.04092
377	2.9816	-93.657	13.02279	-39.057	11.11079	-34.257	11.05818	-39.257	2.12613	-81.057	6.69884	-44.057	1.8093	-75.457	1.64919	-75.857	1.17982	-76.057	2.15691	-74.657	2.79145	-102.657	1.24876	-83.257	3.8791	-91.257	1.6939	-77.057	4.28301	-83.457	1.34333	-80.257	1.85435	-123.057	2.7579	-104.457	2.94495	-98.457	2.8925	-116.857	1.44045	-71.257	3.53351	-114.057	1.49114	-71.457	2.82474	-116.257	2.10528
378	3.02392	-93.557	12.92512	-38.957	11.03974	-34.157	11.06845	-39.157	2.16547	-80.957	6.74174	-43.957	1.76632	-75.357	1.71643	-75.757	1.24001	-75.957	2.23508	-74.557	2.80378	-102.557	1.1942	-83.157	3.85361	-91.157	1.63654	-76.957	4.23981	-83.357	1.39574	-80.157	1.84454	-122.957	2.80116	-104.357	2.97755	-98.357	2.91624	-116.757	1.48186	-71.157	3.58449	-113.957	1.54045	-71.357	2.79701	-116.157	2.1705
379	3.06851	-93.457	12.82784	-38.857	10.97	-34.057	11.05363	-39.057	2.20689	-80.857	6.7867	-43.857	1.7253	-75.257	1.78551	-75.657	1.30222	-75.857	2.31231	-74.457	2.81822	-102.457	1.14238	-83.057	3.82892	-91.057	1.58237	-76.857	4.19812	-83.257	1.4497	-80.057	1.83689	-122.857	2.84739	-104.257	3.01189	-98.257	2.94196	-116.657	1.52558	-71.057	3.63712	-113.857	1.592	-71.257	2.77261	-116.057	2.23732
380	3.11478	-93.357	12.7306	-38.757	10.90023	-33.957	11.04705	-38.957	2.25034	-80.757	6.8369	-43.757	1.68641	-75.157	1.85562	-75.557	1.36628	-75.757	2.38749	-74.357	2.83474	-102.357	1.09305	-82.957	3.8059	-90.957	1.52909	-76.757	4.15752	-83.157	1.50544	-79.957	1.83178	-122.757	2.89377	-104.157	3.04678	-98.157	2.96961	-116.557	1.57165	-70.957	3.69102	-113.757	1.64572	-71.157	2.75025	-115.957	2.30547
381	3.16244	-93.257	12.63307	-38.657	10.83065	-33.857	11.04813	-38.857	2.29574	-80.657	6.89235	-43.657	1.65119	-75.057	1.92756	-75.457	1.43214	-75.657	2.43189	-74.257	2.85334	-102.257	1.0463	-82.857	3.78499	-90.857	1.47873	-76.657	4.11871	-83.057	1.56411	-79.857	1.82993	-122.657	2.94342	-104.057	3.08525	-98.057	2.99917	-116.457	1.62056	-70.857	3.74596	-113.657	1.70129	-71.057	2.72997	-115.857	2.37464
382	3.2117	-93.157	12.53558	-38.557	10.76148	-33.757	11.05522	-38.757	2.34301	-80.557	6.9517	-43.557	1.61654	-74.957	1.99977	-75.357	1.4997	-75.557	2.47122	-74.157	2.87398	-102.157	1.00219	-82.757	3.76542	-90.757	1.43023	-76.557	4.0813	-82.957	1.62468	-79.757	1.8308	-122.557	2.99473	-103.957	3.12471	-97.957	3.0306	-116.357	1.67129	-70.757	3.80212	-113.557	1.75878	-70.957	2.71179	-115.757	2.44503
383	3.26273	-93.057	12.4384	-38.457	10.69253	-33.657	11.06221	-38.657	2.39211	-80.457	7.00971	-43.457	1.58626	-74.857	2.07399	-75.257	1.56884	-75.457	2.42324	-74.057	2.89664	-102.057	0.96048	-82.657	3.74677	-90.657	1.3842	-76.457	4.0452	-82.857	1.67481	-79.657	1.83391	-122.457	3.04678	-103.857	3.1653	-97.857	3.06377	-116.257	1.72424	-70.657	3.85948	-113.457	1.8108	-70.857	2.69574	-115.657	2.51718
384	3.31525	-92.957	12.34121	-38.357	10.62402	-33.557	11.07069	-38.557	2.44299	-80.357	7.08982	-43.357	1.55865	-74.757	2.14913	-75.157	1.63948	-75.357	2.37518	-73.957	2.92129	-101.957	0.92158	-82.557	3.72954	-90.557	1.34052	-76.357	4.01063	-82.757	1.70139	-79.557	1.83951	-122.357	3.10042	-103.757	3.20684	-97.757	3.09875	-116.157	1.77883	-70.557	3.918	-113.357	1.84115	-70.757	2.68183	-115.557	2.59027
385	3.36913	-92.857	12.24366	-38.257	10.55775	-33.457	11.07225	-38.457	2.49556	-80.257	7.16558	-43.257	1.53305	-74.657	2.18848	-75.057	1.71153	-75.257	2.30896	-73.857	2.9479	-101.857	0.88658	-82.457	3.71529	-90.457	1.2994	-76.257	3.97739	-82.657	1.70839	-79.457	1.84794	-122.257	3.15665	-103.657	3.25194	-97.657	3.1356	-116.057	1.8356	-70.457	3.95919	-113.257	1.79891	-70.657	2.6701	-115.457	2.66376
386	3.42439	-92.757	12.14615	-38.157	10.49009	-33.357	11.07739	-38.357	2.54979	-80.157	7.24188	-43.157	1.51023	-74.557	2.23209	-74.957	1.7849	-75.157	2.24424	-73.757	2.97643	-101.757	0.85482	-82.357	3.70269	-90.357	1.26096	-76.157	3.94571	-82.557	1.71817	-79.357	1.85904	-122.157	3.21311	-103.557	3.2986	-97.557	3.1741	-115.957	1.89419	-70.357	3.99703	-113.157	1.75896	-70.557	2.66056	-115.357	2.73811
387	3.48072	-92.657	12.04856	-38.057	10.41183	-33.257	11.08711	-38.257	2.60565	-80.057	7.28333	-43.057	1.49085	-74.457	2.20031	-74.857	1.85951	-75.057	2.18108	-73.657	3.00685	-101.657	0.82643	-82.257	3.68967	-90.257	1.22575	-76.057	3.916	-82.457	1.73088	-79.257	1.87247	-122.057	3.266	-103.457	3.34531	-97.457	3.21433	-115.857	1.95442	-70.257	3.98034	-113.057	1.72171	-70.457	2.65321	-115.257	2.77029
388	3.53818	-92.557	11.95101	-37.957	10.35369	-33.157	11.10047	-38.157	2.66292	-79.957	7.32156	-42.957	1.47415	-74.357	2.1765	-74.757	1.9353	-74.957	2.11932	-73.557	3.03912	-101.557	0.8015	-82.157	3.67746	-90.157	1.1927	-75.957	3.88722	-82.357	1.74608	-79.157	1.88781	-121.957	3.31983	-103.357	3.39353	-97.357	3.25619	-115.757	2.0163	-70.157	3.96502	-112.957	1.68655	-70.357	2.64808	-115.157	2.79456
389	3.59736	-92.457	11.85362	-37.857	10.27777	-33.057	11.11743	-38.057	2.72174	-79.857	7.32221	-42.857	1.45991	-74.257	2.13831	-74.657	2.01218	-74.857	2.05361	-73.457	3.0732	-101.457	0.78015	-82.057	3.67116	-90.057	1.163	-75.857	3.86072	-82.257	1.7638	-79.057	1.90737	-121.857	3.36927	-103.257	3.44448	-97.257	3.29966	-115.657	2.07975	-70.057	3.95114	-112.857	1.65414	-70.257	2.64479	-115.057	2.7766
390	3.65775	-92.357	11.75711	-37.757	10.22554	-32.957	11.13736	-37.957	2.78198	-79.757	7.32402	-42.757	1.44864	-74.157	2.1023	-74.557	2.09011	-74.757	1.99994	-73.357	3.10907	-101.357	0.76244	-81.957	3.66543	-89.957	1.13636	-75.757	3.83602	-82.157	1.78399	-78.957	1.92948	-121.757	3.4182	-103.157	3.49567	-97.157	3.34469	-115.557	2.14449	-69.957	3.93909	-112.757	1.62417	-70.157	2.64372	-114.957	2.76074
391	3.71926	-92.257	11.49748	-37.657	10.16035	-32.857	11.16065	-37.857	2.84158	-79.657	7.31762	-42.657	1.44089	-74.057	2.06688	-74.457	2.15795	-74.657	1.93668	-73.257	3.14657	-101.257	0.74832	-81.857	3.66235	-89.857	1.1129	-75.657	3.81232	-82.057	1.80742	-78.857	1.95354	-121.657	3.47103	-103.057	3.54983	-97.057	3.39121	-115.457	2.21108	-69.857	3.91541	-112.657	1.59692	-70.057	2.64526	-114.857	2.74662
392	3.73162	-92.157	11.45683	-37.557	10.09563	-32.757	11.18749	-37.757	2.87832	-79.557	7.33375	-42.557	1.43616	-73.957	2.02963	-74.357	2.21834	-74.557	1.88476	-73.157	3.18577	-101.157	0.73798	-81.757	3.66108	-89.757	1.09257	-75.557	3.79039	-81.957	1.83322	-78.757	1.9797	-121.557	3.52555	-102.957	3.60529	-96.957	3.43919	-115.357	2.27886	-69.757	3.89	-112.557	1.57227	-69.957	2.64901	-114.757	2.73464
393	3.72161	-92.057	11.36143	-37.457	10.03141	-32.657	11.21868	-37.657	2.89883	-79.457	7.35516	-42.457	1.43421	-73.857	2.00099	-74.257	2.28	-74.457	1.82666	-73.057	3.22675	-101.057	0.73134	-81.657	3.66059	-89.657	1.07522	-75.457	3.77028	-81.857	1.8615	-78.657	2.00878	-121.457	3.58113	-102.857	3.662	-96.857	3.48865	-115.257	2.3479	-69.657	3.83032	-112.457	1.55047	-69.857	2.65499	-114.657	2.72531
394	3.71339	-91.957	11.26614	-37.357	9.96735	-32.557	11.25324	-37.557	2.92135	-79.357	7.38186	-42.357	1.43512	-73.757	1.97475	-74.157	2.34287	-74.357	1.78019	-72.957	3.26936	-100.957	0.72841	-81.557	3.66202	-89.557	1.06112	-75.357	3.75187	-81.757	1.89186	-78.557	2.03979	-121.357	3.63798	-102.757	3.7197	-96.757	3.5395	-115.157	2.41811	-69.557	3.76035	-112.357	1.5313	-69.757	2.66295	-114.557	2.718
395	3.70695	-91.857	11.17138	-37.257	9.8904	-32.457	11.29056	-37.457	2.86613	-79.257	7.41409	-42.257	1.43936	-73.657	1.9506	-74.057	2.40758	-74.257	1.7297	-72.857	3.31355	-100.857	0.72981	-81.457	3.66587	-89.457	1.05091	-75.257	3.73519	-81.657	1.92471	-78.457	2.07331	-121.257	3.6972	-102.657	3.77761	-96.657	3.55084	-115.057	2.48956	-69.457	3.6869	-112.257	1.51518	-69.657	2.67321	-114.457	2.71272
396	3.7023	-91.757	11.07661	-37.157	9.83652	-32.357	11.33141	-37.357	2.80764	-79.157	7.45163	-42.157	1.44654	-73.557	1.92897	-73.957	2.47363	-74.157	1.68132	-72.757	3.35928	-100.757	0.73492	-81.357	3.67047	-89.357	1.04412	-75.157	3.72033	-81.557	1.95991	-78.357	2.1091	-121.157	3.75755	-102.557	3.83649	-96.557	3.50929	-114.957	2.56211	-69.357	3.61407	-112.157	1.50196	-69.557	2.68543	-114.357	2.70921
397	3.69946	-91.657	10.98193	-37.057	9.777	-32.257	11.37406	-37.257	2.74785	-79.057	7.49416	-42.057	1.45634	-73.457	1.91021	-73.857	2.54059	-74.057	1.63681	-72.657	3.40652	-100.657	0.74388	-81.257	3.67818	-89.257	1.04045	-75.057	3.70721	-81.457	1.99869	-78.257	2.14695	-121.057	3.81775	-102.457	3.89716	-96.457	3.46601	-114.857	2.6317	-69.257	3.54226	-112.057	1.49159	-69.457	2.70016	-114.257	2.70853
398	3.69841	-91.557	10.8874	-36.957	9.71831	-32.157	11.42007	-37.157	2.68926	-78.957	7.54183	-41.957	1.46913	-73.357	1.89307	-73.757	2.60878	-73.957	1.59401	-72.557	3.45522	-100.557	0.75665	-81.157	3.68742	-89.157	1.04024	-74.957	3.69572	-81.357	2.03904	-78.157	2.18683	-120.957	3.87956	-102.357	3.95777	-96.357	3.42427	-114.757	2.69933	-69.157	3.47135	-111.957	1.48412	-69.357	2.71693	-114.157	2.70998
399	3.69917	-91.457	10.79282	-36.857	9.65554	-32.057	11.47348	-37.057	2.63263	-78.857	7.59421	-41.857	1.48576	-73.257	1.87537	-73.657	2.67853	-73.857	1.55223	-72.457	3.4583	-100.457	0.77317	-81.057	3.69813	-89.057	1.04385	-74.857	3.68596	-81.257	2.08108	-78.057	2.22908	-120.857	3.92606	-102.257	4.02063	-96.257	3.38412	-114.657	2.67499	-69.057	3.40124	-111.857	1.47989	-69.257	2.73576	-114.057	2.71298
400	3.70173	-91.357	10.69837	-36.757	9.59258	-31.957	11.52953	-36.957	2.57185	-78.757	7.6517	-41.757	1.50507	-73.157	1.8603	-73.557	2.70271	-73.757	1.51294	-72.357	3.41485	-100.357	0.79337	-80.957	3.7107	-88.957	1.05092	-74.757	3.67806	-81.157	2.12519	-77.957	2.27315	-120.757	4.01477	-102.157	4.08451	-96.157	3.34557	-114.557	2.65241	-68.957	3.33212	-111.757	1.47848	-69.157	2.75659	-113.957	2.71812
401	3.70691	-91.257	10.60451	-36.657	9.53527	-31.857	11.58792	-36.857	2.49596	-78.657	7.71462	-41.657	1.52687	-73.057	1.84489	-73.457	2.63893	-73.657	1.47709	-72.257	3.37296	-100.257	0.81717	-80.857	3.72539	-88.857	1.06082	-74.657	3.67216	-81.057	2.17166	-77.857	2.31912	-120.657	4.06653	-102.057	4.14958	-96.057	3.30857	-114.457	2.63224	-68.857	3.26389	-111.657	1.48009	-69.057	2.77956	-113.857	2.72598
402	3.71251	-91.157	10.5108	-36.557	9.4787	-31.757	11.64941	-36.757	2.42106	-78.557	7.78248	-41.557	1.55146	-72.957	1.82867	-73.357	2.57645	-73.557	1.44389	-72.157	3.33265	-100.157	0.84448	-80.757	3.74186	-88.757	1.0741	-74.557	3.66798	-80.957	2.22006	-77.757	2.36682	-120.557	4.14731	-101.957	4.21507	-95.957	3.27326	-114.357	2.61422	-68.757	3.19594	-111.557	1.48471	-68.957	2.80457	-113.757	2.736
403	3.72063	-91.057	10.41733	-36.457	9.41871	-31.657	11.70368	-36.657	2.34714	-78.457	7.85462	-41.457	1.57909	-72.857	1.79901	-73.257	2.51537	-73.457	1.41391	-72.057	3.29395	-100.057	0.87518	-80.657	3.76007	-88.657	1.09153	-74.457	3.62723	-80.857	2.26998	-77.657	2.41666	-120.457	4.20988	-101.857	4.27268	-95.857	3.23977	-114.257	2.59823	-68.657	3.13044	-111.457	1.49243	-68.857	2.83176	-113.657	2.74836
404	3.73053	-90.957	10.324	-36.357	9.35932	-31.557	11.77863	-36.557	2.2743	-78.357	7.93112	-41.357	1.60896	-72.757	1.76992	-73.157	2.45575	-73.357	1.38674	-71.957	3.25691	-99.957	0.90917	-80.557	3.78008	-88.557	1.11223	-74.357	3.57864	-80.757	2.32161	-77.557	2.46821	-120.357	4.28949	-101.757	4.33179	-95.757	3.20804	-114.157	2.5843	-68.557	3.06463	-111.357	1.50289	-68.757	2.86071	-113.557	2.76256
405	3.7422	-90.857	10.23064	-36.257	9.30404	-31.457	11.83621	-36.457	2.20252	-78.257	7.98816	-41.257	1.64182	-72.657	1.72771	-73.057	2.39782	-73.257	1.35432	-71.857	3.2216	-99.857	0.9465	-80.457	3.80185	-88.457	1.1355	-74.257	3.4972	-80.657	2.33546	-77.457	2.52133	-120.257	4.35535	-101.657	4.31685	-95.657	3.1781	-114.057	2.57294	-68.457	3.00095	-111.257	1.51649	-68.657	2.89159	-113.457	2.77933
406	3.75563	-90.757	10.13742	-36.157	9.249	-31.357	11.89348	-36.357	2.1319	-78.157	8.04574	-41.157	1.67703	-72.557	1.69276	-72.957	2.34122	-73.157	1.32479	-71.757	3.18803	-99.757	0.98661	-80.357	3.82532	-88.357	1.16164	-74.157	3.4164	-80.557	2.34224	-77.357	2.57603	-120.157	4.42248	-101.557	4.42782	-95.557	3.14998	-113.957	2.56382	-68.357	2.93852	-111.157	1.53299	-68.557	2.92418	-113.357	2.7982
407	3.77081	-90.657	10.04418	-36.057	9.19316	-31.257	11.83027	-36.257	2.06269	-78.057	8.09046	-41.057	1.71464	-72.457	1.64712	-72.857	2.28639	-73.057	1.27115	-71.657	3.15623	-99.657	1.02986	-80.257	3.84197	-88.257	1.19179	-74.057	3.3361	-80.457	2.28857	-77.257	2.59616	-120.057	4.41506	-101.457	4.48148	-95.457	3.12371	-113.857	2.55676	-68.257	2.87702	-111.057	1.55223	-68.457	2.95901	-113.257	2.81878
408	3.78772	-90.557	9.95112	-35.957	9.13767	-31.157	11.77243	-36.157	1.99483	-77.957	8.13633	-40.957	1.75463	-72.357	1.60349	-72.757	2.23325	-72.957	1.22026	-71.557	3.12624	-99.557	1.07585	-80.157	3.85987	-88.157	1.22435	-73.957	3.25646	-80.357	2.23723	-77.157	2.57381	-119.957	4.41491	-101.357	4.54107	-95.357	3.09932	-113.757	2.55195	-68.157	2.81685	-110.957	1.5743	-68.357	2.99565	-113.157	2.8414
409	3.80635	-90.457	9.85857	-35.857	9.08056	-31.057	11.70177	-36.057	1.92841	-77.857	8.18417	-40.857	1.7969	-72.257	1.5605	-72.657	2.18189	-72.857	1.17359	-71.457	3.09809	-99.457	1.12444	-80.057	3.86862	-88.057	1.25994	-73.857	3.17777	-80.257	2.18598	-77.057	2.54589	-119.857	4.40926	-101.257	4.60227	-95.257	3.07684	-113.657	2.5495	-68.057	2.75796	-110.857	1.5993	-68.257	3.03372	-113.057	2.86623
410	3.82662	-90.357	9.76556	-35.757	9.0241	-30.957	11.66659	-35.957	1.86348	-77.757	8.23314	-40.757	1.84139	-72.157	1.51993	-72.557	2.13238	-72.757	1.12442	-71.357	3.07181	-99.357	1.17552	-79.957	3.87922	-87.957	1.29831	-73.757	3.09986	-80.157	2.13624	-76.957	2.52005	-119.757	4.41847	-101.157	4.66692	-95.157	3.0563	-113.557	2.5493	-67.957	2.70043	-110.757	1.62685	-68.157	3.07352	-112.957	2.8923
411	3.84846	-90.257	9.67327	-35.657	8.96383	-30.857	11.61684	-35.857	1.80035	-77.657	8.28394	-40.657	1.88847	-72.057	1.4823	-72.457	2.08474	-72.657	1.08075	-71.257	3.04742	-99.257	1.2291	-79.857	3.89075	-87.857	1.33924	-73.657	3.02262	-80.057	2.08934	-76.857	2.49549	-119.657	4.42167	-101.057	4.63405	-95.057	3.0377	-113.457	2.55116	-67.857	2.64489	-110.657	1.65697	-68.057	3.11537	-112.857	2.91699
412	3.87196	-90.157	9.58118	-35.557	8.90527	-30.757	11.5704	-35.757	1.73821	-77.557	8.3354	-40.557	1.93731	-71.957	1.44687	-72.357	2.039	-72.557	1.03934	-71.157	3.02497	-99.157	1.28485	-79.757	3.90477	-87.757	1.38275	-73.557	2.9461	-79.957	2.04359	-76.757	2.46532	-119.557	4.42657	-100.957	4.60472	-94.957	3.02108	-113.357	2.55527	-67.757	2.59055	-110.557	1.68957	-67.957	3.15886	-112.757	2.94349
413	3.89733	-90.057	9.48979	-35.457	8.8477	-30.657	11.50709	-35.657	1.67843	-77.457	8.3889	-40.457	1.98775	-71.857	1.41428	-72.257	1.99551	-72.457	0.99972	-71.057	3.00448	-99.057	1.34261	-79.657	3.91455	-87.657	1.42858	-73.457	2.87069	-79.857	2.00064	-76.657	2.42239	-119.457	4.41502	-100.857	4.57294	-94.857	3.00646	-113.257	2.56224	-67.657	2.5379	-110.457	1.72484	-67.857	3.20385	-112.657	2.92111
414	3.92418	-89.957	9.39805	-35.357	8.79287	-30.557	11.44429	-35.557	1.62051	-77.357	8.44305	-40.357	2.04016	-71.757	1.38375	-72.157	1.95414	-72.357	0.96253	-70.957	2.98597	-98.957	1.4024	-79.557	3.90189	-87.557	1.4768	-73.357	2.79622	-79.757	1.95979	-76.557	2.3814	-119.357	4.43901	-100.757	4.54257	-94.757	2.99386	-113.157	2.57066	-67.557	2.48602	-110.357	1.76259	-67.757	3.25041	-112.557	2.89949
415	3.93746	-89.857	9.30672	-35.257	8.71836	-30.457	11.38321	-35.457	1.56454	-77.257	8.45168	-40.257	2.09488	-71.657	1.35341	-72.057	1.91492	-72.257	0.92966	-70.857	2.96946	-98.857	1.44227	-79.457	3.83221	-87.457	1.52773	-73.257	2.72272	-79.657	1.92037	-76.457	2.34247	-119.257	4.42798	-100.657	4.51281	-94.657	2.9833	-113.057	2.58194	-67.457	2.43757	-110.257	1.80258	-67.657	3.29845	-112.457	2.84488
416	3.94314	-89.757	9.21517	-35.157	8.63954	-30.357	11.3226	-35.357	1.5106	-77.157	8.46123	-40.157	2.15135	-71.557	1.32614	-71.957	1.87798	-72.157	0.89989	-70.757	2.95497	-98.757	1.43817	-79.357	3.7707	-87.357	1.58082	-73.157	2.65024	-79.557	1.88269	-76.357	2.30557	-119.157	4.46511	-100.557	4.4845	-94.557	2.97479	-112.957	2.59543	-67.357	2.38934	-110.157	1.84498	-67.557	3.34797	-112.357	2.7918
417	3.93985	-89.657	9.12426	-35.057	8.56337	-30.257	11.25985	-35.257	1.4588	-77.057	8.46491	-40.057	2.20927	-71.457	1.28367	-71.857	1.84338	-72.057	0.87318	-70.657	2.94253	-98.657	1.43472	-79.257	3.71546	-87.257	1.63588	-73.057	2.5787	-79.457	1.8487	-76.257	2.27074	-119.057	4.47703	-100.457	4.45396	-94.457	2.96834	-112.857	2.60999	-67.257	2.34456	-110.057	1.88954	-67.457	3.39875	-112.257	2.73302
418	3.93253	-89.557	9.03323	-34.957	8.48648	-30.157	11.19742	-35.157	1.40912	-76.957	8.47328	-39.957	2.2688	-71.357	1.2743	-71.757	1.81118	-71.957	0.84992	-70.557	2.93215	-98.557	1.43411	-79.157	3.66634	-87.157	1.69291	-72.957	2.50803	-79.357	1.81518	-76.157	2.23807	-118.957	4.49019	-100.357	4.4306	-94.357	2.96396	-112.757	2.6187	-67.157	2.30023	-109.957	1.93622	-67.357	3.45092	-112.157	2.6697
419	3.92697	-89.457	8.94287	-34.857	8.41426	-30.057	11.13589	-35.057	1.36179	-76.857	8.48594	-39.857	2.20406	-71.257	1.25365	-71.657	1.78153	-71.857	0.82921	-70.457	2.92384	-98.457	1.43655	-79.057	3.61166	-87.057	1.75149	-72.857	2.43878	-79.257	1.78555	-76.057	2.20762	-118.857	4.50636	-100.257	4.40753	-94.257	2.96169	-112.657	2.61162	-67.057	2.25888	-109.857	1.98477	-67.257	3.50475	-112.057	2.59283
420	3.92316	-89.357	8.8524	-34.757	8.344	-29.957	11.07421	-34.957	1.3169	-76.757	8.50321	-39.757	2.13795	-71.157	1.2378	-71.557	1.75417	-71.757	0.81212	-70.357	2.91762	-98.357	1.44202	-78.957	3.56032	-86.957	1.81186	-72.757	2.37056	-79.157	1.75835	-75.957	2.17943	-118.757	4.5241	-100.157	4.38598	-94.157	2.96133	-112.557	2.60674	-66.957	2.21925	-109.757	2.03529	-67.157	3.5599	-111.957	2.51753
421	3.92112	-89.257	8.76215	-34.657	8.2702	-29.857	11.01394	-34.857	1.27453	-76.657	8.52448	-39.657	2.06589	-71.057	1.20027	-71.457	1.72961	-71.657	0.80178	-70.257	2.91348	-98.257	1.45051	-78.857	3.51078	-86.857	1.87396	-72.657	2.30399	-79.057	1.73336	-75.857	2.15353	-118.657	4.54366	-100.057	4.36566	-94.057	2.9632	-112.457	2.59882	-66.857	2.18157	-109.657	2.04951	-67.057	3.61622	-111.857	2.44259
422	3.92084	-89.157	8.67176	-34.557	8.19728	-29.757	10.95375	-34.757	1.23482	-76.557	8.55003	-39.557	1.99508	-70.957	1.16671	-71.357	1.7077	-71.557	0.79041	-70.157	2.91145	-98.157	1.46201	-78.757	3.46453	-86.757	1.93769	-72.557	2.23851	-78.957	1.71038	-75.757	2.12998	-118.557	4.56437	-99.957	4.34694	-93.957	2.96715	-112.357	2.53497	-66.757	2.14569	-109.557	1.98591	-66.957	3.67379	-111.757	2.3683
423	3.92224	-89.057	8.58262	-34.457	8.12228	-29.657	10.89405	-34.657	1.19793	-76.457	8.53833	-39.457	1.92592	-70.857	1.13406	-71.257	1.68848	-71.457	0.78825	-70.057	2.91151	-98.057	1.47647	-78.657	3.4221	-86.657	2.00333	-72.457	2.17474	-78.857	1.69059	-75.657	2.10882	-118.457	4.58571	-99.857	4.32955	-93.857	2.97317	-112.257	2.4614	-66.657	2.11266	-109.457	1.92396	-66.857	3.73265	-111.657	2.2948
424	3.92529	-88.957	8.49368	-34.357	8.0478	-29.557	10.83446	-34.557	1.16392	-76.357	8.55074	-39.357	1.85816	-70.757	1.10419	-71.157	1.67199	-71.357	0.78617	-69.957	2.91367	-97.957	1.49386	-78.557	3.38229	-86.557	2.07042	-72.357	2.11246	-78.757	1.67194	-75.557	2.09008	-118.357	4.60855	-99.757	4.31375	-93.757	2.98125	-112.157	2.38841	-66.557	2.08121	-109.357	1.86356	-66.757	3.79265	-111.557	2.22243
425	3.93019	-88.857	8.40468	-34.257	7.9719	-29.457	10.77646	-34.457	1.13287	-76.257	8.61564	-39.257	1.79198	-70.657	1.05503	-71.057	1.65828	-71.257	0.78882	-69.857	2.91793	-97.857	1.51503	-78.457	3.34658	-86.457	2.13862	-72.257	2.05176	-78.657	1.65858	-75.457	2.07379	-118.257	4.63474	-99.657	4.29981	-93.657	2.99138	-112.057	2.31702	-66.457	2.0526	-109.257	1.80497	-66.657	3.85356	-111.457	2.15111
426	3.93658	-88.757	8.31588	-34.157	7.89628	-29.357	10.71905	-34.357	1.10488	-76.157	8.68178	-39.157	1.72738	-70.557	1.05717	-70.957	1.64734	-71.157	0.79528	-69.757	2.92428	-97.757	1.53763	-78.357	3.3146	-86.357	2.20813	-72.157	1.99269	-78.557	1.64596	-75.357	2.05996	-118.157	4.65987	-99.557	4.28749	-93.557	3.00355	-111.957	2.24653	-66.357	2.02636	-109.157	1.74809	-66.557	3.91555	-111.357	2.08105
427	3.94509	-88.657	8.22656	-34.057	7.7741	-29.257	10.6621	-34.257	1.08002	-76.057	8.69144	-39.057	1.66443	-70.457	1.03086	-70.857	1.639	-71.057	0.80617	-69.657	2.93271	-97.657	1.56374	-78.257	3.28215	-86.257	2.26972	-72.057	1.93535	-78.457	1.63676	-75.257	2.04863	-118.057	4.6884	-99.457	4.27674	-93.457	3.01774	-111.857	2.17753	-66.257	2.00268	-109.057	1.69329	-66.457	3.92999	-111.257	2.01219
428	3.95533	-88.557	8.13752	-33.957	7.74813	-29.157	10.60575	-34.157	1.05837	-75.957	8.69447	-38.957	1.60324	-70.357	1.00768	-70.757	1.63317	-70.957	0.82077	-69.557	2.94321	-97.557	1.59256	-78.157	3.25427	-86.157	2.32968	-71.957	1.87981	-78.357	1.62893	-75.157	2.03985	-117.957	4.7184	-99.357	4.26764	-93.357	3.03395	-111.757	2.10985	-66.157	1.98147	-108.957	1.64029	-66.357	3.92176	-111.157	1.94474
429	3.9667	-88.457	8.0504	-33.857	7.67532	-29.057	10.55089	-34.057	1.04002	-75.857	8.75116	-38.857	1.54357	-70.257	0.99157	-70.657	1.63067	-70.857	0.83847	-69.457	2.95575	-97.457	1.62369	-78.057	3.22536	-86.057	2.32655	-71.857	1.82615	-78.257	1.62587	-75.057	2.03363	-117.857	4.74929	-99.257	4.26012	-93.257	3.05214	-111.657	2.0431	-66.057	1.96202	-108.857	1.58947	-66.257	3.91265	-111.057	1.8789
430	3.9798	-88.357	7.96345	-33.757	7.6005	-28.957	10.49618	-33.957	1.02503	-75.757	8.8087	-38.757	1.48584	-70.157	0.97798	-70.557	1.63105	-70.757	0.85976	-69.357	2.97034	-97.357	1.65739	-77.957	3.20264	-85.957	2.27088	-71.757	1.77446	-78.157	1.62515	-74.957	2.02997	-117.757	4.7813	-99.157	4.25427	-93.157	3.07229	-111.557	1.97779	-65.957	1.94511	-108.757	1.54085	-66.157	3.90488	-110.957	1.81463
431	3.99521	-88.257	7.87624	-33.657	7.53185	-28.857	10.44166	-33.857	1.01346	-75.657	8.84619	-38.657	1.43046	-70.057	0.96568	-70.457	1.62653	-70.657	0.88432	-69.257	2.98694	-97.257	1.60644	-77.857	3.19197	-85.857	2.20479	-71.657	1.72496	-78.057	1.6266	-74.857	2.02888	-117.657	4.81579	-99.057	4.24184	-93.057	3.09438	-111.457	1.91497	-65.857	1.93187	-108.657	1.49458	-66.057	3.89899	-110.857	1.75193
432	4.01231	-88.157	7.78935	-33.557	7.46266	-28.757	10.38779	-33.757	1.00535	-75.557	8.88823	-38.557	1.37723	-69.957	0.95597	-70.357	1.60266	-70.557	0.91229	-69.157	3.00556	-97.157	1.55561	-77.757	3.18402	-85.757	2.14003	-71.557	1.67711	-77.957	1.6308	-74.757	2.03038	-117.557	4.85132	-98.957	4.23053	-92.957	3.11839	-111.357	1.85271	-65.757	1.92104	-108.557	1.45062	-65.957	3.89483	-110.757	1.69108
433	4.03109	-88.057	7.70284	-33.457	7.39278	-28.657	10.33319	-33.657	1.00072	-75.457	8.93512	-38.457	1.32616	-69.857	0.95163	-70.257	1.58145	-70.457	0.94379	-69.057	3.02615	-97.057	1.50645	-77.657	3.15215	-85.657	2.07653	-71.457	1.63173	-77.857	1.63729	-74.657	2.03445	-117.457	4.88735	-98.857	4.21526	-92.857	3.14429	-111.257	1.793	-65.657	1.91209	-108.457	1.40918	-65.857	3.89225	-110.657	1.63265
434	4.05153	-87.957	7.61645	-33.357	7.32297	-28.557	10.27928	-33.557	0.9996	-75.357	8.9857	-38.357	1.27727	-69.757	0.95086	-70.157	1.56304	-70.357	0.97839	-68.957	3.0487	-96.957	1.45959	-77.557	3.12065	-85.557	2.0145	-71.357	1.5887	-77.757	1.64652	-74.557	2.04109	-117.357	4.92471	-98.757	4.20163	-92.757	3.17204	-111.157	1.73494	-65.557	1.90559	-108.357	1.37022	-65.757	3.89142	-110.557	1.57614
435	4.07362	-87.857	7.53047	-33.257	7.25384	-28.457	10.2289	-33.457	1.00198	-75.257	8.98532	-38.257	1.23105	-69.657	0.95545	-70.057	1.54757	-70.257	1.0158	-68.857	3.07317	-96.857	1.41508	-77.457	3.07387	-85.457	1.95446	-71.257	1.54809	-77.657	1.65946	-74.457	2.05027	-117.257	4.96419	-98.657	4.1897	-92.657	3.20155	-111.057	1.67842	-65.457	1.90257	-108.257	1.33387	-65.657	3.89253	-110.457	1.52096
436	4.09734	-87.757	7.44445	-33.157	7.18374	-28.357	10.17667	-33.357	1.00787	-75.157	8.98769	-38.157	1.18703	-69.557	0.96023	-69.957	1.53471	-70.157	1.0562	-68.757	3.09955	-96.757	1.37303	-77.357	3.02849	-85.357	1.89567	-71.157	1.50997	-77.557	1.67509	-74.357	2.062	-117.157	5.00498	-98.557	4.17938	-92.557	3.23286	-110.957	1.62383	-65.357	1.90222	-108.157	1.30027	-65.557	3.89538	-110.357	1.46787
437	4.12267	-87.657	7.35979	-33.057	7.11839	-28.257	10.12784	-33.257	1.01723	-75.057	8.97926	-38.057	1.14619	-69.457	0.96915	-69.857	1.52501	-70.057	1.09956	-68.657	3.12779	-96.657	1.33357	-77.257	2.98755	-85.257	1.83905	-71.057	1.4744	-77.457	1.69156	-74.257	2.07624	-117.057	5.0469	-98.457	4.17025	-92.457	3.266	-110.857	1.57093	-65.257	1.90413	-108.057	1.26985	-65.457	3.89994	-110.257	1.4177
438	4.14958	-87.557	7.2751	-32.957	7.04612	-28.157	10.07706	-33.157	1.03003	-74.957	8.9774	-37.957	1.10816	-69.357	0.97751	-69.757	1.51826	-69.957	1.14548	-68.557	3.15788	-96.557	1.2968	-77.157	2.94838	-85.157	1.78383	-70.957	1.4415	-77.357	1.71066	-74.157	2.09267	-116.957	5.09009	-98.357	4.16279	-92.357	3.30087	-110.757	1.52017	-65.157	1.90869	-107.957	1.24206	-65.357	3.90623	-110.157	1.36985
439	4.17805	-87.457	7.19076	-32.857	6.9656	-28.057	10.02881	-33.057	1.04646	-74.857	8.98347	-37.857	1.07307	-69.257	0.99658	-69.657	1.51449	-69.857	1.19414	-68.457	3.18976	-96.457	1.2628	-77.057	2.91037	-85.057	1.73076	-70.857	1.41135	-77.257	1.73394	-74.057	2.11201	-116.857	5.04971	-98.257	4.15785	-92.257	3.33743	-110.657	1.47211	-65.057	1.91581	-107.857	1.21736	-65.257	3.91429	-110.057	1.32385
440	4.20807	-87.357	7.10653	-32.757	6.88591	-27.957	9.98131	-32.957	1.06584	-74.757	8.99541	-37.757	1.04101	-69.157	1.01815	-69.557	1.51368	-69.757	1.2453	-68.357	3.22342	-96.357	1.23168	-76.957	2.8742	-84.957	1.67926	-70.757	1.384	-77.157	1.75973	-73.957	2.13282	-116.757	5.1783	-98.157	4.15484	-92.157	3.37564	-110.557	1.4264	-64.957	1.92559	-107.757	1.19573	-65.157	3.92406	-109.957	1.28028
441	4.23961	-87.257	7.02307	-32.657	6.80616	-27.857	9.9337	-32.857	1.08877	-74.657	8.92785	-37.657	1.01186	-69.057	1.04317	-69.457	1.51585	-69.657	1.29842	-68.257	3.25882	-96.257	1.20351	-76.857	2.83938	-84.857	1.63017	-70.657	1.35958	-77.057	1.78819	-73.857	2.15685	-116.657	5.22504	-98.057	4.14492	-92.057	3.41539	-110.457	1.38306	-64.857	1.93854	-107.657	1.17723	-65.057	3.93553	-109.857	1.23917
442	4.27264	-87.157	6.94005	-32.557	6.72696	-27.757	9.88679	-32.757	1.11445	-74.557	8.93735	-37.557	0.98593	-68.957	1.07057	-69.357	1.52099	-69.557	1.35384	-68.157	3.29591	-96.157	1.17839	-76.757	2.80625	-84.757	1.58323	-70.557	1.33798	-76.957	1.81906	-73.757	2.18304	-116.557	5.27294	-97.957	4.13819	-91.957	3.45671	-110.357	1.34192	-64.757	1.95413	-107.557	1.16194	-64.957	3.94869	-109.757	1.20071
443	4.3071	-87.057	6.85707	-32.457	6.65004	-27.657	9.84197	-32.657	1.09267	-74.457	8.933	-37.457	0.96337	-68.857	1.09901	-69.257	1.52908	-69.457	1.41254	-68.057	3.33467	-96.057	1.15624	-76.657	2.77607	-84.657	1.539	-70.457	1.31951	-76.857	1.85236	-73.657	2.21097	-116.457	5.29731	-97.857	4.10724	-91.857	3.49966	-110.257	1.30337	-64.657	1.97148	-107.457	1.15	-64.857	3.96347	-109.657	1.16538
444	4.34287	-86.957	6.77424	-32.357	6.57417	-27.557	9.79619	-32.557	1.02621	-74.357	8.955	-37.357	0.94404	-68.757	1.13056	-69.157	1.5401	-69.357	1.47304	-67.957	3.37506	-95.957	1.13722	-76.557	2.74752	-84.557	1.49731	-70.357	1.30411	-76.757	1.88665	-73.557	2.24116	-116.357	5.32554	-97.757	4.08235	-91.757	3.54413	-110.157	1.26703	-64.557	1.99137	-107.357	1.14142	-64.757	3.97991	-109.557	1.13299
445	4.38016	-86.857	6.69293	-32.257	6.48189	-27.457	9.75191	-32.457	0.9582	-74.257	8.7082	-37.257	0.92853	-68.657	1.16774	-69.057	1.55402	-69.257	1.5355	-67.857	3.41703	-95.857	1.12153	-76.457	2.71877	-84.457	1.45819	-70.257	1.29158	-76.657	1.92571	-73.457	2.27284	-116.257	5.35107	-97.657	4.05737	-91.657	3.57373	-110.057	1.23452	-64.457	2.0144	-107.257	1.13605	-64.657	3.98907	-109.457	1.10427
446	4.41855	-86.757	6.61211	-32.157	6.43021	-27.357	9.70804	-32.357	0.89223	-74.157	8.88522	-37.157	0.91648	-68.557	1.20774	-68.957	1.5707	-69.157	1.59945	-67.757	3.46056	-95.757	1.10814	-76.357	2.69214	-84.357	1.42165	-70.157	1.2822	-76.557	1.9656	-73.357	2.30668	-116.157	5.38461	-97.557	4.03244	-91.557	3.53649	-109.957	1.20494	-64.357	2.03951	-107.157	1.13405	-64.557	3.96203	-109.357	1.07737
447	4.45867	-86.657	6.53063	-32.057	6.36046	-27.257	9.66314	-32.257	0.82842	-74.057	8.98333	-37.057	0.90792	-68.457	1.24892	-68.857	1.5902	-69.057	1.66461	-67.657	3.5056	-95.657	1.09927	-76.257	2.48952	-84.257	1.38709	-70.057	1.27583	-76.457	2.00686	-73.257	2.34405	-116.057	5.42213	-97.457	4.01047	-91.457	3.49276	-109.857	1.1782	-64.257	2.06731	-107.057	1.13523	-64.457	3.8907	-109.257	1.05445
448	4.50014	-86.557	6.44931	-31.957	6.29199	-27.157	9.62008	-32.157	0.76698	-73.957	9.08147	-36.957	0.90289	-68.357	1.29275	-68.757	1.61248	-68.957	1.7314	-67.557	3.55211	-95.557	1.09377	-76.157	2.57534	-84.157	1.35526	-69.957	1.27138	-76.357	2.05009	-73.157	2.38326	-115.957	5.46581	-97.357	3.98892	-91.357	3.45054	-109.757	1.15455	-64.157	2.09681	-106.957	1.13982	-64.357	3.82024	-109.157	1.03481
449	4.54292	-86.457	6.37019	-31.857	6.21801	-27.057	9.54979	-32.057	0.70794	-73.857	9.16844	-36.857	0.90158	-68.257	1.33844	-68.657	1.63749	-68.857	1.79979	-67.457	3.52103	-95.457	1.09162	-76.057	2.55017	-84.057	1.32673	-69.857	1.27091	-76.257	2.09507	-73.057	2.42412	-115.857	5.39879	-97.257	3.97248	-91.257	3.4099	-109.657	1.13424	-64.057	2.12944	-106.857	1.14793	-64.257	3.74866	-109.057	1.01868
450	4.58699	-86.357	6.29138	-31.757	6.1433	-26.957	9.48016	-31.957	0.65162	-73.757	9.07413	-36.757	0.9039	-68.157	1.38658	-68.557	1.66517	-68.757	1.86959	-67.357	3.44625	-95.357	1.09287	-75.957	2.53145	-83.957	1.30113	-69.757	1.27365	-76.157	2.14191	-72.957	2.46672	-115.757	5.33564	-97.157	3.95802	-91.157	3.37084	-109.557	1.1169	-63.957	2.16404	-106.757	1.15934	-64.157	3.67779	-108.957	1.00587
451	4.63222	-86.257	6.21258	-31.657	6.06108	-26.857	9.39526	-31.857	0.59835	-73.657	8.97993	-36.657	0.9097	-68.057	1.43823	-68.457	1.6955	-68.657	1.91937	-67.257	3.37239	-95.257	1.09755	-75.857	2.3899	-83.857	1.27803	-69.657	1.27857	-76.057	2.18394	-72.857	2.50943	-115.657	5.28099	-97.057	3.94337	-91.057	3.33344	-109.457	1.10323	-63.857	2.20059	-106.657	1.1739	-64.057	3.60801	-108.857	0.99596
452	4.67863	-86.157	6.13314	-31.557	5.97952	-26.757	9.31905	-31.757	0.54821	-73.557	8.88584	-36.557	0.91911	-67.957	1.49212	-68.357	1.72815	-68.557	1.97178	-67.157	3.2992	-95.157	1.10562	-75.757	2.42485	-83.757	1.25801	-69.557	1.28669	-75.957	2.23171	-72.757	2.554	-115.557	5.23202	-96.957	3.93072	-90.957	3.2977	-109.357	1.09258	-63.757	2.23926	-106.557	1.19182	-63.957	3.53894	-108.757	0.98922
453	4.72643	-86.057	6.00534	-31.457	5.90068	-26.657	9.2376	-31.657	0.50135	-73.457	8.79194	-36.457	0.93204	-67.857	1.5488	-68.257	1.7635	-68.457	1.91966	-67.057	3.22711	-95.057	1.11703	-75.657	2.36182	-83.657	1.24187	-69.457	1.29772	-75.857	2.18712	-72.657	2.55196	-115.457	5.17032	-96.857	3.92248	-90.857	3.26367	-109.257	1.08522	-63.657	2.28008	-106.457	1.21285	-63.857	3.47094	-108.657	0.98736
454	4.77516	-85.957	5.87698	-31.357	5.81968	-26.557	9.15633	-31.557	0.45803	-73.357	8.69796	-36.357	0.9485	-67.757	1.60738	-68.157	1.80124	-68.357	1.87141	-66.957	3.156	-94.957	1.13176	-75.557	2.30193	-83.557	1.22817	-69.357	1.3118	-75.757	2.14442	-72.557	2.55049	-115.357	5.10802	-96.757	3.91457	-90.757	3.23138	-109.157	1.08127	-63.557	2.32288	-106.357	1.23678	-63.757	3.40398	-108.557	0.98886
455	4.82528	-85.857	5.27923	-31.257	5.74275	-26.457	9.0654	-31.457	0.4184	-73.257	8.60419	-36.257	0.96872	-67.657	1.66572	-68.057	1.84131	-68.257	1.80485	-66.857	3.08605	-94.857	1.14974	-75.457	2.23647	-83.457	1.21816	-69.257	1.32946	-75.657	2.08797	-72.457	2.54869	-115.257	5.04393	-96.657	3.91052	-90.657	3.20086	-109.057	1.08048	-63.457	2.36761	-106.257	1.26388	-63.657	3.33826	-108.457	0.9933
456	4.87653	-85.757	5.53378	-31.157	5.66575	-26.357	8.99524	-31.357	0.38273	-73.157	8.51053	-36.157	0.99232	-67.557	1.7259	-67.957	1.88362	-68.157	1.7399	-66.757	3.01675	-94.757	1.17094	-75.357	2.17401	-83.357	1.21137	-69.157	1.35016	-75.557	2.03182	-72.357	2.54922	-115.157	4.9807	-96.557	3.90664	-90.557	3.17215	-108.957	1.08311	-63.357	2.41422	-106.157	1.29394	-63.557	3.27366	-108.357	1.00124
457	4.92887	-85.657	5.44475	-31.057	5.58838	-26.257	8.90225	-31.257	0.35132	-73.057	8.41704	-36.057	1.01922	-67.457	1.7899	-67.857	1.92778	-68.057	1.6775	-66.657	2.94884	-94.657	1.19544	-75.257	1.92021	-83.257	1.20755	-69.057	1.37368	-75.457	1.97752	-72.257	2.55053	-115.057	4.91611	-96.457	3.90569	-90.457	3.14528	-108.857	1.08973	-63.257	2.46239	-106.057	1.32672	-63.457	3.21021	-108.257	1.01266
458	4.98216	-85.557	5.35603	-30.957	5.51129	-26.157	8.83463	-31.157	0.32426	-72.957	8.32368	-35.957	1.04931	-67.357	1.85507	-67.757	1.97405	-67.957	1.61672	-66.557	2.88209	-94.557	1.22226	-75.157	1.94542	-83.157	1.207	-68.957	1.40011	-75.357	1.9251	-72.157	2.55099	-114.957	4.85243	-96.357	3.90548	-90.357	3.12027	-108.757	1.09954	-63.157	2.51233	-105.957	1.36228	-63.357	3.14779	-108.157	1.02752
459	4.9719	-85.457	5.26747	-30.857	5.4313	-26.057	8.75622	-31.057	0.30165	-72.857	8.23044	-35.857	1.08234	-67.257	1.92154	-67.657	2.02284	-67.857	1.55924	-66.457	2.81656	-94.457	1.25271	-75.057	1.91139	-83.057	1.20974	-68.857	1.42892	-75.257	1.87417	-72.057	2.49732	-114.857	4.78871	-96.257	3.90812	-90.257	3.09716	-108.657	1.11238	-63.057	2.56432	-105.857	1.40091	-63.257	3.08665	-108.057	1.04632
460	4.92213	-85.357	5.17918	-30.757	5.35182	-25.957	8.67738	-30.957	0.28371	-72.757	8.13733	-35.757	1.11823	-67.157	1.98946	-67.557	2.07319	-67.757	1.5031	-66.357	2.7523	-94.357	1.28528	-74.957	1.8828	-82.957	1.21574	-68.757	1.46048	-75.157	1.82529	-71.957	2.44531	-114.757	4.72589	-96.157	3.9114	-90.157	3.07596	-108.557	1.12853	-62.957	2.61795	-105.757	1.4417	-63.157	3.02664	-107.957	1.06723
461	4.84123	-85.257	5.09142	-30.657	5.2431	-25.857	8.59762	-30.857	0.27035	-72.657	8.04436	-35.657	1.15713	-67.057	2.03575	-67.457	2.12568	-67.657	1.44852	-66.257	2.68934	-94.257	1.32137	-74.857	1.86054	-82.857	1.22539	-68.657	1.49554	-75.057	1.77923	-71.857	2.39525	-114.657	4.66584	-96.057	3.91952	-90.057	3.05661	-108.457	1.14834	-62.857	2.67268	-105.657	1.48525	-63.057	2.96823	-107.857	1.09276
462	4.75673	-85.157	5.00392	-30.557	5.19029	-25.757	8.51829	-30.757	0.26188	-72.557	7.95153	-35.557	1.19836	-66.957	2.08551	-67.357	2.10207	-67.557	1.39552	-66.157	2.62777	-94.157	1.36016	-74.757	1.84409	-82.757	1.23826	-68.557	1.53326	-74.957	1.73537	-71.757	2.34696	-114.557	4.60684	-95.957	3.92887	-89.957	3.03923	-108.357	1.17116	-62.757	2.72848	-105.557	1.5312	-62.957	2.91115	-107.757	1.12052
463	4.67302	-85.057	4.91661	-30.457	5.10858	-25.657	8.44243	-30.657	0.25864	-72.457	7.85889	-35.457	1.24291	-66.857	2.02092	-67.257	2.05834	-67.457	1.3459	-66.057	2.56764	-94.057	1.40154	-74.657	1.75114	-82.657	1.25391	-68.457	1.57265	-74.857	1.69308	-71.657	2.30047	-114.457	4.54951	-95.857	3.94124	-89.857	3.02395	-108.257	1.19677	-62.657	2.78698	-105.457	1.57914	-62.857	2.85529	-107.657	1.15126
464	4.58923	-84.957	4.8295	-30.357	5.02673	-25.557	8.36705	-30.557	0.26038	-72.357	7.76631	-35.357	1.29002	-66.757	1.95919	-67.157	2.0167	-67.357	1.29862	-65.957	2.50902	-93.957	1.44541	-74.557	1.84662	-82.557	1.27241	-68.357	1.61446	-74.757	1.65316	-71.557	2.25589	-114.357	4.4929	-95.757	3.95471	-89.757	3.01068	-108.157	1.22525	-62.557	2.84693	-105.357	1.62953	-62.757	2.80091	-107.557	1.18499
465	4.50625	-84.857	4.74318	-30.257	4.91437	-25.457	8.29066	-30.457	0.26709	-72.257	7.67386	-35.257	1.33956	-66.657	1.8936	-67.057	1.97819	-67.257	1.25237	-65.857	2.45196	-93.857	1.4917	-74.457	1.84502	-82.457	1.29476	-68.257	1.65914	-74.657	1.61676	-71.457	2.21334	-114.257	4.43544	-95.657	3.9703	-89.657	2.99943	-108.057	1.25731	-62.457	2.90763	-105.257	1.68188	-62.657	2.74849	-107.457	1.22253
466	4.42377	-84.757	4.65713	-30.157	4.84671	-25.357	8.21473	-30.357	0.27871	-72.157	7.58148	-35.157	1.39144	-66.557	1.82956	-66.957	1.94021	-67.157	1.20876	-65.757	2.39652	-93.757	1.5403	-74.357	1.84725	-82.357	1.31919	-68.157	1.70614	-74.557	1.58228	-71.357	2.17278	-114.157	4.3787	-95.557	3.98702	-89.557	2.99023	-107.957	1.29224	-62.357	2.96962	-105.157	1.73646	-62.557	2.6972	-107.357	1.26268
467	4.34175	-84.657	4.5715	-30.057	4.65776	-25.257	8.10924	-30.257	0.29515	-72.057	7.48941	-35.057	1.44553	-66.457	1.76894	-66.857	1.90607	-67.057	1.16907	-65.657	2.34278	-93.657	1.59127	-74.257	1.85461	-82.257	1.34707	-68.057	1.75484	-74.457	1.55043	-71.257	2.13421	-114.057	4.32407	-95.457	4.00553	-89.457	2.98305	-107.857	1.32981	-62.257	3.03334	-105.057	1.7929	-62.457	2.64787	-107.257	1.30465
468	4.26012	-84.557	4.48621	-29.957	4.70344	-25.157	8.0666	-30.157	0.31631	-71.957	7.39751	-34.957	1.50173	-66.357	1.7101	-66.757	1.87268	-66.957	1.13222	-65.557	2.2908	-93.557	1.64416	-74.157	1.86897	-82.157	1.37783	-67.957	1.80581	-74.357	1.52126	-71.157	2.0978	-113.957	4.27079	-95.357	4.02497	-89.357	2.97795	-107.757	1.37006	-62.157	3.0983	-104.957	1.85096	-62.357	2.60017	-107.157	1.3492
469	4.17924	-84.457	4.40157	-29.857	4.63448	-25.057	7.99204	-30.057	0.34194	-71.857	7.30578	-34.857	1.55974	-66.257	1.65172	-66.657	1.84269	-66.857	1.0978	-65.457	2.24065	-93.457	1.6991	-74.057	1.89194	-82.057	1.41131	-67.857	1.85919	-74.257	1.4947	-71.057	2.06381	-113.857	4.22025	-95.257	4.04993	-89.257	2.97492	-107.657	1.41263	-62.057	3.16408	-104.857	1.91111	-62.257	2.5542	-107.057	1.39719
470	4.09896	-84.357	4.31739	-29.757	4.56657	-24.957	7.91799	-29.957	0.37197	-71.757	7.21422	-34.757	1.61966	-66.157	1.59528	-66.557	1.81518	-66.757	1.06644	-65.357	2.19239	-93.357	1.75585	-73.957	1.92086	-81.957	1.44747	-67.757	1.91468	-74.157	1.4707	-70.957	2.03175	-113.757	4.17097	-95.157	4.07584	-89.157	2.97397	-107.557	1.45769	-61.957	3.23089	-104.757	1.97296	-62.157	2.50997	-106.957	1.44733
471	4.01929	-84.257	4.23355	-29.657	4.49986	-24.857	7.84485	-29.857	0.40633	-71.657	7.12285	-34.657	1.68133	-66.057	1.541	-66.457	1.79022	-66.657	1.03851	-65.257	2.14611	-93.257	1.77935	-73.857	1.90883	-81.857	1.48637	-67.657	1.97138	-74.057	1.4502	-70.857	2.00232	-113.657	4.12363	-95.057	4.10448	-89.057	2.97509	-107.457	1.50542	-61.857	3.29878	-104.657	2.03595	-62.057	2.46765	-106.857	1.49896
472	3.94027	-84.157	4.15021	-29.557	4.43427	-24.757	7.7716	-29.757	0.44459	-71.557	7.03167	-34.557	1.74474	-65.957	1.48849	-66.357	1.76784	-66.557	1.01311	-65.157	2.10186	-93.157	1.77994	-73.757	1.86738	-81.757	1.52779	-67.557	2.02983	-73.957	1.43259	-70.757	1.97528	-113.557	4.07704	-94.957	4.13447	-88.957	2.97828	-107.357	1.55544	-61.757	3.36771	-104.557	2.10082	-61.957	2.42718	-106.757	1.55276
473	3.86191	-84.057	4.06732	-29.457	4.36984	-24.657	7.70023	-29.657	0.48665	-71.457	6.94068	-34.457	1.80637	-65.857	1.43861	-66.257	1.74811	-66.457	0.99238	-65.057	2.05973	-93.057	1.78206	-73.657	1.82423	-81.657	1.57161	-67.457	2.0903	-73.857	1.41741	-70.657	1.95067	-113.457	4.0294	-94.857	4.16516	-88.857	2.98354	-107.257	1.60739	-61.657	3.43758	-104.457	2.16435	-61.857	2.38854	-106.657	1.59705
474	3.78425	-83.957	3.98499	-29.357	4.30662	-24.557	7.62748	-29.557	0.53233	-71.357	6.84989	-34.357	1.86645	-65.757	1.3908	-66.157	1.73106	-66.357	0.97421	-64.957	2.01978	-92.957	1.78693	-73.557	1.78333	-81.557	1.61776	-67.357	2.15184	-73.757	1.4052	-70.557	1.92855	-113.357	3.98312	-94.757	4.19768	-88.757	2.99086	-107.157	1.66142	-61.557	3.5084	-104.357	2.20391	-61.757	2.35182	-106.557	1.64355
475	3.70732	-83.857	3.90326	-29.257	4.24547	-24.457	7.55653	-29.457	0.58153	-71.257	6.75931	-34.257	1.87553	-65.657	1.3467	-66.057	1.71673	-66.257	0.9595	-64.857	1.98208	-92.857	1.79447	-73.457	1.74498	-81.457	1.66548	-67.257	2.21498	-73.657	1.39615	-70.457	1.90884	-113.257	3.94184	-94.657	4.22757	-88.657	3.00023	-107.057	1.7175	-61.457	3.5802	-104.257	2.22109	-61.657	2.31759	-106.457	1.63431
476	3.63115	-83.757	3.82213	-29.157	4.18568	-24.357	7.48619	-29.357	0.63354	-71.157	6.66894	-34.157	1.88708	-65.557	1.30495	-65.957	1.68608	-66.157	0.94829	-64.757	1.94671	-92.757	1.80473	-73.357	1.70905	-81.357	1.71536	-67.157	2.2796	-73.557	1.38947	-70.357	1.89166	-113.157	3.90036	-94.557	4.25919	-88.557	3.01163	-106.957	1.77548	-61.357	3.65288	-104.157	2.24057	-61.557	2.28551	-106.357	1.62297
477	3.55576	-83.657	3.74166	-29.057	4.12669	-24.257	7.41744	-29.257	0.6889	-71.057	6.57879	-34.057	1.90135	-65.457	1.26497	-65.857	1.6223	-66.057	0.94067	-64.657	1.91372	-92.657	1.81776	-73.257	1.67559	-81.257	1.7682	-67.057	2.34606	-73.457	1.38683	-70.257	1.87709	-113.057	3.85787	-94.457	4.26662	-88.457	3.02507	-106.857	1.8352	-61.257	3.72004	-104.057	2.26233	-61.457	2.25564	-106.257	1.60012
478	3.48121	-83.557	3.66187	-28.957	4.06897	-24.157	7.34793	-29.157	0.74705	-70.957	6.48886	-33.957	1.91823	-65.357	1.2274	-65.757	1.56026	-65.957	0.93662	-64.557	1.88319	-92.557	1.83346	-73.157	1.64482	-81.157	1.82301	-66.957	2.4139	-73.357	1.38728	-70.157	1.86516	-112.957	3.81708	-94.357	4.2765	-88.357	3.04051	-106.757	1.89648	-61.157	3.78733	-103.957	2.28644	-61.357	2.228	-106.157	1.58003
479	3.40751	-83.457	3.58282	-28.857	4.01265	-24.057	7.27853	-29.057	0.80778	-70.857	6.39918	-33.857	1.93758	-65.257	1.19347	-65.657	1.50006	-65.857	0.9357	-64.457	1.85517	-92.457	1.85214	-73.057	1.61629	-81.057	1.87961	-66.857	2.47232	-73.257	1.39118	-70.057	1.85588	-112.857	3.78066	-94.257	4.28675	-88.257	3.05786	-106.657	1.95973	-61.057	3.79662	-103.857	2.3129	-61.257	2.20252	-106.057	1.56276
480	3.33471	-83.357	3.50449	-28.757	3.95767	-23.957	7.20973	-28.957	0.87093	-70.757	6.30973	-33.757	1.95945	-65.157	1.16209	-65.557	1.44179	-65.757	0.93837	-64.357	1.82973	-92.357	1.8726	-72.957	1.59044	-80.957	1.93802	-66.757	2.53158	-73.157	1.39778	-69.957	1.84927	-112.757	3.7458	-94.157	4.29899	-88.157	3.07718	-106.557	2.02455	-60.957	3.80726	-103.757	2.34161	-61.157	2.17934	-105.957	1.54797
481	3.26286	-83.257	3.4267	-28.657	3.89829	-23.857	7.14388	-28.857	0.93631	-70.657	6.22054	-33.657	1.98432	-65.057	1.13384	-65.457	1.38557	-65.657	0.94551	-64.257	1.80692	-92.257	1.8961	-72.857	1.56735	-80.857	1.99754	-66.657	2.55573	-73.057	1.40712	-69.857	1.84538	-112.657	3.71208	-94.057	4.31482	-88.057	3.09853	-106.457	2.0907	-60.857	3.80022	-103.657	2.37246	-61.057	2.15849	-105.857	1.53594
482	3.19198	-83.157	3.34971	-28.557	3.84019	-23.757	7.0788	-28.757	1.00377	-70.557	6.1316	-33.557	2.01088	-64.957	1.10856	-65.357	1.3314	-65.557	0.9562	-64.157	1.78678	-92.157	1.9219	-72.757	1.54701	-80.757	2.05871	-66.557	2.57546	-72.957	1.41912	-69.757	1.84419	-112.557	3.67931	-93.957	4.33289	-87.957	3.12179	-106.357	2.15826	-60.757	3.79488	-103.557	2.40531	-60.957	2.13997	-105.757	1.52646
483	3.12194	-83.057	3.27379	-28.457	3.78018	-23.657	7.01298	-28.657	1.07314	-70.457	6.04294	-33.457	2.04033	-64.857	1.087	-65.257	1.27942	-65.457	0.96946	-64.057	1.76938	-92.057	1.95045	-72.657	1.52945	-80.657	2.12208	-66.457	2.50909	-72.857	1.43454	-69.657	1.84534	-112.457	3.64884	-93.857	4.35343	-87.857	3.12015	-106.257	2.22715	-60.657	3.79165	-103.457	2.44008	-60.857	2.12407	-105.657	1.5208
484	3.05297	-82.957	3.19856	-28.357	3.72127	-23.557	6.94781	-28.557	1.14423	-70.357	5.95455	-33.357	2.07209	-64.757	1.06856	-65.157	1.22982	-65.357	0.98619	-63.957	1.75475	-91.957	1.9814	-72.557	1.5149	-80.557	2.18694	-66.357	2.44347	-72.757	1.45293	-69.557	1.84919	-112.357	3.61934	-93.757	4.37635	-87.757	3.09389	-106.157	2.29728	-60.557	3.78966	-103.357	2.47712	-60.757	2.11039	-105.557	1.51734
485	2.98529	-82.857	3.12424	-28.257	3.66553	-23.457	6.88314	-28.457	1.21698	-70.257	5.86645	-33.257	2.10614	-64.657	1.053	-65.057	1.18298	-65.257	1.00739	-63.857	1.74291	-91.857	2.0141	-72.457	1.50335	-80.457	2.25301	-66.257	2.37938	-72.657	1.47472	-69.457	1.85769	-112.257	3.5901	-93.657	4.39173	-87.657	3.01142	-106.057	2.36706	-60.457	3.78993	-103.257	2.51606	-60.657	2.0994	-105.457	1.51716
486	2.91876	-82.757	3.05085	-28.157	3.61111	-23.357	6.8192	-28.357	1.29127	-70.157	5.77864	-33.157	2.14228	-64.557	1.04015	-64.957	1.13819	-65.157	1.03093	-63.757	1.73391	-91.757	2.04904	-72.357	1.49477	-80.357	2.32011	-66.157	2.31654	-72.557	1.49901	-69.357	1.86591	-112.157	3.5625	-93.557	4.41083	-87.557	2.92963	-105.957	2.43781	-60.357	3.79196	-103.157	2.55688	-60.557	2.09092	-105.357	1.5192
487	2.85345	-82.657	2.97794	-28.057	3.557	-23.257	6.75716	-28.257	1.36701	-70.057	5.69115	-33.057	2.18059	-64.457	1.03144	-64.857	1.09657	-65.057	1.05805	-63.657	1.72776	-91.657	2.08665	-72.257	1.48897	-80.257	2.38816	-66.057	2.25517	-72.457	1.52629	-69.257	1.87811	-112.057	3.53956	-93.457	4.42622	-87.457	2.84853	-105.857	2.46507	-60.257	3.79486	-103.057	2.59974	-60.457	2.08492	-105.257	1.52537
488	2.7894	-82.557	2.90595	-27.957	3.50443	-23.157	6.69554	-28.157	1.44408	-69.957	5.60397	-32.957	2.22092	-64.357	1.02619	-64.757	1.0578	-64.957	1.0884	-63.557	1.72448	-91.557	2.12573	-72.157	1.48619	-80.157	2.45723	-65.957	2.19486	-72.357	1.556	-69.157	1.89207	-111.957	3.51817	-93.357	4.4491	-87.357	2.76818	-105.757	2.49426	-60.157	3.79952	-102.957	2.64442	-60.357	2.08141	-105.157	1.53449
489	2.72651	-82.457	2.83631	-27.857	3.45352	-23.057	6.63411	-28.057	1.52261	-69.857	5.51712	-32.857	2.26284	-64.257	1.02517	-64.657	1.02199	-64.857	1.12206	-63.457	1.72408	-91.457	2.16832	-72.057	1.48639	-80.057	2.52838	-65.857	2.13522	-72.257	1.58851	-69.057	1.90891	-111.857	3.49844	-93.257	4.40758	-87.257	2.68861	-105.657	2.52498	-60.057	3.80767	-102.857	2.69072	-60.257	2.08041	-105.057	1.54586
490	2.66465	-82.357	2.76723	-27.757	3.40391	-22.957	6.5735	-27.957	1.60165	-69.757	5.43062	-32.757	2.30667	-64.157	1.02763	-64.557	0.98924	-64.757	1.15866	-63.357	1.72656	-91.357	2.20725	-71.957	1.48959	-79.957	2.59924	-65.757	2.07723	-72.157	1.62334	-68.957	1.92743	-111.757	3.48052	-93.157	4.35257	-87.157	2.60986	-105.557	2.55775	-59.957	3.81577	-102.757	2.73878	-60.157	2.08186	-104.957	1.55985
491	2.60436	-82.257	2.69866	-27.657	3.35634	-22.857	6.50694	-27.857	1.66573	-69.657	5.34447	-32.657	2.32246	-64.057	1.03259	-64.457	0.95968	-64.657	1.19786	-63.257	1.7319	-91.257	2.1478	-71.857	1.49621	-79.857	2.67225	-65.657	2.02146	-72.057	1.66083	-68.857	1.95013	-111.657	3.46338	-93.057	4.27382	-87.057	2.53198	-105.457	2.59299	-59.857	3.82669	-102.657	2.78845	-60.057	2.08625	-104.857	1.57772
492	2.54555	-82.157	2.6313	-27.557	3.31042	-22.757	6.44065	-27.757	1.61162	-69.557	5.25869	-32.557	2.32272	-63.957	1.04098	-64.357	0.9334	-64.557	1.2398	-63.157	1.74011	-91.157	2.08999	-71.757	1.5058	-79.757	2.74628	-65.557	1.9675	-71.957	1.70075	-68.757	1.97478	-111.557	3.44821	-92.957	4.1919	-86.957	2.45501	-105.357	2.62933	-59.757	3.83934	-102.557	2.83981	-59.957	2.09268	-104.757	1.59793
493	2.4887	-82.057	2.56504	-27.457	3.2671	-22.657	6.36708	-27.657	1.55717	-69.457	5.17308	-32.457	2.29504	-63.857	1.05355	-64.257	0.91049	-64.457	1.28462	-63.057	1.75115	-91.057	2.03382	-71.657	1.51803	-79.657	2.80217	-65.457	1.91506	-71.857	1.74309	-68.657	2.00176	-111.457	3.43582	-92.857	4.11419	-86.857	2.37901	-105.257	2.66832	-59.657	3.85268	-102.457	2.89277	-59.857	2.10203	-104.657	1.62104
494	2.43346	-81.957	2.5001	-27.357	3.22527	-22.557	6.2938	-27.557	1.50481	-69.357	5.08765	-32.357	2.2695	-63.757	1.06908	-64.157	0.89104	-64.357	1.33156	-62.957	1.765	-90.957	1.97944	-71.557	1.5332	-79.557	2.8307	-65.357	1.86455	-71.757	1.78768	-68.557	2.03113	-111.357	3.42527	-92.757	4.03715	-86.757	2.30403	-105.157	2.70917	-59.557	3.86775	-102.357	2.94724	-59.757	2.11377	-104.557	1.64639
495	2.37991	-81.857	2.43622	-27.257	3.18419	-22.457	6.2198	-27.457	1.45466	-69.257	5.00305	-32.257	2.24625	-63.657	1.08848	-64.057	0.87512	-64.257	1.37791	-62.857	1.78163	-90.857	1.92693	-71.457	1.55076	-79.457	2.81935	-65.257	1.81628	-71.657	1.8343	-68.457	2.06258	-111.257	3.4158	-92.657	3.9599	-86.657	2.23012	-105.057	2.75183	-59.457	3.88554	-102.257	3.00315	-59.657	2.12792	-104.457	1.675
496	2.32811	-81.757	2.3737	-27.157	3.14496	-22.357	6.14724	-27.357	1.40681	-69.157	4.91887	-32.157	2.22533	-63.557	1.11025	-63.957	0.8628	-64.157	1.42664	-62.757	1.80101	-90.757	1.87637	-71.357	1.57121	-79.357	2.80995	-65.157	1.76991	-71.557	1.88297	-68.357	2.09632	-111.157	3.40825	-92.557	3.88317	-86.557	2.15705	-104.957	2.79625	-59.357	3.90393	-102.157	3.06047	-59.557	2.14444	-104.357	1.70554
497	2.27812	-81.657	2.31276	-27.057	3.10868	-22.257	6.07659	-27.257	1.36135	-69.057	4.83514	-32.057	2.2071	-63.457	1.13559	-63.857	0.85403	-64.057	1.47724	-62.657	1.82307	-90.657	1.82783	-71.257	1.59168	-79.257	2.80262	-65.057	1.72579	-71.457	1.91779	-68.257	2.13238	-111.057	3.40277	-92.457	3.80718	-86.457	2.08555	-104.857	2.842	-59.257	3.92366	-102.057	3.11913	-59.457	2.16339	-104.257	1.73915
498	2.23002	-81.557	2.25339	-26.957	3.07432	-22.157	6.00606	-27.157	1.3184	-68.957	4.75186	-31.957	2.19081	-63.357	1.1636	-63.757	0.8489	-63.957	1.53005	-62.557	1.84778	-90.557	1.78139	-71.157	1.60543	-79.157	2.79736	-64.957	1.68394	-71.357	1.95041	-68.157	2.1706	-110.957	3.39929	-92.357	3.73192	-86.357	2.01504	-104.757	2.88936	-59.157	3.94504	-101.957	3.1791	-59.357	2.18474	-104.157	1.7752
499	2.18387	-81.457	2.19598	-26.857	3.04172	-22.057	5.93924	-27.057	1.27806	-68.857	4.66907	-31.857	2.17723	-63.257	1.19521	-63.657	0.84749	-63.857	1.5852	-62.457	1.87509	-90.457	1.73715	-71.057	1.57834	-79.057	2.7868	-64.857	1.6445	-71.257	1.89334	-68.057	2.21097	-110.857	3.39832	-92.257	3.65739	-86.257	1.94599	-104.657	2.93907	-59.057	3.95331	-101.857	3.24007	-59.257	2.20869	-104.057	1.81331
500	2.13975	-81.357	2.14031	-26.757	3.01014	-21.957	5.87338	-26.957	1.24043	-68.757	4.58677	-31.757	2.16609	-63.157	1.2293	-63.557	0.84979	-63.757	1.64235	-62.357	1.90492	-90.357	1.69517	-70.957	1.55572	-78.957	2.77821	-64.757	1.60752	-71.157	1.8384	-67.957	2.2534	-110.757	3.39893	-92.157	3.58366	-86.157	1.87834	-104.557	2.9893	-58.957	3.96224	-101.757	3.30238	-59.157	2.23494	-103.957	1.85374
501	2.09764	-81.257	2.08633	-26.657	2.98181	-21.857	5.8085	-26.857	1.20561	-68.657	4.50498	-31.657	2.15725	-63.057	1.2666	-63.457	0.85608	-63.657	1.70106	-62.257	1.9371	-90.257	1.65552	-70.857	1.53755	-78.857	2.75523	-64.657	1.57305	-71.057	1.78467	-67.857	2.29798	-110.657	3.40185	-92.057	3.51088	-86.057	1.81229	-104.457	3.04179	-58.857	3.97151	-101.657	3.35629	-59.057	2.26335	-103.857	1.89657
502	2.05765	-81.157	2.03392	-26.557	2.9551	-21.757	5.74478	-26.757	1.1737	-68.557	4.42353	-31.557	2.15089	-62.957	1.30662	-63.357	0.86557	-63.557	1.7616	-62.157	1.97158	-90.157	1.61808	-70.757	1.52309	-78.757	2.73344	-64.557	1.54098	-70.957	1.73246	-67.757	2.34408	-110.557	3.40637	-91.957	3.439	-85.957	1.74763	-104.357	3.09574	-58.757	3.98252	-101.557	3.3767	-58.957	2.2938	-103.757	1.94104
503	2.02019	-81.057	1.98368	-26.457	2.93093	-21.657	5.68424	-26.657	1.14479	-68.457	4.34284	-31.457	2.14714	-62.857	1.34945	-63.257	0.87898	-63.457	1.82432	-62.057	2.0088	-90.057	1.58345	-70.657	1.48204	-78.657	2.71157	-64.457	1.51198	-70.857	1.68348	-67.657	2.39179	-110.457	3.41295	-91.857	3.36849	-85.857	1.68473	-104.257	3.15102	-58.657	3.99528	-101.457	3.36695	-58.857	2.32667	-103.657	1.98823
504	1.98435	-80.957	1.93548	-26.357	2.90843	-21.557	5.62437	-26.557	1.11897	-68.357	4.26273	-31.357	2.14589	-62.757	1.39474	-63.157	0.89596	-63.357	1.88867	-61.957	2.04794	-89.957	1.55141	-70.557	1.48964	-78.557	2.6919	-64.357	1.48573	-70.757	1.63638	-67.557	2.4413	-110.357	3.42136	-91.757	3.29844	-85.757	1.62358	-104.157	3.20766	-58.557	4.00975	-101.357	3.35911	-58.757	2.36163	-103.557	2.03743
505	1.95132	-80.857	1.88951	-26.257	2.88835	-21.457	5.56186	-26.457	1.09632	-68.257	4.18322	-31.257	2.14711	-62.657	1.44218	-63.057	0.91646	-63.257	1.95436	-61.857	2.08948	-89.857	1.52203	-70.457	1.45305	-78.457	2.67407	-64.257	1.46167	-70.657	1.59086	-67.457	2.49348	-110.257	3.43179	-91.657	3.22912	-85.657	1.56426	-104.057	3.26574	-58.457	4.02575	-101.257	3.35307	-58.657	2.39857	-103.457	2.08767
506	1.92072	-80.757	1.84567	-26.157	2.86982	-21.357	5.51215	-26.357	1.07691	-68.157	4.10434	-31.157	2.15082	-62.557	1.49195	-62.957	0.9404	-63.157	2.02122	-61.757	2.13314	-89.757	1.49537	-70.357	1.47241	-78.357	2.65848	-64.157	1.44055	-70.557	1.5477	-67.357	2.54733	-110.157	3.44399	-91.557	3.16084	-85.557	1.50686	-103.957	3.32502	-58.357	4.04344	-101.157	3.34896	-58.557	2.43753	-103.357	2.13979
507	1.8926	-80.657	1.80371	-26.057	2.85446	-21.257	5.45768	-26.257	1.0608	-68.057	4.02612	-31.057	2.15696	-62.457	1.54422	-62.857	0.96746	-63.057	2.08999	-61.657	2.17886	-89.657	1.47141	-70.257	1.46574	-78.257	2.64589	-64.057	1.42298	-70.457	1.50721	-67.257	2.58449	-110.057	3.45203	-91.457	3.09301	-85.457	1.45142	-103.857	3.38524	-58.257	4.06267	-101.057	3.34686	-58.457	2.4784	-103.257	2.16887
508	1.86704	-80.557	1.76402	-25.957	2.84093	-21.157	5.40692	-26.157	1.04806	-67.957	3.94857	-30.957	2.1652	-62.357	1.59858	-62.757	0.99778	-62.957	2.15971	-61.557	2.22658	-89.557	1.45031	-70.157	1.4598	-78.157	2.63457	-63.957	1.40833	-70.357	1.46876	-67.157	2.58946	-109.957	3.45535	-91.357	3.0263	-85.357	1.39812	-103.757	3.44667	-58.157	4.08352	-100.957	3.34653	-58.357	2.5211	-103.157	2.20021
509	1.84407	-80.457	1.7276	-25.857	2.8301	-21.057	5.33547	-26.057	1.03873	-67.857	3.87174	-30.857	2.17703	-62.257	1.65449	-62.657	1.03147	-62.857	2.23092	-61.457	2.27621	-89.457	1.43218	-70.057	1.46047	-78.057	2.62654	-63.857	1.39662	-70.257	1.43373	-67.057	2.53761	-109.857	3.45775	-91.257	2.9634	-85.257	1.34713	-103.657	3.50835	-58.057	4.10634	-100.857	3.34813	-58.257	2.56591	-103.057	2.13897
510	1.82376	-80.357	1.69254	-25.757	2.81941	-20.957	5.26455	-25.957	1.03284	-67.757	3.79564	-30.757	2.19002	-62.157	1.71234	-62.557	1.06819	-62.757	2.30335	-61.357	2.32769	-89.357	1.417	-69.957	1.46422	-77.957	2.62037	-63.757	1.38784	-70.157	1.40145	-66.957	2.48744	-109.757	3.462	-91.157	2.89743	-85.157	1.2985	-103.557	3.55244	-57.957	4.13025	-100.757	3.35165	-58.157	2.61211	-102.957	2.07968
511	1.80614	-80.257	1.66131	-25.657	2.79581	-20.857	5.18024	-25.857	1.03041	-67.657	3.72031	-30.657	2.20612	-62.057	1.77257	-62.457	1.1077	-62.657	2.33242	-61.257	2.38097	-89.257	1.40482	-69.857	1.4724	-77.857	2.6166	-63.657	1.38177	-70.057	1.37252	-66.857	2.43906	-109.657	3.46825	-91.057	2.83669	-85.057	1.25232	-103.457	3.54619	-57.857	4.15611	-100.657	3.35706	-58.057	2.66045	-102.857	2.0059
512	1.79127	-80.157	1.63273	-25.557	2.76866	-20.757	5.09771	-25.757	1.03145	-67.557	3.64579	-30.557	2.22462	-61.957	1.83453	-62.357	1.14987	-62.557	2.2807	-61.157	2.4358	-89.157	1.39569	-69.757	1.48229	-77.757	2.61509	-63.557	1.37879	-69.957	1.34655	-66.757	2.39248	-109.557	3.47613	-90.957	2.77732	-84.957	1.20872	-103.357	3.54158	-57.757	4.18352	-100.557	3.3644	-57.957	2.71048	-102.757	1.93305
513	1.77916	-80.057	1.60589	-25.457	2.73582	-20.657	5.0125	-25.657	1.03596	-67.457	3.5721	-30.457	2.24548	-61.857	1.89758	-62.257	1.19503	-62.457	2.21085	-61.057	2.4924	-89.057	1.38961	-69.657	1.4912	-77.657	2.61593	-63.457	1.37962	-69.857	1.32255	-66.657	2.34775	-109.457	3.48668	-90.857	2.71828	-84.857	1.16781	-103.257	3.53877	-57.657	4.13471	-100.457	3.37406	-57.857	2.76207	-102.657	1.86226
514	1.76985	-79.957	1.5818	-25.357	2.70523	-20.557	4.9336	-25.557	1.04392	-67.357	3.49928	-30.357	2.26866	-61.757	1.96218	-62.157	1.24277	-62.357	2.14229	-60.957	2.44591	-88.957	1.38661	-69.557	1.50315	-77.557	2.61902	-63.357	1.38352	-69.757	1.30147	-66.557	2.30489	-109.357	3.49905	-90.757	2.66038	-84.757	1.12969	-103.157	3.53782	-57.557	4.08616	-100.357	3.38506	-57.757	2.81514	-102.557	1.79287
515	1.76337	-79.857	1.56139	-25.257	2.6784	-20.457	4.84682	-25.457	1.0553	-67.257	3.42737	-30.257	2.29412	-61.657	2.02872	-62.057	1.29296	-62.257	2.07537	-60.857	2.39092	-88.857	1.38671	-69.457	1.52396	-77.457	2.62456	-63.257	1.38993	-69.657	1.28357	-66.457	2.26403	-109.257	3.51286	-90.657	2.60398	-84.657	1.09427	-103.057	3.53867	-57.457	4.03624	-100.257	3.39825	-57.657	2.86977	-102.457	1.72447
516	1.75972	-79.757	1.54391	-25.157	2.65281	-20.357	4.77496	-25.357	1.07006	-67.157	3.3564	-30.157	2.32181	-61.557	2.09667	-61.957	1.3455	-62.157	2.00944	-60.757	2.33769	-88.757	1.38989	-69.357	1.54783	-77.357	2.63243	-63.157	1.39942	-69.557	1.26812	-66.357	2.22519	-109.157	3.52851	-90.557	2.54913	-84.557	1.06188	-102.957	3.54137	-57.357	3.98739	-100.157	3.4133	-57.557	2.92579	-102.357	1.65741
517	1.75893	-79.657	1.52918	-25.057	2.62962	-20.257	4.69622	-25.257	1.08816	-67.057	3.28642	-30.057	2.35169	-61.457	2.1658	-61.857	1.40026	-62.057	1.94553	-60.657	2.28627	-88.657	1.39613	-69.257	1.57188	-77.257	2.64237	-63.057	1.41243	-69.457	1.25706	-66.257	2.18846	-109.057	3.54603	-90.457	2.49603	-84.457	1.03278	-102.857	3.54627	-57.257	3.94087	-100.057	3.43011	-57.457	2.98337	-102.257	1.59271
518	1.76098	-79.557	1.51714	-24.957	2.60775	-20.157	4.61843	-25.157	1.10952	-66.957	3.21747	-29.957	2.38369	-61.357	2.23554	-61.757	1.45714	-61.957	1.88268	-60.557	2.23675	-88.557	1.40542	-69.157	1.59851	-77.157	2.65426	-62.957	1.42824	-69.357	1.2482	-66.157	2.15389	-108.957	3.56523	-90.357	2.44461	-84.357	1.00689	-102.757	3.55301	-57.157	3.89573	-99.957	3.44875	-57.357	3.04222	-102.157	1.52959
519	1.76584	-79.457	1.5087	-24.857	2.57478	-20.057	4.54204	-25.057	1.13409	-66.857	3.14958	-29.857	2.41757	-61.257	2.30581	-61.657	1.51604	-61.857	1.8213	-60.457	2.1892	-88.457	1.41775	-69.057	1.53966	-77.057	2.66921	-62.857	1.44712	-69.257	1.24333	-66.057	2.12164	-108.857	3.58675	-90.257	2.39477	-84.257	0.98422	-102.657	3.56146	-57.057	3.8519	-99.857	3.46926	-57.257	3.10245	-102.057	1.46815
520	1.77354	-79.357	1.50286	-24.757	2.54005	-19.957	4.46654	-24.957	1.16177	-66.757	3.08282	-29.757	2.45295	-61.157	2.37728	-61.557	1.57683	-61.757	1.7616	-60.357	2.14369	-88.357	1.43307	-68.957	1.55383	-76.957	2.68644	-62.757	1.46891	-69.157	1.2417	-65.957	2.09166	-108.757	3.60972	-90.157	2.34672	-84.157	0.96492	-102.557	3.57175	-56.957	3.80911	-99.757	3.49157	-57.157	3.16384	-101.957	1.40848
521	1.78393	-79.257	1.50012	-24.657	2.49591	-19.857	4.38756	-24.857	1.19249	-66.657	3.01721	-29.657	2.49073	-61.057	2.44978	-61.457	1.63944	-61.657	1.7043	-60.257	2.10028	-88.257	1.45128	-68.857	1.49249	-76.857	2.70593	-62.657	1.49271	-69.057	1.24269	-65.857	2.064	-108.657	3.63095	-90.057	2.30101	-84.057	0.94914	-102.457	3.58384	-56.857	3.76808	-99.657	3.51568	-57.057	3.22661	-101.857	1.35048
522	1.79696	-79.157	1.4998	-24.557	2.45568	-19.757	4.30944	-24.757	1.22616	-66.557	2.95282	-29.557	2.52928	-60.957	2.52325	-61.357	1.70374	-61.557	1.64893	-60.157	2.05906	-88.157	1.47239	-68.757	1.43033	-76.757	2.72761	-62.557	1.51942	-68.957	1.24628	-65.757	2.03862	-108.557	3.66164	-89.957	2.25412	-83.957	0.93686	-102.357	3.59767	-56.757	3.72839	-99.557	3.54148	-56.957	3.29043	-101.757	1.29428
523	1.81299	-79.057	1.50386	-24.457	2.42254	-19.657	4.06966	-24.657	1.26268	-66.457	2.88969	-29.457	2.57137	-60.857	2.57519	-61.257	1.76969	-61.457	1.59485	-60.057	2.02011	-88.057	1.49665	-68.657	1.36205	-76.657	2.75104	-62.457	1.55006	-68.857	1.25526	-65.657	2.01577	-108.457	3.68445	-89.857	2.21335	-83.857	0.92812	-102.257	3.6134	-56.657	3.69008	-99.457	3.56891	-56.857	3.35533	-101.657	1.24137
524	1.83173	-78.957	1.51027	-24.357	2.39579	-19.557	4.00508	-24.557	1.30195	-66.357	2.82787	-29.357	2.6153	-60.757	2.57478	-61.157	1.83697	-61.357	1.54267	-59.957	1.9835	-87.957	1.5231	-68.557	1.29547	-76.557	2.77661	-62.357	1.583	-68.757	1.26554	-65.557	1.99528	-108.357	3.72045	-89.757	2.17465	-83.757	0.92297	-102.157	3.63089	-56.557	3.65315	-99.357	3.59805	-56.757	3.42132	-101.557	1.19083
525	1.85299	-78.857	1.52003	-24.257	2.37659	-19.457	3.94753	-24.457	1.34387	-66.257	2.76739	-29.257	2.66101	-60.657	2.49781	-61.057	1.90585	-61.257	1.49372	-59.857	1.94929	-87.857	1.55277	-68.457	1.231	-76.457	2.80469	-62.257	1.61809	-68.657	1.27951	-65.457	1.9774	-108.257	3.75144	-89.657	2.13632	-83.657	0.92142	-102.057	3.65014	-56.457	3.61808	-99.257	3.62906	-56.657	3.48876	-101.457	1.14212
526	1.87667	-78.757	1.53282	-24.157	2.36377	-19.357	3.88981	-24.357	1.38833	-66.157	2.70833	-29.157	2.70702	-60.557	2.42154	-60.957	1.97604	-61.157	1.44692	-59.757	1.91756	-87.757	1.58509	-68.357	1.16776	-76.357	2.83483	-62.157	1.65571	-68.557	1.29551	-65.357	1.96206	-108.157	3.78403	-89.557	2.09991	-83.557	0.92348	-101.957	3.67096	-56.357	3.58462	-99.157	3.66137	-56.557	3.55671	-101.357	1.09601
527	1.90335	-78.657	1.54811	-24.057	2.33975	-19.257	3.83652	-24.257	1.43524	-66.057	2.65079	-29.057	2.75615	-60.457	2.34647	-60.857	2.04757	-61.057	1.40244	-59.657	1.88838	-87.657	1.61999	-68.257	1.10958	-76.257	2.86654	-62.057	1.69571	-68.457	1.31571	-65.257	1.94921	-108.057	3.82018	-89.457	2.06588	-83.457	0.92908	-101.857	3.6935	-56.257	3.55297	-99.057	3.69557	-56.457	3.62593	-101.257	1.05326
528	1.93256	-78.557	1.56635	-23.957	2.3196	-19.157	3.78462	-24.157	1.48448	-65.957	2.59478	-28.957	2.80691	-60.357	2.27242	-60.757	2.12032	-60.957	1.3603	-59.557	1.86179	-87.557	1.6574	-68.157	1.05338	-76.157	2.90016	-61.957	1.73803	-68.357	1.3382	-65.157	1.93893	-107.957	3.85716	-89.357	2.03346	-83.357	0.93825	-101.757	3.71774	-56.157	3.52301	-98.957	3.73136	-56.357	3.6961	-101.157	1.01267
529	1.9643	-78.457	1.58759	-23.857	2.30121	-19.057	3.73351	-24.057	1.53597	-65.857	2.54038	-28.857	2.8591	-60.257	2.19922	-60.657	2.19431	-60.857	1.32092	-59.457	1.83788	-87.457	1.69723	-68.057	0.99554	-76.057	2.93593	-61.857	1.78319	-68.257	1.3649	-65.057	1.93127	-107.857	3.89505	-89.257	2.00472	-83.257	0.95103	-101.657	3.74382	-56.057	3.49428	-98.857	3.76866	-56.257	3.76713	-101.057	0.97522
530	1.99845	-78.357	1.61167	-23.757	2.2879	-18.957	3.68413	-23.957	1.58959	-65.757	2.48763	-28.757	2.91282	-60.157	2.12722	-60.557	2.2694	-60.757	1.28424	-59.357	1.81668	-87.357	1.73937	-67.957	0.94009	-75.957	2.97359	-61.757	1.83044	-68.157	1.39449	-64.957	1.92624	-107.757	3.93361	-89.157	1.97812	-83.157	0.96715	-101.557	3.77156	-55.957	3.46721	-98.757	3.80748	-56.157	3.83903	-100.957	0.94085
531	2.03491	-78.257	1.63116	-23.657	2.28063	-18.857	3.6361	-23.857	1.64525	-65.657	2.43661	-28.657	2.96802	-60.057	2.0568	-60.457	2.34553	-60.657	1.25033	-59.257	1.79826	-87.257	1.78372	-67.857	0.89321	-75.857	2.91466	-61.657	1.87888	-68.057	1.42762	-64.857	1.92408	-107.657	3.96274	-89.057	1.95407	-83.057	0.98676	-101.457	3.80096	-55.857	3.44238	-98.657	3.84774	-56.057	3.9117	-100.857	0.91006
532	2.07364	-78.157	1.64749	-23.557	2.2764	-18.757	3.58985	-23.757	1.70285	-65.557	2.38738	-28.557	3.02409	-59.957	1.9877	-60.357	2.42264	-60.557	1.21931	-59.157	1.78265	-87.157	1.82957	-67.757	0.84745	-75.757	2.85095	-61.557	1.92921	-67.957	1.46258	-64.757	1.92418	-107.557	4.01471	-88.957	1.93224	-82.957	1.00961	-101.357	3.83197	-55.757	3.41934	-98.557	3.88941	-55.957	3.98518	-100.757	0.88239
533	2.11459	-78.057	1.61269	-23.457	2.25841	-18.657	3.54615	-23.657	1.76233	-65.457	2.34	-28.457	3.08172	-59.857	1.91998	-60.257	2.50069	-60.457	1.19038	-59.057	1.7699	-87.057	1.87809	-67.657	0.8029	-75.657	2.7855	-61.457	1.9825	-67.857	1.49984	-64.657	1.92715	-107.457	4.06032	-88.857	1.91294	-82.857	1.03596	-101.257	3.86468	-55.657	3.39811	-98.457	3.93033	-55.857	4.05958	-100.657	0.85867
534	2.15767	-77.957	1.5805	-23.357	2.24286	-18.557	3.50434	-23.557	1.82352	-65.357	2.29454	-28.357	3.14068	-59.757	1.85373	-60.157	2.57961	-60.357	1.16327	-58.957	1.76003	-86.957	1.92863	-67.557	0.76048	-75.557	2.72129	-61.357	2.03758	-67.757	1.53881	-64.557	1.93277	-107.357	4.10721	-88.757	1.89622	-82.757	1.06551	-101.157	3.89888	-55.557	3.37861	-98.357	3.95734	-55.757	4.13457	-100.557	0.83706
535	2.20281	-77.857	1.5521	-23.257	2.22357	-18.457	3.4648	-23.457	1.88641	-65.257	2.25099	-28.257	3.20133	-59.657	1.78834	-60.057	2.65938	-60.257	1.13784	-58.857	1.75313	-86.857	1.98112	-67.457	0.72317	-75.457	2.65807	-61.257	2.09383	-67.657	1.5815	-64.457	1.94098	-107.257	4.15335	-88.657	1.88281	-82.657	1.09815	-101.057	3.93372	-55.457	3.36087	-98.257	3.98154	-55.657	4.2104	-100.457	0.8201
536	2.2498	-77.757	1.52661	-23.157	2.20731	-18.357	3.42726	-23.357	1.95089	-65.157	2.20948	-28.157	3.26321	-59.557	1.72408	-59.957	2.73991	-60.157	1.11557	-58.757	1.74898	-86.757	2.03547	-67.357	0.68821	-75.357	2.59621	-61.157	2.15174	-67.557	1.62576	-64.357	1.95182	-107.157	4.20065	-88.557	1.86983	-82.557	1.13379	-100.957	3.95477	-55.357	3.34499	-98.157	4.00731	-55.557	4.28682	-100.357	0.80679
537	2.2988	-77.657	1.50442	-23.057	2.1981	-18.257	3.39133	-23.257	2.01688	-65.057	2.17009	-28.057	3.32623	-59.457	1.66106	-59.857	2.82118	-60.057	1.09652	-58.657	1.7479	-86.657	1.99032	-67.257	0.65756	-75.257	2.53606	-61.057	2.21166	-67.457	1.66967	-64.257	1.96532	-107.057	4.2504	-88.457	1.8627	-82.457	1.17231	-100.857	3.96803	-55.257	3.33106	-98.057	4.03508	-55.457	4.36393	-100.257	0.79652
538	2.34966	-77.557	1.48392	-22.957	2.19261	-18.157	3.3575	-23.157	2.08431	-64.957	2.13287	-27.957	3.39025	-59.357	1.59919	-59.757	2.90314	-59.957	1.08013	-58.557	1.74975	-86.557	1.91676	-67.157	0.63029	-75.157	2.47739	-60.957	2.27308	-67.357	1.7163	-64.157	1.98138	-106.957	4.3014	-88.357	1.85672	-82.357	1.21362	-100.757	3.98282	-55.157	3.31902	-97.957	4.06447	-55.357	4.44171	-100.157	0.78965
539	2.4023	-77.457	1.46746	-22.857	2.18942	-18.057	3.32448	-23.057	2.15301	-64.857	2.09789	-27.857	3.45523	-59.257	1.53958	-59.657	2.98569	-59.857	1.06766	-58.457	1.75443	-86.457	1.84349	-67.057	0.60718	-75.057	2.42014	-60.857	2.33614	-67.257	1.73318	-64.057	1.99988	-106.857	4.33377	-88.257	1.8528	-82.257	1.2576	-100.657	3.99942	-55.057	3.30885	-97.857	4.09545	-55.257	4.5114	-100.057	0.78742
540	2.45666	-77.357	1.45414	-22.757	2.18844	-17.957	3.29275	-22.957	2.22282	-64.757	2.06522	-27.757	3.52118	-59.157	1.48192	-59.557	3.06888	-59.757	1.05821	-58.357	1.76203	-86.357	1.7715	-66.957	0.5864	-74.957	2.36448	-60.757	2.40068	-67.157	1.74704	-63.957	2.02088	-106.757	4.4034	-88.157	1.85159	-82.157	1.3041	-100.557	4.01752	-54.957	3.3006	-97.757	4.12799	-55.157	4.52934	-99.957	0.78901
541	2.51268	-77.257	1.44336	-22.657	2.19274	-17.857	3.26839	-22.857	2.20875	-64.657	2.0349	-27.657	3.5886	-59.057	1.42641	-59.457	3.15284	-59.657	1.05213	-58.257	1.77259	-86.257	1.70087	-66.857	0.57014	-74.857	2.31077	-60.657	2.46589	-67.057	1.74981	-63.857	2.04442	-106.657	4.43894	-88.057	1.85445	-82.057	1.35302	-100.457	4.03762	-54.857	3.29426	-97.657	4.16207	-55.057	4.54582	-99.857	0.79495
542	2.57028	-77.157	1.43579	-22.557	2.19957	-17.757	3.24585	-22.757	2.16143	-64.557	2.00701	-27.557	3.65668	-58.957	1.37262	-59.357	3.23738	-59.557	1.0495	-58.157	1.78602	-86.157	1.63168	-66.757	0.55795	-74.757	2.2588	-60.557	2.53262	-66.957	1.75642	-63.757	2.07037	-106.557	4.5149	-87.957	1.85872	-81.957	1.40428	-100.357	4.05942	-54.757	3.28985	-97.557	4.19748	-54.957	4.56351	-99.757	0.80346
543	2.62941	-77.057	1.43158	-22.457	2.21116	-17.657	3.21947	-22.657	2.1107	-64.457	1.98176	-27.457	3.72601	-58.857	1.32139	-59.257	3.32247	-59.457	1.05074	-58.057	1.80237	-86.057	1.56401	-66.657	0.5515	-74.657	2.20851	-60.457	2.60105	-66.857	1.76195	-63.657	2.09869	-106.457	4.57189	-87.857	1.86605	-81.857	1.45781	-100.257	4.0827	-54.657	3.28745	-97.457	4.23442	-54.857	4.58293	-99.657	0.81662
544	2.69	-76.957	1.43061	-22.357	2.22635	-17.557	3.19358	-22.557	2.06187	-64.357	1.95854	-27.357	3.79625	-58.757	1.27252	-59.157	3.40808	-59.357	1.05537	-57.957	1.82152	-85.957	1.49797	-66.557	0.54919	-74.557	2.15973	-60.357	2.67046	-66.757	1.76933	-63.557	2.12898	-106.357	4.62997	-87.757	1.87605	-81.757	1.51334	-100.157	4.10764	-54.557	3.28693	-97.357	4.27263	-54.757	4.60379	-99.557	0.83288
545	2.75167	-76.857	1.4335	-22.257	2.24411	-17.457	3.16486	-22.457	2.01492	-64.257	1.92216	-27.257	3.86719	-58.657	1.22583	-59.057	3.49419	-59.257	1.06296	-57.857	1.84343	-85.857	1.43361	-66.457	0.54913	-74.457	2.11312	-60.257	2.72021	-66.657	1.77842	-63.457	2.16195	-106.257	4.67311	-87.657	1.88927	-81.657	1.57103	-100.057	4.13435	-54.457	3.28818	-97.257	4.3126	-54.657	4.6261	-99.457	0.85305
546	2.81469	-76.757	1.43966	-22.157	2.26539	-17.357	3.13686	-22.357	1.97002	-64.157	1.87347	-27.157	3.93899	-58.557	1.18168	-58.957	3.58078	-59.157	1.07389	-57.757	1.86804	-85.757	1.37107	-66.357	0.55322	-74.357	2.0679	-60.157	2.77118	-66.557	1.79023	-63.357	2.1966	-106.157	4.72276	-87.557	1.90439	-81.557	1.63064	-99.957	4.16241	-54.357	3.29138	-97.157	4.35396	-54.557	4.64984	-99.357	0.87621
547	2.87934	-76.657	1.44811	-22.057	2.29115	-17.257	3.11233	-22.257	1.92732	-64.057	1.82685	-27.057	4.01184	-58.457	1.14068	-58.857	3.66783	-59.057	1.0888	-57.657	1.89531	-85.657	1.31046	-66.257	0.45397	-74.257	2.02559	-60.057	2.76854	-66.457	1.80591	-63.257	2.2332	-106.057	4.68939	-87.457	1.9218	-81.457	1.69206	-99.857	4.19233	-54.257	3.29683	-97.057	4.3967	-54.457	4.67505	-99.257	0.90311
548	2.94523	-76.557	1.45976	-21.957	2.3204	-17.157	3.08959	-22.157	1.88681	-63.957	1.78238	-26.957	4.08507	-58.357	1.10252	-58.757	3.7553	-58.957	1.10665	-57.557	1.92517	-85.557	1.25186	-66.157	0.57273	-74.157	1.98541	-59.957	2.76815	-66.357	1.82378	-63.157	2.27139	-105.957	4.65388	-87.357	1.94176	-81.357	1.75516	-99.757	4.22351	-54.157	3.30422	-96.957	4.44073	-54.357	4.70165	-99.157	0.93334
549	3.01231	-76.457	1.47577	-21.857	2.35206	-17.057	3.06214	-22.057	1.84856	-63.857	1.73991	-26.857	4.15951	-58.257	1.06703	-58.657	3.84305	-58.857	1.12756	-57.457	1.95755	-85.457	1.19536	-66.057	0.59042	-74.057	1.9473	-59.857	2.75588	-66.257	1.84371	-63.057	2.31217	-105.857	4.56959	-87.257	1.92188	-81.257	1.79725	-99.657	4.25645	-54.057	3.31328	-96.857	4.48603	-54.257	4.71853	-99.057	0.96673
550	3.08053	-76.357	1.49387	-21.757	2.3871	-16.957	3.03665	-21.957	1.81264	-63.757	1.69976	-26.757	4.23427	-58.157	1.03458	-58.557	3.89324	-58.757	1.15167	-57.357	1.99239	-85.357	1.14097	-65.957	0.61208	-73.957	1.90964	-59.757	2.74344	-66.157	1.86623	-62.957	2.35378	-105.757	4.48559	-87.157	1.98657	-81.157	1.80473	-99.557	4.29083	-53.957	3.32421	-96.757	4.53262	-54.157	4.69553	-98.957	1.00272
551	3.14984	-76.257	1.51497	-21.657	2.42594	-16.857	3.01319	-21.857	1.77912	-63.657	1.66217	-26.657	4.31005	-58.057	1.00552	-58.457	3.83159	-58.657	1.17924	-57.257	2.02962	-85.257	1.08935	-65.857	0.63861	-73.857	1.87644	-59.657	2.73499	-66.057	1.89274	-62.857	2.39907	-105.657	4.40275	-87.057	2.01443	-81.057	1.73026	-99.457	4.32666	-53.857	3.33731	-96.657	4.58048	-54.057	4.63489	-98.857	1.04257
552	3.22019	-76.157	1.53897	-21.557	2.46784	-16.757	2.99203	-21.757	1.74807	-63.557	1.62706	-26.557	4.38649	-57.957	0.97954	-58.357	3.77107	-58.557	1.20984	-57.157	2.06917	-85.157	1.04005	-65.757	0.66888	-73.757	1.84417	-59.557	2.7279	-65.957	1.9218	-62.757	2.44621	-105.557	4.32042	-86.957	2.04466	-80.957	1.65714	-99.357	4.36389	-53.757	3.35231	-96.557	4.62948	-53.957	4.57523	-98.757	1.08482
553	3.29155	-76.057	1.56694	-21.457	2.51245	-16.657	2.97266	-21.657	1.71955	-63.457	1.59525	-26.457	4.46365	-57.857	0.95696	-58.257	3.71168	-58.457	1.24327	-57.057	2.11096	-85.057	0.99355	-65.657	0.7032	-73.657	1.81526	-59.457	2.72379	-65.857	1.952	-62.657	2.49408	-105.457	4.23862	-86.857	2.07731	-80.857	1.58542	-99.257	4.40251	-53.657	3.36897	-96.457	4.67984	-53.857	4.51691	-98.657	1.13014
554	3.36386	-75.957	1.59777	-21.357	2.55453	-16.557	2.95566	-21.557	1.69363	-63.357	1.5646	-26.357	4.54123	-57.757	0.93782	-58.157	3.65344	-58.357	1.27932	-56.957	2.15492	-84.957	0.94982	-65.557	0.73938	-73.557	1.78815	-59.357	2.72108	-65.757	1.98417	-62.557	2.54371	-105.357	4.1571	-86.757	2.11093	-80.757	1.51504	-99.157	4.44254	-53.557	3.38749	-96.357	4.7312	-53.757	4.4592	-98.557	1.17808
555	3.43701	-75.857	1.63029	-21.257	2.61102	-16.457	2.94149	-21.457	1.67036	-63.257	1.53747	-26.257	4.61946	-57.657	0.92212	-58.057	3.59643	-58.257	1.31861	-56.857	2.20098	-84.857	0.90902	-65.457	0.78075	-73.457	1.75434	-59.257	2.7205	-65.657	2.02054	-62.457	2.59592	-105.257	4.0743	-86.657	2.14943	-80.657	1.44659	-99.057	4.48409	-53.457	3.40809	-96.257	4.78385	-53.657	4.40283	-98.457	1.22046
556	3.51097	-75.757	1.66542	-21.157	2.66453	-16.357	2.9297	-21.357	1.64979	-63.157	1.51307	-26.157	4.69829	-57.557	0.90995	-57.957	3.5407	-58.157	1.36049	-56.757	2.24906	-84.757	0.87128	-65.357	0.82483	-73.357	1.71599	-59.157	2.72212	-65.557	2.05824	-62.357	2.64923	-105.157	3.99552	-86.557	2.18867	-80.557	1.3799	-98.957	4.52698	-53.357	3.43051	-96.157	4.83755	-53.557	4.34755	-98.357	1.26622
557	3.58585	-75.657	1.70404	-21.057	2.66404	-16.257	2.89947	-21.257	1.63197	-63.057	1.49145	-26.057	4.77777	-57.457	0.9012	-57.857	3.48596	-58.057	1.40349	-56.657	2.29908	-84.657	0.83667	-65.257	0.87159	-73.257	1.66095	-59.057	2.71202	-65.457	2.09764	-62.257	2.70433	-105.057	3.91402	-86.457	2.22461	-80.457	1.31508	-98.857	4.57109	-53.257	3.45472	-96.057	4.89232	-53.457	4.29337	-98.257	1.24584
558	3.66155	-75.557	1.74517	-20.957	2.78244	-16.157	2.87046	-21.157	1.61691	-62.957	1.47269	-25.957	4.85762	-57.357	0.89607	-57.757	3.43232	-57.957	1.45093	-56.557	2.35098	-84.557	0.80537	-65.157	0.92077	-73.157	1.6078	-58.957	2.6934	-65.357	2.13902	-62.157	2.76057	-104.957	3.83795	-86.357	2.26288	-80.357	1.25226	-98.757	4.61649	-53.157	3.48066	-95.957	4.9481	-53.357	4.24021	-98.157	1.2296
559	3.73797	-75.457	1.78837	-20.857	2.81991	-16.057	2.84445	-21.057	1.60461	-62.857	1.45685	-25.857	4.93818	-57.257	0.8943	-57.657	3.38073	-57.857	1.49883	-56.457	2.40468	-84.457	0.77759	-65.057	0.97276	-73.057	1.55638	-58.857	2.67403	-65.257	2.18325	-62.057	2.81853	-104.857	3.75981	-86.257	2.29519	-80.257	1.19146	-98.657	4.66321	-53.057	3.50838	-95.857	5.00508	-53.257	4.18825	-98.057	1.21299
560	3.81515	-75.357	1.83391	-20.757	2.8611	-15.957	2.81877	-20.957	1.59516	-62.757	1.44397	-25.757	5.01895	-57.157	0.89605	-57.557	3.33059	-57.757	1.55119	-56.357	2.46011	-84.357	0.75335	-64.957	1.02733	-72.957	1.50715	-58.757	2.65612	-65.157	2.22844	-61.957	2.87786	-104.757	3.68238	-86.157	2.33324	-80.157	1.13294	-98.557	4.71108	-52.957	3.53782	-95.757	5.06286	-53.157	4.13751	-97.957	1.1994
561	3.8932	-75.257	1.88166	-20.657	2.90656	-15.857	2.79576	-20.857	1.58862	-62.657	1.41422	-25.657	5.10056	-57.057	0.90212	-57.457	3.28194	-57.657	1.60477	-56.257	2.51721	-84.257	0.73275	-64.857	1.08435	-72.857	1.46078	-58.657	2.64295	-65.057	2.27598	-61.857	2.93847	-104.657	3.60568	-86.057	2.37785	-80.057	1.07693	-98.457	4.76018	-52.857	3.56874	-95.657	5.12178	-53.057	4.08825	-97.857	1.19027
562	3.97193	-75.157	1.93089	-20.557	2.95603	-15.757	2.77501	-20.757	1.58499	-62.557	1.37699	-25.557	5.18265	-56.957	0.91183	-57.357	3.23482	-57.557	1.66003	-56.157	2.5759	-84.157	0.71589	-64.757	1.14366	-72.757	1.41681	-58.557	2.63068	-64.957	2.32439	-61.757	3.00037	-104.557	3.52969	-85.957	2.42721	-79.957	1.02345	-98.357	4.81047	-52.757	3.60132	-95.557	5.18166	-52.957	4.04014	-97.757	1.18441
563	4.05132	-75.057	1.98374	-20.457	3.00672	-15.657	2.75725	-20.657	1.58426	-62.457	1.34263	-25.457	5.26518	-56.857	0.9253	-57.257	3.18927	-57.457	1.6824	-56.057	2.63612	-84.057	0.70275	-64.657	1.20577	-72.657	1.37478	-58.457	2.62047	-64.857	2.37493	-61.657	3.06349	-104.457	3.45444	-85.857	2.45133	-79.857	0.97266	-98.257	4.86187	-52.657	3.63538	-95.457	5.24242	-52.857	3.99333	-97.657	1.18111
564	4.13133	-74.957	2.03765	-20.357	3.06603	-15.557	2.74188	-20.557	1.58644	-62.357	1.31126	-25.357	5.34816	-56.757	0.94178	-57.157	3.14535	-57.357	1.70385	-55.957	2.69781	-83.957	0.69337	-64.557	1.26953	-72.557	1.33524	-58.357	2.61259	-64.757	2.42718	-61.557	3.12777	-104.357	3.37996	-85.757	2.48018	-79.757	0.92475	-98.157	4.9144	-52.557	3.67092	-95.357	5.30401	-52.757	3.94789	-97.557	1.18083
565	4.21195	-74.857	2.0938	-20.257	3.09248	-15.457	2.7285	-20.457	1.59153	-62.257	1.28296	-25.257	5.43156	-56.657	0.9619	-57.057	3.10308	-57.257	1.719	-55.857	2.64068	-83.857	0.6879	-64.457	1.32993	-72.457	1.29931	-58.257	2.60767	-64.657	2.47211	-61.457	3.19346	-104.257	3.30636	-85.657	2.43579	-79.657	0.87989	-98.057	4.96804	-52.457	3.70875	-95.257	5.36654	-52.657	3.90383	-97.457	1.18439
566	4.29315	-74.757	2.15151	-20.157	3.10363	-15.357	2.71672	-20.357	1.59951	-62.157	1.25783	-25.157	5.51538	-56.557	0.98541	-56.957	3.06253	-57.157	1.73696	-55.757	2.55983	-83.757	0.68636	-64.357	1.39241	-72.357	1.26484	-58.157	2.60421	-64.557	2.52412	-61.357	3.26008	-104.157	3.23366	-85.557	2.41062	-79.557	0.83824	-97.957	5.02274	-52.357	3.74801	-95.157	5.42971	-52.557	3.86118	-97.357	1.19124
567	4.37491	-74.657	2.19787	-20.057	3.09223	-15.257	2.69818	-20.257	1.61037	-62.057	1.23594	-25.057	5.59932	-56.457	1.01197	-56.857	3.02372	-57.057	1.75743	-55.657	2.47978	-83.657	0.69004	-64.257	1.46719	-72.257	1.23432	-58.057	2.6038	-64.457	2.54831	-61.257	3.32788	-104.057	3.16212	-85.457	2.35035	-79.457	0.80011	-97.857	5.07841	-52.257	3.78817	-95.057	5.49404	-52.457	3.81999	-97.257	1.20114
568	4.4572	-74.557	2.20759	-19.957	3.0872	-15.157	2.68031	-20.157	1.62407	-61.957	1.21738	-24.957	5.68366	-56.357	1.04106	-56.757	2.98671	-56.957	1.78065	-55.557	2.40057	-83.557	0.69545	-64.157	1.54184	-72.157	1.20677	-57.957	2.60549	-64.357	2.57318	-61.157	3.39663	-103.957	3.08987	-85.357	2.29147	-79.357	0.76514	-97.757	5.13501	-52.157	3.82982	-94.957	5.55918	-52.357	3.78022	-97.157	1.21421
569	4.54	-74.457	2.17491	-19.857	3.07943	-15.057	2.66356	-20.057	1.64058	-61.857	1.20215	-24.857	5.7688	-56.257	1.07461	-56.657	2.95153	-56.857	1.80687	-55.457	2.32226	-83.457	0.706	-64.057	1.61435	-72.057	1.1818	-57.857	2.60943	-64.257	2.54614	-61.057	3.46629	-103.857	3.02129	-85.257	2.22971	-79.257	0.73411	-97.657	5.19289	-52.057	3.87396	-94.857	5.62511	-52.257	3.74185	-97.057	1.23011
570	4.62329	-74.357	2.14555	-19.757	3.07088	-14.957	2.64801	-19.957	1.65986	-61.757	1.19021	-24.757	5.85431	-56.157	1.11123	-56.557	2.91823	-56.757	1.83557	-55.357	2.24489	-83.357	0.72039	-63.957	1.68759	-71.957	1.15994	-57.757	2.61572	-64.157	2.52122	-60.957	3.53692	-103.757	2.95298	-85.157	2.16555	-79.157	0.70693	-97.557	5.25173	-51.957	3.91828	-94.757	5.69182	-52.157	3.70505	-96.957	1.24916
571	4.70706	-74.257	2.11659	-19.657	3.06544	-14.857	2.62091	-19.857	1.68208	-61.657	1.18196	-24.657	5.93985	-56.057	1.15037	-56.457	2.88685	-56.657	1.86672	-55.257	2.16853	-83.257	0.73847	-63.857	1.76257	-71.857	1.14174	-57.657	2.62438	-64.057	2.49802	-60.857	3.60859	-103.657	2.88526	-85.057	2.09457	-79.057	0.68378	-97.457	5.31133	-51.857	3.96504	-94.657	5.75923	-52.057	3.67006	-96.857	1.27235
572	4.79121	-74.157	2.09011	-19.557	3.06212	-14.757	2.59775	-19.757	1.70656	-61.557	1.17722	-24.557	6.02574	-55.957	1.19232	-56.357	2.85741	-56.557	1.90029	-55.157	2.09322	-83.157	0.76025	-63.757	1.83855	-71.757	1.12662	-57.557	2.63536	-63.957	2.4768	-60.757	3.68113	-103.557	2.81819	-84.957	2.02487	-78.957	0.66472	-97.357	5.37182	-51.757	4.01191	-94.557	5.82726	-51.957	3.63649	-96.757	1.29833
573	4.87576	-74.057	2.06723	-19.457	3.06061	-14.657	2.57796	-19.657	1.73395	-61.457	1.17582	-24.457	6.11209	-55.857	1.23702	-56.257	2.82989	-56.457	1.93609	-55.057	2.01903	-83.057	0.78575	-63.657	1.91194	-71.657	1.11414	-57.457	2.64862	-63.857	2.45764	-60.657	3.75458	-103.457	2.75317	-84.857	1.9572	-78.857	0.64974	-97.257	5.43316	-51.657	4.06095	-94.457	5.89617	-51.857	3.60466	-96.657	1.32691
574	4.96073	-73.957	2.04693	-19.357	3.06137	-14.557	2.56448	-19.557	1.76391	-61.357	1.17796	-24.357	6.19862	-55.757	1.28282	-56.157	2.80441	-56.357	1.97405	-54.957	1.94602	-82.957	0.81477	-63.557	1.98662	-71.557	1.10481	-57.357	2.66401	-63.757	2.4402	-60.557	3.82872	-103.357	2.68942	-84.757	1.88858	-78.757	0.63905	-97.157	5.49537	-51.557	4.11127	-94.357	5.96566	-51.757	3.57433	-96.557	1.35815
575	5.046	-73.857	2.02769	-19.257	3.06575	-14.457	2.55705	-19.457	1.79636	-61.257	1.18383	-24.257	6.28564	-55.657	1.33324	-56.057	2.78099	-56.257	2.01445	-54.857	1.87427	-82.857	0.8468	-63.457	2.04828	-71.457	1.09972	-57.257	2.68207	-63.657	2.40564	-60.457	3.9036	-103.257	2.6264	-84.657	1.82247	-78.657	0.63279	-97.057	5.55892	-51.457	4.16275	-94.257	6.03586	-51.657	3.54585	-96.457	1.39247
576	5.12955	-73.757	2.01214	-19.157	3.0723	-14.357	2.55581	-19.357	1.83124	-61.157	1.1932	-24.157	6.37283	-55.557	1.38463	-55.957	2.75966	-56.157	2.05689	-54.757	1.80384	-82.757	0.88212	-63.357	2.10668	-71.357	1.09587	-57.157	2.70224	-63.557	2.37319	-60.357	3.97909	-103.157	2.56477	-84.557	1.75787	-78.557	0.63091	-96.957	5.62256	-51.357	4.21544	-94.157	6.10669	-51.557	3.51894	-96.357	1.42906
577	5.1615	-73.657	1.96556	-19.057	3.07942	-14.257	2.56093	-19.257	1.86882	-61.057	1.20604	-24.057	6.46038	-55.457	1.43923	-55.857	2.74046	-56.057	2.10137	-54.657	1.73482	-82.657	0.92098	-63.257	2.11203	-71.257	1.09778	-57.057	2.72453	-63.457	2.3315	-60.257	4.05569	-103.057	2.50515	-84.457	1.58812	-78.457	0.6334	-96.857	5.6875	-51.257	4.26882	-94.057	6.17816	-51.457	3.49382	-96.257	1.46841
578	5.19461	-73.557	1.90563	-18.957	3.08862	-14.157	2.5693	-19.157	1.90767	-60.957	1.22231	-23.957	6.54823	-55.357	1.49593	-55.757	2.72341	-55.957	2.14776	-54.557	1.66729	-82.557	0.96285	-63.157	2.19532	-71.157	1.1013	-56.957	2.74898	-63.357	2.29053	-60.157	4.13296	-102.957	2.44704	-84.357	1.51874	-78.357	0.64024	-96.757	5.75322	-51.157	4.32343	-93.957	6.25025	-51.357	3.47045	-96.157	1.51012
579	5.22912	-73.457	1.84488	-18.857	3.05219	-14.057	2.55992	-19.057	1.95	-60.857	1.24195	-23.857	6.63629	-55.257	1.55313	-55.657	2.70855	-55.857	2.19486	-54.457	1.60134	-82.457	1.0076	-63.057	2.19822	-71.057	1.10918	-56.857	2.77538	-63.257	2.24504	-60.057	4.21075	-102.857	2.39049	-84.257	1.42875	-78.257	0.6513	-96.657	5.8197	-51.057	4.37983	-93.857	6.32288	-51.257	3.44882	-96.057	1.55458
580	5.26491	-73.357	1.78571	-18.757	3.09806	-13.957	2.55404	-18.957	1.99324	-60.757	1.26489	-23.757	6.72461	-55.157	1.61236	-55.557	2.69588	-55.757	2.24386	-54.357	1.53706	-82.357	1.05512	-62.957	2.20584	-70.957	1.12005	-56.757	2.80388	-63.157	2.19557	-59.957	4.28917	-102.757	2.33557	-84.157	1.43796	-78.157	0.66664	-96.557	5.88685	-50.957	4.4372	-93.757	6.39609	-51.157	3.42896	-95.957	1.6013
581	5.30181	-73.257	1.72945	-18.657	3.09533	-13.857	2.55255	-18.857	2.03907	-60.657	1.29105	-23.657	6.80477	-55.057	1.67298	-55.457	2.68543	-55.657	2.29579	-54.257	1.47439	-82.257	1.10525	-62.857	2.13588	-70.857	1.13442	-56.657	2.83461	-63.057	2.14022	-59.857	4.36803	-102.657	2.28184	-84.057	1.41897	-78.057	0.68619	-96.457	5.95456	-50.857	4.4949	-93.657	6.47008	-51.057	3.41109	-95.857	1.65017
582	5.33985	-73.157	1.67538	-18.557	3.09673	-13.757	2.55518	-18.757	2.08681	-60.557	1.32035	-23.557	6.83557	-54.957	1.73562	-55.357	2.67721	-55.557	2.34728	-54.157	1.41358	-82.157	1.15775	-62.757	2.06726	-70.757	1.1517	-56.557	2.8672	-62.957	2.08597	-59.757	4.4475	-102.557	2.22985	-83.957	1.40842	-77.957	0.70983	-96.357	6.02298	-50.757	4.5538	-93.557	6.54428	-50.957	3.39507	-95.757	1.70113
583	5.37928	-73.057	1.62258	-18.457	3.08955	-13.657	2.55958	-18.657	2.11836	-60.457	1.35269	-23.457	6.84479	-54.857	1.79696	-55.257	2.67172	-55.457	2.4003	-54.057	1.35489	-82.057	1.21247	-62.657	1.9936	-70.657	1.17249	-56.457	2.90171	-62.857	2.02496	-59.657	4.52799	-102.457	2.18018	-83.857	1.38694	-77.857	0.73744	-96.257	6.09243	-50.657	4.58514	-93.457	6.61932	-50.857	3.38076	-95.657	1.7546
584	5.4199	-72.957	1.57202	-18.357	3.08376	-13.557	2.568	-18.557	2.15026	-60.357	1.38797	-23.357	6.85518	-54.757	1.85723	-55.157	2.66756	-55.357	2.45495	-53.957	1.29829	-81.957	1.26945	-62.557	1.93148	-70.557	1.19582	-56.357	2.9382	-62.757	1.96563	-59.557	4.60878	-102.357	2.13241	-83.757	1.36857	-77.757	0.76879	-96.157	6.16202	-50.557	4.57634	-93.357	6.69485	-50.757	3.3683	-95.557	1.81007
585	5.46188	-72.857	1.52428	-18.257	3.00436	-13.457	2.56698	-18.457	2.18186	-60.257	1.42602	-23.257	6.86689	-54.657	1.88512	-55.057	2.6662	-55.257	2.51117	-53.857	1.24389	-81.857	1.32878	-62.457	1.86416	-70.457	1.22314	-56.257	2.97669	-62.657	1.90884	-59.457	4.68181	-102.257	2.08659	-83.657	1.34708	-77.657	0.80388	-96.057	6.23251	-50.457	4.56844	-93.257	6.7709	-50.657	3.35791	-95.457	1.86643
586	5.50502	-72.757	1.47902	-18.157	2.92968	-13.357	2.56815	-18.357	2.21568	-60.157	1.4668	-23.157	6.87977	-54.557	1.91607	-54.957	2.66711	-55.157	2.56894	-53.757	1.1918	-81.757	1.38951	-62.357	1.80694	-70.357	1.25242	-56.157	3.01709	-62.557	1.85389	-59.357	4.72401	-102.157	2.04281	-83.557	1.32945	-77.557	0.84249	-95.957	6.30363	-50.357	4.5621	-93.157	6.84733	-50.557	3.34939	-95.357	1.9246
587	5.54928	-72.657	1.43593	-18.057	2.84487	-13.257	2.57359	-18.257	2.25165	-60.057	1.51028	-23.057	6.89379	-54.457	1.94697	-54.857	2.67028	-55.057	2.62815	-53.657	1.14215	-81.657	1.45276	-62.257	1.7467	-70.257	1.28554	-56.057	2.98256	-62.457	1.80094	-59.257	4.73	-102.057	2.00112	-83.457	1.31497	-77.457	0.88455	-95.857	6.37552	-50.257	4.55738	-93.057	6.92434	-50.457	3.34264	-95.257	1.98563
588	5.59456	-72.557	1.39551	-17.957	2.78608	-13.157	2.5818	-18.157	2.28972	-59.957	1.55608	-22.957	6.90895	-54.357	1.98011	-54.757	2.6757	-54.957	2.68879	-53.557	1.09505	-81.557	1.51779	-62.157	1.68827	-70.157	1.32123	-55.957	2.92348	-62.357	1.74965	-59.157	4.73748	-101.957	1.96161	-83.357	1.30337	-77.357	0.92979	-95.757	6.44801	-50.157	4.55422	-92.957	7.00172	-50.357	3.33781	-95.157	2.04826
589	5.64086	-72.457	1.35734	-17.857	2.68938	-13.057	2.59494	-18.057	2.32978	-59.857	1.60436	-22.857	6.92526	-54.257	2.01616	-54.657	2.68338	-54.857	2.72207	-53.457	1.05065	-81.457	1.58451	-62.057	1.63169	-70.057	1.35978	-55.857	2.86238	-62.257	1.70098	-59.057	4.7466	-101.857	1.92424	-83.257	1.28392	-77.257	0.97808	-95.657	6.52108	-50.057	4.55248	-92.857	7.07967	-50.257	3.33509	-95.057	2.11176
590	5.68823	-72.357	1.32189	-17.757	2.65919	-12.957	2.61026	-17.957	2.37179	-59.757	1.65496	-22.757	6.9427	-54.157	2.05332	-54.557	2.69329	-54.757	2.75569	-53.357	1.00905	-81.357	1.6528	-61.957	1.57714	-69.957	1.40039	-55.757	2.80262	-62.157	1.65447	-58.957	4.75705	-101.757	1.88919	-83.157	1.26705	-77.157	1.02899	-95.557	6.59454	-49.957	4.55231	-92.757	7.15795	-50.157	3.3343	-94.957	2.17653
591	5.73665	-72.257	1.29139	-17.657	2.60106	-12.857	2.6291	-17.857	2.41574	-59.657	1.70791	-22.657	6.96127	-54.057	2.09382	-54.457	2.70543	-54.657	2.77675	-53.257	0.97036	-81.257	1.72259	-61.857	1.52443	-69.857	1.44403	-55.657	2.74435	-62.057	1.60988	-58.857	4.76923	-101.657	1.85729	-83.057	1.2483	-77.057	1.0829	-95.457	6.66849	-49.857	4.55383	-92.657	7.23666	-50.057	3.33537	-94.857	2.24338
592	5.7861	-72.157	1.2633	-17.557	2.54673	-12.757	2.65132	-17.757	2.46156	-59.557	1.76297	-22.557	6.98095	-53.957	2.13552	-54.357	2.71977	-54.557	2.79875	-53.157	0.93473	-81.157	1.79371	-61.757	1.47389	-69.757	1.48972	-55.557	2.68754	-61.957	1.56763	-58.757	4.78291	-101.557	1.8269	-82.957	1.23221	-76.957	1.13919	-95.357	6.74299	-49.757	4.55692	-92.557	7.3158	-49.957	3.33824	-94.757	2.31157
593	5.83656	-72.057	1.23795	-17.457	2.48486	-12.657	2.67775	-17.657	2.50898	-59.457	1.82022	-22.457	7.00175	-53.857	2.17156	-54.257	2.7363	-54.457	2.82107	-53.057	0.90229	-81.057	1.86577	-61.657	1.42531	-69.657	1.53827	-55.457	2.63224	-61.857	1.52755	-58.657	4.79803	-101.457	1.79865	-82.857	1.21956	-76.857	1.19798	-95.257	6.8184	-49.657	4.56188	-92.457	7.39554	-49.857	3.3432	-94.657	2.38064
594	5.88801	-71.957	1.21588	-17.357	2.42447	-12.557	2.70726	-17.557	2.55782	-59.357	1.87908	-22.357	7.02364	-53.757	2.18951	-54.157	2.75498	-54.357	2.84545	-52.957	0.87314	-80.957	1.93902	-61.557	1.37911	-69.557	1.58834	-55.357	2.57851	-61.757	1.48986	-58.557	4.81464	-101.357	1.77278	-82.757	1.21109	-76.757	1.25902	-95.157	6.89397	-49.557	4.56819	-92.357	7.47555	-49.757	3.34993	-94.557	2.45077
595	5.94095	-71.857	1.19712	-17.257	2.35725	-12.457	2.73868	-17.457	2.60848	-59.257	1.93993	-22.257	7.04656	-53.657	2.17918	-54.057	2.7758	-54.257	2.87228	-52.857	0.84739	-80.857	2.01445	-61.457	1.33321	-69.457	1.64105	-55.257	2.5264	-61.657	1.45392	-58.457	4.83279	-101.257	1.74998	-82.657	1.20389	-76.657	1.32212	-95.057	6.97023	-49.457	4.57601	-92.257	7.55597	-49.657	3.35862	-94.457	2.5225
596	5.9941	-71.757	1.18177	-17.157	2.28956	-12.357	2.77344	-17.357	2.65994	-59.157	2.00251	-22.157	7.07057	-53.557	2.17052	-53.957	2.79872	-54.157	2.901	-52.757	0.82513	-80.757	2.08938	-61.357	1.29482	-69.357	1.69512	-55.157	2.47585	-61.557	1.42065	-58.357	4.85233	-101.157	1.72984	-82.557	1.19691	-76.557	1.38724	-94.957	7.04689	-49.357	4.58526	-92.157	7.63678	-49.557	3.36924	-94.357	2.59533
597	6.04855	-71.657	1.17061	-17.057	2.2243	-12.257	2.80671	-17.257	2.59613	-59.057	2.06672	-22.057	7.09573	-53.457	2.16352	-53.857	2.82332	-54.057	2.93179	-52.657	0.80645	-80.657	2.03811	-61.257	1.25542	-69.257	1.75216	-55.057	2.42719	-61.457	1.39247	-58.257	4.87336	-101.057	1.71328	-82.457	1.1806	-76.457	1.45423	-94.857	7.124	-49.257	4.59578	-92.057	7.71794	-49.457	3.38185	-94.257	2.66859
598	6.10391	-71.557	1.16138	-16.957	2.16012	-12.157	2.85136	-17.157	2.53061	-58.957	2.13249	-21.957	7.12195	-53.357	2.15913	-53.757	2.84992	-53.957	2.96407	-52.557	0.79142	-80.557	1.98706	-61.157	1.22171	-69.157	1.81102	-54.957	2.38034	-61.357	1.36666	-58.157	4.89576	-100.957	1.69862	-82.357	1.16655	-76.357	1.52292	-94.757	7.20151	-49.157	4.60774	-91.957	7.79946	-49.357	3.39632	-94.157	2.74248
599	6.15919	-71.457	1.15732	-16.857	2.09776	-12.057	2.84426	-17.057	2.46638	-58.857	2.19973	-21.857	7.14923	-53.257	2.15807	-53.657	2.87892	-53.857	2.99871	-52.457	0.78012	-80.457	1.93632	-61.057	1.1895	-69.057	1.87084	-54.857	2.33535	-61.257	1.34189	-58.057	4.91965	-100.857	1.68744	-82.257	1.15565	-76.257	1.5932	-94.657	7.27949	-49.057	4.62151	-91.857	7.88125	-49.257	3.41252	-94.057	2.79354
600	6.14486	-71.357	1.1552	-16.757	2.03692	-11.957	2.93036	-16.957	2.40354	-58.757	2.26837	-21.757	7.17757	-53.157	2.15946	-53.557	2.90988	-53.757	3.03504	-52.357	0.77258	-80.357	1.88757	-60.957	1.16028	-68.957	1.93236	-54.757	2.29229	-61.157	1.32009	-57.957	4.94487	-100.757	1.67802	-82.157	1.14845	-76.157	1.66499	-94.557	7.35793	-48.957	4.6366	-91.757	7.96338	-49.157	3.43058	-93.957	2.84678
601	6.08438	-71.257	1.15824	-16.657	1.97674	-11.857	2.94121	-16.857	2.34213	-58.657	2.33833	-21.657	7.20682	-53.057	2.16312	-53.457	2.94279	-53.657	3.07336	-52.257	0.76917	-80.257	1.84088	-60.857	1.13281	-68.857	1.99575	-54.657	2.25116	-61.057	1.30111	-57.857	4.97148	-100.657	1.67124	-82.057	1.14783	-76.057	1.7383	-94.457	7.43675	-48.857	4.63848	-91.657	8.04598	-49.057	3.45047	-93.857	2.86135
602	6.02472	-71.157	1.16485	-16.557	1.91819	-11.757	3.03167	-16.757	2.28224	-58.557	2.40956	-21.557	7.2371	-52.957	2.16923	-53.357	2.97759	-53.557	3.11328	-52.157	0.76873	-80.157	1.79634	-60.757	1.111	-68.757	2.06061	-54.557	2.21209	-60.957	1.28478	-57.757	4.99946	-100.557	1.6662	-81.957	1.14756	-75.957	1.81294	-94.357	7.51603	-48.757	4.64078	-91.557	8.12891	-48.957	3.47209	-93.757	2.87611
603	5.9659	-71.057	1.17355	-16.457	1.86396	-11.657	3.07365	-16.657	2.22388	-58.457	2.48197	-21.457	7.26852	-52.857	2.1782	-53.257	3.01423	-53.457	3.15415	-52.057	0.77262	-80.057	1.75403	-60.657	1.09026	-68.657	2.12716	-54.457	2.17512	-60.857	1.27136	-57.657	5.02881	-100.457	1.66709	-81.857	1.15359	-75.857	1.8888	-94.257	7.59572	-48.657	4.5797	-91.457	8.21213	-48.857	3.49568	-93.657	2.89014
604	5.90793	-70.957	1.18556	-16.357	1.80986	-11.557	3.11883	-16.557	2.16716	-58.357	2.55552	-21.357	7.30094	-52.757	2.1897	-53.157	3.05268	-53.357	3.19666	-51.957	0.78031	-79.957	1.71402	-60.557	1.07376	-68.557	2.19499	-54.357	2.14032	-60.757	1.2611	-57.557	5.0595	-100.357	1.67025	-81.757	1.16211	-75.757	1.96582	-94.157	7.67585	-48.557	4.51967	-91.357	8.29566	-48.757	3.52105	-93.557	2.90623
605	5.85077	-70.857	1.20264	-16.257	1.75831	-11.457	3.16512	-16.457	2.11235	-58.257	2.63014	-21.257	7.33436	-52.657	2.20313	-53.057	3.09288	-53.257	3.239	-51.857	0.79177	-79.857	1.67632	-60.457	1.06085	-68.457	2.26443	-54.257	2.10769	-60.657	1.25463	-57.457	5.09185	-100.257	1.67497	-81.657	1.17371	-75.657	1.94448	-94.057	7.75635	-48.457	4.45315	-91.257	8.37941	-48.657	3.54804	-93.457	2.92405
606	5.79451	-70.757	1.22311	-16.157	1.70883	-11.357	3.21909	-16.357	2.05914	-58.157	2.70578	-21.157	7.36877	-52.557	2.21888	-52.957	3.1348	-53.157	3.283	-51.757	0.80694	-79.757	1.64109	-60.357	1.05124	-68.357	2.33483	-54.157	2.07735	-60.557	1.25137	-57.357	5.12499	-100.157	1.68191	-81.557	1.18895	-75.557	1.89257	-93.957	7.83716	-48.357	4.3872	-91.157	8.46345	-48.557	3.57675	-93.357	2.9438
607	5.73922	-70.657	1.24571	-16.057	1.66127	-11.257	3.23374	-16.257	2.00793	-58.057	2.78238	-21.057	7.40415	-52.457	2.2378	-52.857	3.17818	-53.057	3.32965	-51.657	0.82577	-79.657	1.60838	-60.257	1.04397	-68.257	2.40643	-54.057	2.04942	-60.457	1.25114	-57.257	5.15971	-100.057	1.69172	-81.457	0.24513	-75.457	1.84266	-93.857	7.91836	-48.257	4.32282	-91.057	8.5479	-48.457	3.60718	-93.257	2.96592
608	5.68486	-70.557	1.27159	-15.957	1.61513	-11.157	3.24957	-16.157	1.95862	-57.957	2.85984	-20.957	7.44049	-52.357	2.25917	-52.757	3.22318	-52.957	3.3779	-51.557	0.84817	-79.557	1.57827	-60.157	1.04119	-68.157	2.47916	-53.957	2.02387	-60.357	1.25413	-57.157	5.1957	-99.957	1.70427	-81.357	0.51256	-75.357	1.79454	-93.757	7.99987	-48.157	4.25906	-90.957	8.63253	-48.357	3.63913	-93.157	2.9893
609	5.63146	-70.457	1.3018	-15.857	1.57199	-11.057	3.23235	-16.057	1.91125	-57.857	2.93816	-20.857	7.47778	-52.257	2.28197	-52.657	3.27003	-52.857	3.4272	-51.457	0.87407	-79.457	1.55092	-60.057	1.04229	-68.057	2.55321	-53.857	1.99245	-60.257	1.26019	-57.057	5.23273	-99.857	1.71811	-81.257	0.53646	-75.257	1.74871	-93.657	8.08171	-48.057	4.1964	-90.857	8.71751	-48.257	3.67265	-93.057	3.01535
610	5.57904	-70.357	1.33513	-15.757	1.53127	-10.957	3.22717	-15.957	1.86596	-57.757	3.01732	-20.757	7.51596	-52.157	2.30724	-52.557	3.31829	-52.757	3.478	-51.357	0.90335	-79.357	1.52631	-59.957	1.04687	-67.957	2.62817	-53.757	1.95768	-60.157	1.26888	-56.957	5.27099	-99.757	1.73565	-81.157	0.56324	-75.157	1.70509	-93.557	8.16388	-47.957	4.13476	-90.757	8.80266	-48.157	3.70759	-92.957	3.04331
611	5.52761	-70.257	1.3698	-15.657	1.49359	-10.857	3.22022	-15.857	1.82284	-57.657	3.09726	-20.657	7.55506	-52.057	2.25818	-52.457	3.36816	-52.657	3.53047	-51.257	0.93592	-79.257	1.5045	-59.857	1.05382	-67.857	2.70354	-53.657	1.90628	-60.057	1.28167	-56.857	5.31066	-99.657	1.7531	-81.057	0.59511	-75.057	1.66379	-93.457	8.24636	-47.857	4.07409	-90.657	8.88814	-48.057	3.73712	-92.857	3.07293
612	5.4772	-70.157	1.4073	-15.557	1.45722	-10.757	3.21555	-15.757	1.78197	-57.557	3.06669	-20.557	7.59508	-51.957	2.20754	-52.357	3.41948	-52.557	3.58395	-51.157	0.97165	-79.157	1.48555	-59.757	1.06434	-67.757	2.77986	-53.557	1.85679	-59.957	1.29749	-56.757	5.35151	-99.557	1.7731	-80.957	0.63096	-74.957	1.62487	-93.357	8.32918	-47.757	4.01452	-90.557	8.97387	-47.957	3.71033	-92.757	3.10439
613	5.42783	-70.057	1.44854	-15.457	1.42285	-10.657	3.18302	-15.657	1.74341	-57.457	3.01613	-20.457	7.6361	-51.857	2.15263	-52.257	3.47222	-52.457	3.6255	-51.057	1.01038	-79.057	1.4695	-59.657	1.07903	-67.657	2.84712	-53.457	1.80952	-59.857	1.31633	-56.657	5.39351	-99.457	1.74845	-80.857	0.67038	-74.857	1.58841	-93.257	8.41245	-47.657	3.956	-90.457	9.05976	-47.857	3.66166	-92.657	3.13787
614	5.37952	-69.957	1.49242	-15.357	1.3903	-10.557	3.21643	-15.557	1.70724	-57.357	2.96712	-20.357	7.67784	-51.757	2.0996	-52.157	3.52632	-52.357	3.65329	-50.957	1.05203	-78.957	1.4564	-59.557	1.09701	-67.557	2.91518	-53.357	1.7644	-59.757	1.33836	-56.557	5.43665	-99.357	1.72649	-80.757	0.71118	-74.757	1.55451	-93.157	8.49602	-47.557	3.89819	-90.357	9.14587	-47.757	3.6144	-92.557	3.17297
615	5.33226	-69.857	1.53886	-15.257	1.36543	-10.457	3.2209	-15.457	1.67355	-57.257	2.9197	-20.257	7.72059	-51.657	2.04895	-52.057	3.58175	-52.257	3.67536	-50.857	1.09653	-78.857	1.44628	-59.457	1.11743	-67.457	2.96258	-53.257	1.72151	-59.657	1.36305	-56.457	5.48095	-99.257	1.7047	-80.657	0.75896	-74.657	1.52319	-93.057	8.5797	-47.457	3.84246	-90.257	9.23236	-47.657	3.56854	-92.457	3.20983
616	5.28597	-69.757	1.58739	-15.157	1.34286	-10.357	3.22867	-15.357	1.64239	-57.157	2.87393	-20.157	7.76421	-51.557	2.00007	-51.957	3.63846	-52.157	3.69877	-50.757	1.14371	-78.757	1.43917	-59.357	1.1395	-67.357	3.00992	-53.157	1.68093	-59.557	1.39048	-56.357	5.52635	-99.157	1.69381	-80.557	0.80843	-74.557	1.49458	-92.957	8.66367	-47.357	3.78795	-90.157	9.31908	-47.557	3.52416	-92.357	3.24827
617	5.24083	-69.657	1.63901	-15.057	1.32097	-10.257	3.23319	-15.257	1.61384	-57.057	2.79693	-20.057	7.80869	-51.457	1.95378	-51.857	3.69642	-52.057	3.72454	-50.657	1.19346	-78.657	1.43505	-59.257	1.16401	-67.257	3.04785	-53.057	1.64259	-59.457	1.42062	-56.257	5.57219	-99.057	1.67198	-80.457	0.86143	-74.457	1.46877	-92.857	8.74811	-47.257	3.73418	-90.057	9.40602	-47.457	3.48136	-92.257	3.28833
618	5.19663	-69.557	1.69276	-14.957	1.30211	-10.157	3.23919	-15.157	1.58796	-56.957	2.71461	-19.957	7.85401	-51.357	1.90907	-51.757	3.75557	-51.957	3.75197	-50.557	1.24565	-78.557	1.43395	-59.157	1.1916	-67.157	3.08745	-52.957	1.60671	-59.357	1.45387	-56.157	5.61909	-98.957	1.66924	-80.357	0.91688	-74.357	1.44579	-92.757	8.83282	-47.157	3.68164	-89.957	9.49319	-47.357	3.44009	-92.157	3.32991
619	5.15394	-69.457	1.74804	-14.857	1.28681	-10.057	3.24446	-15.057	1.56482	-56.857	2.63303	-19.857	7.90005	-51.257	1.86715	-51.657	3.81588	-51.857	3.78094	-50.457	1.30016	-78.457	1.4359	-59.057	1.21918	-67.057	3.12905	-52.857	1.57296	-59.257	1.48974	-56.057	5.66759	-98.857	1.65999	-80.257	0.97655	-74.257	1.42571	-92.657	8.91781	-47.057	3.63066	-89.857	9.58046	-47.257	3.40041	-92.057	3.3734
620	5.11245	-69.357	1.80533	-14.757	1.27466	-9.957	3.25115	-14.957	1.54446	-56.757	2.55223	-19.757	7.94679	-51.157	1.82696	-51.557	3.87733	-51.757	3.81154	-50.357	1.35685	-78.357	1.44089	-58.957	1.24979	-66.957	3.17189	-52.757	1.54069	-59.157	1.52819	-55.957	5.71712	-98.757	1.65357	-80.157	1.03672	-74.157	1.40856	-92.557	9.00289	-46.957	3.58091	-89.757	9.66797	-47.157	3.36221	-91.957	3.41844
621	5.07211	-69.257	1.86454	-14.657	1.26458	-9.857	3.25915	-14.857	1.52695	-56.657	2.47225	-19.657	7.99454	-51.057	1.78969	-51.457	3.93985	-51.657	3.84382	-50.257	1.41562	-78.257	1.4489	-58.857	1.28348	-66.857	3.21648	-52.657	1.51255	-59.057	1.56907	-55.857	5.76753	-98.657	1.6409	-80.057	1.10003	-74.057	1.3944	-92.457	9.08837	-46.857	3.53261	-89.657	9.75577	-47.057	3.32581	-91.857	3.45502
622	5.03289	-69.157	1.92537	-14.557	1.25772	-9.757	3.26856	-14.757	1.51232	-56.557	2.39314	-19.557	8.04308	-50.957	1.75398	-51.357	4.00343	-51.557	3.87759	-50.157	1.47636	-78.157	1.45991	-58.757	1.31967	-66.757	3.26264	-52.557	1.48589	-58.957	1.61247	-55.757	5.81887	-98.557	1.65203	-79.957	1.16518	-73.957	1.38322	-92.357	9.17396	-46.757	3.48578	-89.557	9.84374	-46.957	3.29086	-91.757	3.49325
623	4.99492	-69.057	1.9749	-14.457	1.25598	-9.657	3.26249	-14.657	1.50061	-56.457	2.31495	-19.457	8.09242	-50.857	1.72205	-51.257	4.06805	-51.457	3.91268	-50.057	1.53956	-78.057	1.47369	-58.657	1.35872	-66.657	3.3109	-52.457	1.4615	-58.857	1.65812	-55.657	5.87079	-98.457	1.65429	-79.857	1.23343	-73.857	1.37501	-92.257	9.25988	-46.657	3.4405	-89.457	9.93183	-46.857	3.2579	-91.657	3.5252
624	4.95823	-68.957	2.0261	-14.357	1.25747	-9.557	3.26055	-14.557	1.49185	-56.357	2.23773	-19.357	8.14252	-50.757	1.69167	-51.157	4.13367	-51.357	3.94923	-49.957	1.60322	-77.957	1.49005	-58.557	1.40011	-66.557	3.36028	-52.357	1.43998	-58.757	1.70599	-55.557	5.92364	-98.357	1.65932	-79.757	1.30355	-73.757	1.36981	-92.157	9.34597	-46.557	3.39652	-89.357	10.02009	-46.757	3.2267	-91.557	3.55782
625	4.92317	-68.857	2.06345	-14.257	1.26194	-9.457	3.25339	-14.457	1.48607	-56.257	2.16155	-19.257	8.19339	-50.657	1.66485	-51.057	4.20024	-51.257	3.98754	-49.857	1.66982	-77.857	1.50993	-58.457	1.44464	-66.457	3.41115	-52.257	1.42222	-58.657	1.75591	-55.457	5.97733	-98.257	1.65522	-79.657	1.37534	-73.657	1.36795	-92.057	9.43238	-46.457	3.35428	-89.257	10.10866	-46.657	3.19723	-91.457	3.58985
626	4.88882	-68.757	2.10243	-14.157	1.26904	-9.357	3.25397	-14.357	1.48328	-56.157	2.08645	-19.157	8.245	-50.557	1.6397	-50.957	4.26774	-51.157	4.02723	-49.757	1.73676	-77.757	1.53265	-58.357	1.49161	-66.357	3.46301	-52.157	1.40745	-58.557	1.80804	-55.357	6.03193	-98.157	1.67681	-79.557	1.44789	-73.557	1.36919	-91.957	9.51893	-46.357	3.31365	-89.157	10.19741	-46.557	3.16946	-91.357	3.62306
627	4.85627	-68.657	2.14392	-14.057	1.27708	-9.257	3.26329	-14.257	1.48349	-56.057	2.01252	-19.057	8.29736	-50.457	1.61911	-50.857	4.33594	-51.057	4.06831	-49.657	1.71672	-77.657	1.55816	-58.257	1.5406	-66.257	3.51664	-52.057	1.39491	-58.457	1.86198	-55.257	6.02373	-98.057	1.67981	-79.457	1.45745	-73.457	1.37354	-91.857	9.60566	-46.257	3.27468	-89.057	10.28631	-46.457	3.14357	-91.257	3.65856
628	4.82507	-68.557	2.18641	-13.957	1.28831	-9.157	3.27926	-14.157	1.4867	-55.957	1.93982	-18.957	8.35043	-50.357	1.60158	-50.757	4.40466	-50.957	4.1107	-49.557	1.66612	-77.557	1.58638	-58.157	1.59172	-66.157	3.57101	-51.957	1.38543	-58.357	1.91798	-55.157	5.94612	-97.957	1.70915	-79.357	1.45831	-73.357	1.38097	-91.757	9.69261	-46.157	3.23723	-88.957	10.37532	-46.357	3.11963	-91.157	3.69568
629	4.79525	-68.457	2.23144	-13.857	1.30822	-9.057	3.20109	-14.057	1.4929	-55.857	1.86842	-18.857	8.40423	-50.257	1.5881	-50.657	4.47477	-50.857	4.15456	-49.457	1.61766	-77.457	1.61727	-58.057	1.64493	-66.057	3.62731	-51.857	1.37953	-58.257	1.97558	-55.057	5.86835	-97.857	1.72677	-79.257	1.41903	-73.257	1.39148	-91.657	9.77994	-46.057	3.20148	-88.857	10.46458	-46.257	3.09759	-91.057	3.73443
630	4.76684	-68.357	2.27843	-13.757	1.32809	-8.957	3.12481	-13.957	1.50207	-55.757	1.79841	-18.757	8.45872	-50.157	1.57436	-50.557	4.5457	-50.757	4.19975	-49.357	1.57145	-77.357	1.65073	-57.957	1.70013	-65.957	3.68473	-51.757	1.37619	-58.157	2.0349	-54.957	5.79109	-97.757	1.7471	-79.157	1.38922	-73.157	1.40502	-91.557	9.86748	-45.957	3.16733	-88.757	10.55401	-46.157	3.07734	-90.957	3.77443
631	4.73983	-68.257	2.30727	-13.657	1.35183	-8.857	3.05252	-13.857	1.51419	-55.657	1.72955	-18.657	8.51394	-50.057	1.56522	-50.457	4.6174	-50.657	4.24624	-49.257	1.52747	-77.257	1.68671	-57.857	1.75717	-65.857	3.743	-51.657	1.37599	-58.057	2.09588	-54.857	5.71428	-97.657	1.77392	-79.057	1.37677	-73.057	1.42155	-91.457	9.95522	-45.857	3.13514	-88.657	10.64345	-46.057	3.05927	-90.857	3.81588
632	4.71427	-68.157	2.32797	-13.557	1.37549	-8.757	2.98251	-13.757	1.52923	-55.557	1.66223	-18.557	8.56952	-49.957	1.5592	-50.357	4.68986	-50.557	4.29375	-49.157	1.48591	-77.157	1.72513	-57.757	1.81615	-65.757	3.80244	-51.557	1.37888	-57.957	2.15811	-54.757	5.638	-97.557	1.80283	-78.957	1.37581	-72.957	1.441	-91.357	10.04309	-45.757	3.10419	-88.557	10.73309	-45.957	3.04316	-90.757	3.85883
633	4.69001	-68.057	2.25187	-13.457	1.4047	-8.657	2.9159	-13.657	1.54714	-55.457	1.59687	-18.457	8.62592	-49.857	1.55623	-50.257	4.76305	-50.457	4.34299	-49.057	1.44695	-77.057	1.76603	-57.657	1.87735	-65.657	3.86354	-51.457	1.38548	-57.857	2.22253	-54.657	5.56229	-97.457	1.83245	-78.857	1.38274	-72.857	1.46335	-91.257	10.13114	-45.657	3.0762	-88.457	10.82301	-45.857	3.02896	-90.657	3.90394
634	4.66712	-67.957	2.17668	-13.357	1.43657	-8.557	2.85287	-13.557	1.56789	-55.357	1.53325	-18.357	8.68298	-49.757	1.55642	-50.157	4.83694	-50.357	4.39322	-48.957	1.41059	-76.957	1.80895	-57.557	1.94014	-65.557	3.92545	-51.357	1.39457	-57.757	2.28849	-54.557	5.48715	-97.357	1.86432	-78.757	1.40033	-72.757	1.48854	-91.157	10.21932	-45.557	3.04959	-88.357	10.91308	-45.757	3.01678	-90.557	3.94954
635	4.64595	-67.857	2.10253	-13.257	1.47043	-8.457	2.79497	-13.457	1.59142	-55.257	1.47147	-18.257	8.74064	-49.657	1.5602	-50.057	4.91152	-50.257	4.4445	-48.857	1.37693	-76.857	1.85426	-57.457	2.00456	-65.457	3.98844	-51.257	1.40697	-57.657	2.35521	-54.457	5.41278	-97.257	1.89856	-78.657	1.42742	-72.657	1.51649	-91.057	10.30772	-45.457	3.02467	-88.257	11.00323	-45.657	3.00661	-90.457	3.99718
636	4.62628	-67.757	2.02955	-13.157	1.50693	-8.357	2.73984	-13.357	1.61768	-55.157	1.4116	-18.157	8.79885	-49.557	1.56707	-49.957	4.98675	-50.157	4.49713	-48.757	1.34604	-76.757	1.90168	-57.357	2.07056	-65.357	4.05218	-51.157	1.42239	-57.557	2.4238	-54.357	5.33882	-97.157	1.93506	-78.557	1.46468	-72.557	1.54719	-90.957	10.3963	-45.357	3.00119	-88.157	11.09353	-45.557	2.99842	-90.357	4.04618
637	4.60803	-67.657	1.95782	-13.057	1.53095	-8.257	2.68922	-13.257	1.64659	-55.057	1.35345	-18.057	8.85811	-49.457	1.57586	-49.857	5.05985	-50.057	4.55075	-48.657	1.31801	-76.657	1.95012	-57.257	2.13647	-65.257	4.11747	-51.057	1.44064	-57.457	2.49332	-54.257	5.26566	-97.057	1.95969	-78.457	1.45393	-72.457	1.58059	-90.857	10.48516	-45.257	2.98076	-88.057	11.18404	-45.457	2.99238	-90.257	4.09631
638	4.59121	-67.557	1.88739	-12.957	1.55816	-8.157	2.6422	-13.157	1.6781	-54.957	1.29741	-17.957	8.91718	-49.357	1.58756	-49.757	5.11638	-49.957	4.60571	-48.557	1.29291	-76.557	1.96753	-57.157	2.20402	-65.157	4.18345	-50.957	1.46182	-57.357	2.56402	-54.157	5.19314	-96.957	2.01631	-78.357	1.57118	-72.357	1.61653	-90.757	10.57417	-45.157	2.96113	-87.957	11.27469	-45.357	2.98818	-90.157	4.14772
639	4.57592	-67.457	1.81843	-12.857	1.57451	-8.057	2.59906	-13.057	1.71215	-54.857	1.24414	-17.857	8.97737	-49.257	1.60438	-49.657	5.17391	-49.857	4.66174	-48.457	1.27081	-76.457	1.93778	-57.057	2.25068	-65.057	4.25017	-50.857	1.48534	-57.257	2.63573	-54.057	5.12123	-96.857	2.04411	-78.257	1.63633	-72.257	1.65492	-90.657	10.66331	-45.057	2.94498	-87.857	11.36544	-45.257	2.98627	-90.057	4.20032
640	4.56219	-67.357	1.75092	-12.757	1.59564	-7.957	2.56018	-12.957	1.74865	-54.757	1.19331	-17.757	9.03816	-49.157	1.62421	-49.557	5.23241	-49.757	4.71863	-48.357	1.25178	-76.357	1.91023	-56.957	2.30062	-64.957	4.31778	-50.757	1.51195	-57.157	2.7084	-53.957	5.05001	-96.757	2.10487	-78.157	1.6891	-72.157	1.69572	-90.557	10.75262	-44.957	2.93036	-87.757	11.45633	-45.157	2.98642	-89.957	4.25408
641	4.55045	-67.257	1.68482	-12.657	1.62055	-7.857	2.49884	-12.857	1.78751	-54.657	1.14504	-17.657	9.09967	-49.057	1.64493	-49.457	5.29185	-49.657	4.7766	-48.257	1.23588	-76.257	1.88536	-56.857	2.27575	-64.857	4.38659	-50.657	1.54157	-57.057	2.78193	-53.857	4.97958	-96.657	2.15315	-78.057	1.64016	-72.057	1.73888	-90.457	10.8421	-44.857	2.91728	-87.657	11.54733	-45.057	2.98872	-89.857	4.30923
642	4.53949	-67.157	1.62035	-12.557	1.65002	-7.757	2.43715	-12.757	1.82868	-54.557	1.09947	-17.557	9.16177	-48.957	1.66855	-49.357	5.35222	-49.557	4.83557	-48.157	1.22315	-76.157	1.86302	-56.757	2.2531	-64.757	4.45603	-50.557	1.57388	-56.957	2.85653	-53.757	4.90981	-96.557	2.20228	-77.957	1.59324	-71.957	1.78428	-90.357	10.93168	-44.757	2.90631	-87.557	11.63847	-44.957	2.99308	-89.757	4.3655
643	4.51812	-67.057	1.55738	-12.457	1.68498	-7.657	2.37153	-12.657	1.87209	-54.457	1.05672	-17.457	9.22442	-48.857	1.69671	-49.257	5.41349	-49.457	4.89551	-48.057	1.21364	-76.057	1.84309	-56.657	2.23134	-64.657	4.52613	-50.457	1.60902	-56.857	2.93259	-53.657	4.84083	-96.457	2.25326	-77.857	1.54813	-71.857	1.83182	-90.257	11.02146	-44.657	2.89777	-87.457	11.72971	-44.857	2.99944	-89.657	4.42277
644	4.47416	-66.957	1.49603	-12.357	1.72452	-7.557	2.30701	-12.557	1.91766	-54.357	1.01693	-17.357	9.28764	-48.757	1.72766	-49.157	5.47558	-49.357	4.95632	-47.957	1.20736	-75.957	1.82468	-56.557	2.21193	-64.557	4.59701	-50.357	1.64616	-56.757	3.00968	-53.557	4.77265	-96.357	2.30603	-77.757	1.50539	-71.757	1.88143	-90.157	11.11131	-44.557	2.89132	-87.357	11.82108	-44.757	3.00786	-89.557	4.48114
645	4.43054	-66.857	1.43725	-12.257	1.76878	-7.457	2.2456	-12.457	1.96532	-54.257	0.98022	-17.257	9.35139	-48.657	1.75985	-49.057	5.53838	-49.257	5.01806	-47.857	1.20413	-75.857	1.80923	-56.457	2.1945	-64.457	4.66919	-50.257	1.68601	-56.657	3.08651	-53.457	4.70533	-96.257	2.34527	-77.657	1.4652	-71.657	1.93305	-90.057	11.20136	-44.457	2.88674	-87.257	11.91263	-44.657	3.0182	-89.457	4.54086
646	4.38812	-66.757	1.38056	-12.157	1.81596	-7.357	2.1848	-12.357	2.01498	-54.157	0.94672	-17.157	9.41569	-48.557	1.79449	-48.957	5.60195	-49.157	5.08069	-47.757	1.20417	-75.757	1.73837	-56.357	2.17976	-64.357	4.7417	-50.157	1.72822	-56.557	3.16441	-53.357	4.63886	-96.157	2.40787	-77.557	1.42756	-71.557	1.98654	-89.957	11.29158	-44.357	2.88431	-87.157	12.0043	-44.557	3.03055	-89.357	4.60154
647	4.34703	-66.657	1.3256	-12.057	1.86726	-7.257	2.12552	-12.257	2.06657	-54.057	0.91655	-17.057	9.48044	-48.457	1.83238	-48.857	5.66659	-49.057	5.14383	-47.657	1.20765	-75.657	1.66824	-56.257	2.16774	-64.257	4.81517	-50.057	1.77284	-56.457	3.23984	-53.257	4.57316	-96.057	2.46181	-77.457	1.39316	-71.457	2.04187	-89.857	11.38197	-44.257	2.88421	-87.057	12.09607	-44.457	3.04512	-89.257	4.66311
648	4.30729	-66.557	1.27289	-11.957	1.92228	-7.157	2.06791	-12.157	2.12	-53.957	0.88983	-16.957	9.54565	-48.357	1.87272	-48.757	5.73203	-48.957	5.20854	-47.557	1.2144	-75.557	1.59958	-56.157	2.15831	-64.157	4.88891	-49.957	1.81961	-56.357	3.316	-53.157	4.50835	-95.957	2.51879	-77.357	1.36153	-71.357	2.09896	-89.757	11.47242	-44.157	2.88602	-86.957	12.18789	-44.357	3.06152	-89.157	4.7256
649	4.26892	-66.457	1.22276	-11.857	1.98154	-7.057	2.01172	-12.057	2.17521	-53.857	0.86666	-16.857	9.61123	-48.257	1.91557	-48.657	5.79823	-48.857	5.27345	-47.457	1.22443	-75.457	1.53246	-56.057	2.15103	-64.057	4.96382	-49.857	1.86839	-56.257	3.29898	-53.057	4.4446	-95.857	2.54619	-77.257	1.3321	-71.257	2.1508	-89.657	11.56312	-44.057	2.89041	-86.857	12.27985	-44.257	3.08002	-89.057	4.78926
650	4.23195	-66.357	1.17514	-11.757	2.04374	-6.957	1.95634	-11.957	2.23212	-53.757	0.84713	-16.757	9.67727	-48.157	1.96069	-48.557	5.86518	-48.757	5.33988	-47.357	1.23767	-75.357	1.46699	-55.957	2.14624	-63.957	5.03847	-49.757	1.91922	-56.157	3.2837	-52.957	4.3818	-95.757	2.56408	-77.157	1.30555	-71.157	2.1256	-89.557	11.65396	-43.957	2.89674	-86.757	12.37198	-44.157	3.1003	-88.957	4.85355
651	4.19642	-66.257	1.12988	-11.657	2.09088	-6.857	1.90461	-11.857	2.29066	-53.657	0.83133	-16.657	9.74411	-48.057	2.00728	-48.457	5.93286	-48.657	5.40653	-47.257	1.25408	-75.257	1.40326	-55.857	2.14375	-63.857	5.1148	-49.657	1.97194	-56.057	3.26059	-52.857	4.31999	-95.657	2.55326	-77.057	1.28239	-71.057	2.05331	-89.457	11.74484	-43.857	2.90503	-86.657	12.46413	-44.057	3.05695	-88.857	4.91868
652	4.16233	-66.157	1.08733	-11.557	2.12893	-6.757	1.8549	-11.757	2.35077	-53.557	0.81934	-16.557	9.81144	-47.957	2.05598	-48.357	6.00124	-48.557	5.47395	-47.157	1.27361	-75.157	1.34139	-55.757	2.14353	-63.757	5.19154	-49.557	2.02652	-55.957	3.23964	-52.757	4.25912	-95.557	2.54794	-76.957	1.26226	-70.957	1.98227	-89.357	11.83585	-43.757	2.91515	-86.557	12.55638	-43.957	2.97688	-88.757	4.98467
653	4.13013	-66.057	1.04773	-11.457	2.13687	-6.657	1.80728	-11.657	2.41238	-53.457	0.81119	-16.457	9.87922	-47.857	2.10745	-48.257	6.07025	-48.457	5.542	-47.057	1.29619	-75.057	1.28154	-55.657	2.14654	-63.657	5.2685	-49.457	2.08236	-55.857	3.22049	-52.657	4.19917	-95.457	2.53016	-76.857	1.24491	-70.857	1.91264	-89.257	11.92703	-43.657	2.91163	-86.457	12.6488	-43.857	2.89313	-88.657	5.05183
654	4.09881	-65.957	1.01111	-11.357	2.15108	-6.557	1.76182	-11.557	2.47542	-53.357	0.80693	-16.357	9.94725	-47.757	2.15997	-48.157	6.13993	-48.357	5.61144	-46.957	1.32177	-74.957	1.22378	-55.557	2.15206	-63.557	5.34593	-49.357	2.13998	-55.757	3.20311	-52.557	4.14025	-95.357	2.54968	-76.757	1.23072	-70.757	1.84441	-89.157	12.01828	-43.557	2.85371	-86.357	12.74131	-43.757	2.81	-88.557	5.11973
655	4.06973	-65.857	0.97754	-11.257	2.14395	-6.457	1.71645	-11.457	2.53984	-53.257	0.80658	-16.257	10.01593	-47.657	2.21493	-48.057	6.21033	-48.257	5.68079	-46.857	1.35027	-74.857	1.16819	-55.457	2.15986	-63.457	5.42424	-49.257	2.19996	-55.657	3.18816	-52.457	4.08266	-95.257	2.55741	-76.657	1.21974	-70.657	1.77765	-89.057	12.10968	-43.457	2.78636	-86.257	12.83395	-43.657	2.72773	-88.457	5.18831
656	4.04062	-65.757	0.94705	-11.157	2.18236	-6.357	1.67287	-11.357	2.60557	-53.157	0.81013	-16.157	10.08453	-47.557	2.27052	-47.957	6.28137	-48.157	5.75099	-46.757	1.38161	-74.757	1.11491	-55.357	2.17015	-63.357	5.50279	-49.157	2.2615	-55.557	3.17468	-52.357	4.0262	-95.157	2.56987	-76.557	1.21198	-70.557	1.71237	-88.957	12.20119	-43.357	2.7202	-86.157	12.92666	-43.557	2.64605	-88.357	5.25767
657	4.01426	-65.657	0.91985	-11.057	2.19672	-6.257	1.63693	-11.257	2.6226	-53.057	0.81758	-16.057	10.15431	-47.457	2.32778	-47.857	6.35303	-48.057	5.82213	-46.657	1.41572	-74.657	1.06417	-55.257	2.18153	-63.257	5.5821	-49.057	2.32442	-55.457	3.16393	-52.257	3.97083	-95.057	2.57689	-76.457	1.2073	-70.457	1.64872	-88.857	12.29281	-43.257	2.65529	-86.057	13.01942	-43.457	2.56502	-88.257	5.32764
658	3.9895	-65.557	0.8959	-10.957	2.21353	-6.157	1.6004	-11.157	2.6075	-52.957	0.82889	-15.957	10.22414	-47.357	2.38673	-47.757	6.42528	-47.957	5.8939	-46.557	1.4525	-74.557	1.016	-55.157	2.19391	-63.157	5.66162	-48.957	2.38879	-55.357	3.1552	-52.157	3.91666	-94.957	2.58596	-76.357	1.2059	-70.357	1.58681	-88.757	12.38445	-43.157	2.59168	-85.957	13.11227	-43.357	2.48467	-88.157	5.3984
659	3.96644	-65.457	0.87573	-10.857	2.22652	-6.057	1.56701	-11.057	2.59066	-52.857	0.84401	-15.857	10.29457	-47.257	2.45074	-47.657	6.49813	-47.857	5.9663	-46.457	1.49187	-74.457	0.97056	-55.057	2.17275	-63.057	5.74163	-48.857	2.45436	-55.257	3.14799	-52.057	3.8638	-94.857	2.58264	-76.257	1.20852	-70.257	1.52674	-88.657	12.47636	-43.057	2.52922	-85.857	13.20531	-43.257	2.40533	-88.057	5.46998
660	3.94501	-65.357	0.85893	-10.757	2.24192	-5.957	1.53543	-10.957	2.57602	-52.757	0.86287	-15.757	10.36471	-47.157	2.51568	-47.557	6.57155	-47.757	6.03926	-46.357	1.53374	-74.357	0.92798	-54.957	2.14772	-62.957	5.82211	-48.757	2.52124	-55.157	3.1431	-51.957	3.81222	-94.757	2.58201	-76.157	1.21431	-70.157	1.4686	-88.557	12.56838	-42.957	2.46799	-85.757	13.29834	-43.157	2.32689	-87.957	5.54229
661	3.92524	-65.257	0.84581	-10.657	2.25926	-5.857	1.50687	-10.857	2.56362	-52.657	0.88534	-15.657	10.43677	-47.057	2.58074	-47.457	6.64552	-47.657	6.11223	-46.257	1.57802	-74.257	0.88839	-54.857	2.06841	-62.857	5.90372	-48.657	2.5894	-55.057	3.14033	-51.857	3.76182	-94.657	2.5829	-76.057	1.22245	-70.057	1.41253	-88.457	12.66044	-42.857	2.40877	-85.657	13.39154	-43.057	2.24956	-87.857	5.61518
662	3.90713	-65.157	0.83632	-10.557	2.27924	-5.757	1.47962	-10.757	2.55346	-52.557	0.91135	-15.557	10.50761	-46.957	2.6459	-47.357	6.72003	-47.557	6.18692	-46.157	1.62461	-74.157	0.85192	-54.757	1.99561	-62.757	5.9847	-48.557	2.65852	-54.957	3.13967	-51.757	3.71276	-94.557	2.58656	-75.957	1.23374	-69.957	1.35847	-88.357	12.75261	-42.757	2.3511	-85.557	13.4848	-42.957	2.17323	-87.757	5.6887
663	3.89071	-65.057	0.83002	-10.457	2.29257	-5.657	1.45602	-10.657	2.54553	-52.457	0.94084	-15.457	10.57973	-46.857	2.7139	-47.257	6.79498	-47.457	6.26163	-46.057	1.67342	-74.057	0.8187	-54.657	1.91124	-62.657	6.06683	-48.457	2.72895	-54.857	3.14121	-51.657	3.66518	-94.457	2.59422	-75.857	1.24893	-69.857	1.30681	-88.257	12.84496	-42.657	2.29478	-85.457	13.57811	-42.857	2.09777	-87.657	5.76291
664	3.87599	-64.957	0.82746	-10.357	2.33106	-5.557	1.43532	-10.557	2.53986	-52.357	0.97367	-15.357	10.65224	-46.757	2.78187	-47.157	6.87027	-47.357	6.33682	-45.957	1.72437	-73.957	0.78886	-54.557	1.85344	-62.557	6.14936	-48.357	2.80046	-54.757	3.14484	-51.557	3.61875	-94.357	2.60463	-75.757	1.26725	-69.757	1.2575	-88.157	12.93741	-42.557	2.24013	-85.357	13.67149	-42.757	2.02341	-87.557	5.83773
665	3.86298	-64.857	0.82951	-10.257	2.35296	-5.457	1.41998	-10.457	2.53649	-52.257	1.00975	-15.257	10.72513	-46.657	2.85161	-47.057	6.94633	-47.257	6.41235	-45.857	1.77736	-73.857	0.7625	-54.457	1.78156	-62.457	6.23226	-48.257	2.86785	-54.657	3.15054	-51.457	3.57408	-94.257	2.61742	-75.657	1.28645	-69.657	1.21043	-88.057	13.02994	-42.457	2.18734	-85.257	13.76503	-42.657	1.95032	-87.457	5.91319
666	3.85169	-64.757	0.83529	-10.157	2.39105	-5.357	1.4064	-10.357	2.53539	-52.157	1.04893	-15.157	10.7984	-46.557	2.92244	-46.957	7.02287	-47.157	6.48839	-45.757	1.8323	-73.757	0.73973	-54.357	1.71038	-62.357	6.31517	-48.157	2.93635	-54.557	3.15836	-51.357	3.5309	-94.157	2.63215	-75.557	1.31274	-69.557	1.16599	-87.957	13.12255	-42.357	2.13635	-85.157	13.85862	-42.557	1.87849	-87.357	5.98906
667	3.84195	-64.657	0.84442	-10.057	2.42162	-5.257	1.39526	-10.257	2.53651	-52.057	1.09109	-15.057	10.87204	-46.457	2.9945	-46.857	7.09997	-47.057	6.5653	-45.657	1.88911	-73.657	0.72001	-54.257	1.63831	-62.257	6.39908	-48.057	2.99067	-54.457	3.16792	-51.257	3.48924	-94.057	2.63528	-75.457	1.33857	-69.457	1.12442	-87.857	13.21517	-42.257	2.0869	-85.057	13.95229	-42.457	1.80779	-87.257	6.06554
668	3.83395	-64.557	0.85694	-9.957	2.46137	-5.157	1.38708	-10.157	2.5399	-51.957	1.1361	-14.957	10.94604	-46.357	3.06685	-46.757	7.17716	-46.957	6.64243	-45.557	1.9477	-73.557	0.70405	-54.157	1.56728	-62.157	6.48326	-47.957	3.04235	-54.357	3.17944	-51.157	3.44899	-93.957	2.67241	-75.357	1.3699	-69.357	1.08562	-87.757	13.30791	-42.157	2.03934	-84.957	14.04603	-42.357	1.73858	-87.157	6.14239
669	3.8277	-64.457	0.87265	-9.857	2.49863	-5.057	1.38236	-10.057	2.54564	-51.857	1.18384	-14.857	11.02011	-46.257	3.14002	-46.657	7.25508	-46.857	6.72011	-45.457	2.00799	-73.457	0.69259	-54.057	1.49657	-62.057	6.56739	-47.857	3.07893	-54.257	3.19339	-51.057	3.41043	-93.857	2.69469	-75.257	1.40327	-69.257	1.04984	-87.657	13.40081	-42.057	1.99447	-84.857	14.13982	-42.257	1.67091	-87.057	6.22
670	3.82321	-64.357	0.89192	-9.757	2.53999	-4.957	1.38075	-9.957	2.55364	-51.757	1.23416	-14.757	11.09452	-46.157	3.21414	-46.557	7.33345	-46.757	6.79825	-45.357	2.0699	-73.357	0.68502	-53.957	1.42647	-61.957	6.65175	-47.757	3.11689	-54.157	3.20879	-50.957	3.37336	-93.757	2.71978	-75.157	1.4392	-69.157	1.0171	-87.557	13.49376	-41.957	1.95165	-84.757	14.23367	-42.157	1.60485	-86.957	6.29806
671	3.82047	-64.257	0.91613	-9.657	2.5814	-4.857	1.38006	-9.857	2.56383	-51.657	1.28694	-14.657	11.16958	-46.057	3.29105	-46.457	7.41224	-46.657	6.87688	-45.257	2.13335	-73.257	0.68187	-53.857	1.36029	-61.857	6.73685	-47.657	3.15693	-54.057	3.22671	-50.857	3.33811	-93.657	2.74811	-75.057	1.47752	-69.057	0.98751	-87.457	13.5868	-41.857	1.91043	-84.657	14.32767	-42.057	1.54038	-86.857	6.3765
672	3.8195	-64.157	0.94044	-9.557	2.62446	-4.757	1.38247	-9.757	2.57623	-51.557	1.34205	-14.557	11.24498	-45.957	3.36734	-46.357	7.49144	-46.557	6.95594	-45.157	2.19827	-73.157	0.68182	-53.757	1.29539	-61.757	6.82189	-47.557	3.19839	-53.957	3.24662	-50.757	3.30457	-93.557	2.77893	-74.957	1.51838	-68.957	0.96107	-87.357	13.67995	-41.757	1.87145	-84.557	14.42175	-41.957	1.47765	-86.757	6.45538
673	3.82062	-64.057	0.97105	-9.457	2.63976	-4.657	1.22265	-9.657	2.59083	-51.457	1.39937	-14.457	11.32071	-45.857	3.44368	-46.257	7.57105	-46.457	7.03547	-45.057	2.26459	-73.057	0.68617	-53.657	1.23296	-61.657	6.90758	-47.457	3.24152	-53.857	3.26854	-50.657	3.2728	-93.457	2.81222	-74.857	1.56163	-68.857	0.93809	-87.257	13.77312	-41.657	1.83535	-84.457	14.51583	-41.857	1.41682	-86.657	6.53481
674	3.82232	-63.957	1.00353	-9.357	2.65753	-4.557	1.40218	-9.557	2.60748	-51.357	1.45875	-14.357	11.39677	-45.757	3.52084	-46.157	7.65105	-46.357	7.11541	-44.957	2.33225	-72.957	0.69443	-53.557	1.17255	-61.557	6.99358	-47.357	3.28624	-53.757	3.29251	-50.557	3.24267	-93.357	2.84772	-74.757	1.60724	-68.757	0.91844	-87.157	13.8664	-41.557	1.80168	-84.357	14.61007	-41.757	1.35791	-86.557	6.61469
675	3.82684	-63.857	1.03888	-9.257	2.67852	-4.457	1.41467	-9.457	2.62655	-51.257	1.52012	-14.257	11.47303	-45.657	3.60163	-46.057	7.73144	-46.257	7.19558	-44.857	2.40119	-72.857	0.70659	-53.457	1.11356	-61.457	7.07952	-47.257	3.33223	-53.657	3.31809	-50.457	3.21443	-93.257	2.87277	-74.657	1.65491	-68.657	0.90236	-87.057	13.95985	-41.457	1.77016	-84.257	14.70428	-41.657	1.30105	-86.457	6.69502
676	3.8331	-63.757	1.07593	-9.157	2.7013	-4.357	1.43019	-9.357	2.64777	-51.157	1.58336	-14.157	11.54952	-45.557	3.68202	-45.957	7.8122	-46.157	7.27606	-44.757	2.47135	-72.757	0.72257	-53.357	1.05673	-61.357	7.16576	-47.157	3.37971	-53.557	3.34548	-50.357	3.18794	-93.157	2.89085	-74.557	1.70477	-68.557	0.88983	-86.957	14.05338	-41.357	1.74091	-84.157	14.79862	-41.557	1.24633	-86.357	6.7756
677	3.84112	-63.657	1.1175	-9.057	2.72739	-4.257	1.45076	-9.257	2.6711	-51.057	1.64837	-14.057	11.62654	-45.457	3.76242	-45.857	7.89332	-46.057	7.35692	-44.657	2.54269	-72.657	0.74232	-53.257	1.00075	-61.257	7.2524	-47.057	3.42921	-53.457	3.37481	-50.257	3.16332	-93.057	2.89552	-74.457	1.75727	-68.457	0.88072	-86.857	14.147	-41.257	1.71437	-84.057	14.89301	-41.457	1.19406	-86.257	6.85675
678	3.85088	-63.557	1.16154	-8.957	2.7548	-4.157	1.47423	-9.157	2.6965	-50.957	1.71504	-13.957	11.70371	-45.357	3.84277	-45.757	7.9748	-45.957	7.43815	-44.557	2.50304	-72.557	0.76575	-53.157	0.94725	-61.157	7.33932	-46.957	3.48013	-53.357	3.40598	-50.157	3.14051	-92.957	2.90276	-74.357	1.81175	-68.357	0.87527	-86.757	14.24069	-41.157	1.69047	-83.957	14.9874	-41.357	1.14421	-86.157	6.93795
679	3.86208	-63.457	1.20046	-8.857	2.78535	-4.057	1.49954	-9.057	2.72396	-50.857	1.78323	-13.857	11.78122	-45.257	3.92491	-45.657	8.05662	-45.857	7.51975	-44.457	2.45493	-72.457	0.79275	-53.057	0.90018	-61.057	7.42675	-46.857	3.53214	-53.257	3.43881	-50.057	3.1197	-92.857	2.91201	-74.257	1.86733	-68.257	0.87365	-86.657	14.33434	-41.057	1.66947	-83.857	15.08189	-41.257	1.0969	-86.057	7.01999
680	3.875	-63.357	1.23419	-8.757	2.81816	-3.957	1.52765	-8.957	2.75342	-50.757	1.85275	-13.757	11.85903	-45.157	4.00643	-45.557	8.13879	-45.757	7.6017	-44.357	2.40861	-72.357	0.82323	-52.957	0.85569	-60.957	7.51415	-46.757	3.5855	-53.157	3.47328	-49.957	3.10083	-92.757	2.92402	-74.157	1.92522	-68.157	0.87568	-86.557	14.42807	-40.957	1.65098	-83.757	15.17648	-41.157	1.05228	-85.957	7.1024
681	3.88993	-63.257	1.20105	-8.657	2.85206	-3.857	1.55914	-8.857	2.78486	-50.657	1.92391	-13.657	11.93711	-45.057	4.08934	-45.457	8.22128	-45.657	7.68474	-44.257	2.36416	-72.257	0.85705	-52.857	0.81246	-60.857	7.60223	-46.657	3.64026	-53.057	3.50976	-49.857	3.08377	-92.657	2.94046	-74.057	1.98503	-68.057	0.88138	-86.457	14.52196	-40.857	1.63502	-83.657	15.27115	-41.057	1.01038	-85.857	7.18506
682	3.90656	-63.157	1.17086	-8.557	2.88804	-3.757	1.59261	-8.757	2.81819	-50.557	1.99639	-13.557	12.01539	-44.957	4.17279	-45.357	8.30407	-45.557	7.76761	-44.157	2.32164	-72.157	0.89409	-52.757	0.77202	-60.757	7.69046	-46.557	3.69631	-52.957	3.54783	-49.757	3.06864	-92.557	2.95938	-73.957	2.0465	-67.957	0.89071	-86.357	14.61587	-40.757	1.62189	-83.557	15.36587	-40.957	0.9714	-85.757	7.26808
683	3.91987	-63.057	1.13525	-8.457	2.92784	-3.657	1.62961	-8.657	2.8534	-50.457	2.00411	-13.457	12.09417	-44.857	4.2541	-45.257	8.38715	-45.457	7.85071	-44.057	2.2811	-72.057	0.93392	-52.657	0.73372	-60.657	7.77874	-46.457	3.75332	-52.857	3.58758	-49.657	3.05573	-92.457	2.9639	-73.857	2.10943	-67.857	0.90351	-86.257	14.7099	-40.657	1.61207	-83.457	15.46064	-40.857	0.93541	-85.657	7.35149
684	3.90948	-62.957	1.10212	-8.357	2.96846	-3.557	1.66896	-8.557	2.89043	-50.357	1.98098	-13.357	12.17309	-44.757	4.33501	-45.157	8.47053	-45.357	7.93297	-43.957	2.2426	-71.957	0.9767	-52.557	0.69823	-60.557	7.86705	-46.357	3.81155	-52.757	3.62841	-49.557	3.04483	-92.357	3.00299	-73.757	2.17379	-67.757	0.91988	-86.157	14.80395	-40.557	1.60515	-83.357	15.55546	-40.757	0.9027	-85.557	7.43505
685	3.90081	-62.857	1.07358	-8.257	3.01304	-3.457	1.70963	-8.457	2.92926	-50.257	1.96033	-13.257	12.25218	-44.657	4.42143	-45.057	8.55421	-45.257	8.01791	-43.857	2.2062	-71.857	1.02255	-52.457	0.66972	-60.457	7.95575	-46.257	3.87119	-52.657	3.67179	-49.457	3.03587	-92.257	3.02145	-73.657	2.23954	-67.657	0.9398	-86.057	14.89806	-40.457	1.60046	-83.257	15.65032	-40.657	0.87326	-85.457	7.51904
686	3.89382	-62.757	1.04804	-8.157	3.05979	-3.357	1.75265	-8.357	2.96985	-50.157	1.9422	-13.157	12.33155	-44.557	4.50827	-44.957	8.63818	-45.157	8.102	-43.757	2.17196	-71.757	1.07111	-52.357	0.64462	-60.357	8.04467	-46.157	3.9319	-52.557	3.71587	-49.357	3.02895	-92.157	3.04195	-73.557	2.30695	-67.557	0.96311	-85.957	14.99217	-40.357	1.59877	-83.157	15.74532	-40.557	0.84725	-85.357	7.60336
687	3.88842	-62.657	1.02529	-8.057	3.06613	-3.257	1.79843	-8.257	3.01224	-50.057	1.92664	-13.057	12.41138	-44.457	4.59414	-44.857	8.72244	-45.057	8.18613	-43.657	2.12736	-71.657	1.12232	-52.257	0.6217	-60.257	8.13369	-46.057	3.99369	-52.457	3.76167	-49.257	3.02417	-92.057	3.02899	-73.457	2.3752	-67.457	0.98984	-85.857	15.08648	-40.257	1.6006	-83.057	15.84025	-40.457	0.82445	-85.257	7.68796
688	3.88476	-62.557	1.00586	-7.957	3.15481	-3.157	1.84532	-8.157	3.0563	-49.957	1.91367	-12.957	12.49147	-44.357	4.68042	-44.757	8.80697	-44.957	8.27043	-43.557	2.0728	-71.557	1.1759	-52.157	0.60265	-60.157	8.22287	-45.957	4.05656	-52.357	3.80893	-49.157	3.02144	-91.957	3.00058	-73.357	2.44473	-67.357	1.0198	-85.757	15.18086	-40.157	1.60524	-82.957	15.93531	-40.357	0.80522	-85.157	7.77286
689	3.88284	-62.457	0.98993	-7.857	3.20584	-3.057	1.89136	-8.057	3.10191	-49.857	1.90332	-12.857	12.57178	-44.257	4.76843	-44.657	8.89178	-44.857	8.35531	-43.457	2.02006	-71.457	1.2318	-52.057	0.58642	-60.057	8.31232	-45.857	4.12011	-52.257	3.8574	-49.057	3.02076	-91.857	2.92396	-73.257	2.51586	-67.257	1.05283	-85.657	15.27533	-40.057	1.61274	-82.857	15.99899	-40.257	0.79011	-85.057	7.85819
690	3.88266	-62.357	0.97697	-7.757	3.2586	-2.957	1.93701	-7.957	3.1491	-49.757	1.89561	-12.757	12.65218	-44.157	4.85604	-44.557	8.97685	-44.757	8.44047	-43.357	1.96921	-71.357	1.28982	-51.957	0.57423	-59.957	8.40189	-45.757	4.18459	-52.157	3.90724	-48.957	3.02203	-91.757	2.84822	-73.157	2.5881	-67.157	1.08888	-85.557	15.36985	-39.957	1.62242	-82.757	15.91263	-40.157	0.77858	-84.957	7.9438
691	3.88445	-62.257	0.96785	-7.657	3.31418	-2.857	1.89933	-7.857	3.19783	-49.657	1.89056	-12.657	12.73291	-44.057	4.94277	-44.457	9.06218	-44.657	8.52605	-43.257	1.92033	-71.257	1.35005	-51.857	0.56906	-59.857	8.49182	-45.657	4.25055	-52.057	3.9589	-48.857	3.02525	-91.657	2.77319	-73.057	2.66122	-67.057	1.12795	-85.457	15.38627	-39.857	1.63567	-82.657	15.82506	-40.057	0.77076	-84.857	8.02949
692	3.88781	-62.157	0.96209	-7.557	3.37152	-2.757	2.01204	-7.757	3.24806	-49.557	1.88818	-12.557	12.81366	-43.957	5.02916	-44.357	9.14775	-44.557	8.61186	-43.157	1.87349	-71.157	1.41186	-51.757	0.56675	-59.757	8.58153	-45.557	4.31708	-51.957	4.01186	-48.757	3.03041	-91.557	2.69911	-72.957	2.73536	-66.957	1.16974	-85.357	15.31183	-39.757	1.65173	-82.557	15.73763	-39.957	0.7666	-84.757	8.11545
693	3.89298	-62.057	0.96037	-7.457	3.41894	-2.657	2.05729	-7.657	3.29994	-49.457	1.88845	-12.457	12.89497	-43.857	5.11404	-44.257	9.23365	-44.457	8.69785	-43.057	1.82877	-71.057	1.47588	-51.657	0.56868	-59.657	8.67212	-45.457	4.38472	-51.857	4.06584	-48.657	3.03793	-91.457	2.62617	-72.857	2.73456	-66.857	1.21431	-85.257	15.22362	-39.657	1.66963	-82.457	15.65035	-39.857	0.76648	-84.657	8.20189
694	3.89938	-61.957	0.96202	-7.357	3.46792	-2.557	2.10687	-7.557	3.35296	-49.357	1.89136	-12.357	12.97652	-43.757	5.19692	-44.157	9.31959	-44.357	8.78408	-42.957	1.78626	-70.957	1.54162	-51.557	0.57443	-59.557	8.76277	-45.357	4.45322	-51.757	4.12105	-48.557	3.04747	-91.357	2.55399	-72.757	2.71805	-66.757	1.26137	-85.157	15.13554	-39.557	1.69031	-82.357	15.56321	-39.757	0.76992	-84.557	8.28859
695	3.90809	-61.857	0.96703	-7.257	3.51302	-2.457	2.16079	-7.457	3.3595	-49.257	1.89694	-12.257	13.05829	-43.657	5.28241	-44.057	9.40589	-44.257	8.87056	-42.857	1.74602	-70.857	1.6088	-51.457	0.58442	-59.457	8.85358	-45.257	4.5223	-51.657	4.17731	-48.457	3.05904	-91.257	2.48338	-72.657	2.69841	-66.657	1.3109	-85.057	15.04774	-39.457	1.71484	-82.257	15.47618	-39.657	0.77727	-84.457	8.37537
696	3.91851	-61.757	0.97533	-7.157	3.56002	-2.357	2.21848	-7.357	3.28801	-49.157	1.90518	-12.157	13.14022	-43.557	5.37011	-43.957	9.49242	-44.157	8.95726	-42.757	1.70814	-70.757	1.67753	-51.357	0.59799	-59.357	8.94445	-45.157	4.5922	-51.557	4.23473	-48.357	3.0726	-91.157	2.41366	-72.557	2.68039	-66.557	1.3627	-84.957	14.95996	-39.357	1.742	-82.157	15.3893	-39.557	0.7884	-84.357	8.4624
697	3.93065	-61.657	0.9876	-7.057	3.57795	-2.257	2.27657	-7.257	3.21277	-49.057	1.9165	-12.057	13.22235	-43.457	5.42784	-43.857	9.57933	-44.057	9.04341	-42.657	1.67269	-70.657	1.74788	-51.257	0.58483	-59.257	9.03521	-45.057	4.66318	-51.457	4.29353	-48.257	3.08813	-91.057	2.34531	-72.457	2.66506	-66.457	1.4169	-84.857	14.87236	-39.257	1.77088	-82.057	15.30252	-39.457	0.80332	-84.257	8.54974
698	3.94449	-61.557	1.00299	-6.957	3.64728	-2.157	2.34493	-7.157	3.1292	-48.957	1.92973	-11.957	13.3047	-43.357	5.48414	-43.757	9.6659	-43.957	9.12981	-42.557	1.63973	-70.557	1.81961	-51.157	0.63611	-59.157	9.12612	-44.957	4.73496	-51.357	4.35276	-48.157	3.10556	-90.957	2.27796	-72.357	2.6519	-66.357	1.47322	-84.757	14.78482	-39.157	1.80195	-81.957	15.2159	-39.357	0.82191	-84.157	8.63726
699	3.96002	-61.457	1.02218	-6.857	3.69161	-2.057	2.38373	-7.057	3.04451	-48.857	1.94592	-11.857	13.38716	-43.257	5.53277	-43.657	9.75313	-43.857	9.218	-42.457	1.60937	-70.457	1.89267	-51.057	0.63297	-59.057	9.2175	-44.857	4.80717	-51.257	4.41403	-48.057	3.12487	-90.857	2.21247	-72.257	2.641	-66.257	1.53157	-84.657	14.69739	-39.057	1.8364	-81.857	15.12948	-39.257	0.84404	-84.057	8.72516
700	3.97722	-61.357	1.04471	-6.757	3.76551	-1.957	2.42328	-6.957	2.96041	-48.757	1.96465	-11.757	13.46984	-43.157	5.58212	-43.557	9.84057	-43.757	9.30622	-42.357	1.58165	-70.357	1.96696	-50.957	0.69163	-58.957	9.30866	-44.757	4.88011	-51.157	4.47595	-47.957	3.14611	-90.757	2.14811	-72.157	2.63212	-66.157	1.59183	-84.557	14.61011	-38.957	1.87325	-81.757	15.04321	-39.157	0.86957	-83.957	8.81318
701	3.92593	-61.257	1.07041	-6.657	3.81495	-1.857	2.42538	-6.857	2.8769	-48.657	1.98591	-11.657	13.55291	-43.057	5.63288	-43.457	9.92821	-43.657	9.39337	-42.257	1.55665	-70.257	2.04262	-50.857	0.69633	-58.857	9.40023	-44.657	4.95386	-51.057	4.5384	-47.857	3.16931	-90.657	2.08542	-72.057	2.62522	-66.057	1.65382	-84.457	14.52329	-38.857	1.91183	-81.657	14.9571	-39.057	0.89871	-83.857	8.90144
702	3.85093	-61.157	1.09916	-6.557	3.88388	-1.757	2.43372	-6.757	2.79405	-48.557	2.00963	-11.557	13.63616	-42.957	5.68465	-43.357	10.01606	-43.557	9.48029	-42.157	1.53441	-70.157	2.11887	-50.757	0.76318	-58.757	9.49194	-44.557	5.02827	-50.957	4.60183	-47.757	3.19402	-90.557	2.02385	-71.957	2.62054	-65.957	1.71753	-84.357	14.43629	-38.757	1.95265	-81.557	14.87114	-38.957	0.93084	-83.757	8.98975
703	3.7767	-61.057	1.13049	-6.457	3.94311	-1.657	2.45012	-6.657	2.71191	-48.457	2.03579	-11.457	13.71945	-42.857	5.73742	-43.257	10.10409	-43.457	9.56909	-42.057	1.515	-70.057	2.19647	-50.657	0.80284	-58.657	9.58387	-44.457	5.10322	-50.857	4.66686	-47.657	3.22148	-90.457	1.96388	-71.857	2.6186	-65.857	1.78297	-84.257	14.34965	-38.657	1.99626	-81.457	14.78534	-38.857	0.96647	-83.657	9.07843
704	3.70329	-60.957	1.16488	-6.357	4.00893	-1.557	2.47121	-6.557	2.63049	-48.357	2.06433	-11.357	13.80293	-42.757	5.79115	-43.157	10.19232	-43.357	9.65664	-41.957	1.49847	-69.957	2.27504	-50.557	0.84493	-58.557	9.6759	-44.357	5.1788	-50.757	4.7328	-47.557	3.24955	-90.357	1.90562	-71.757	2.61873	-65.757	1.84996	-84.157	14.26313	-38.557	2.04203	-81.357	14.69968	-38.757	1.00514	-83.557	9.16706
705	3.63057	-60.857	1.20285	-6.257	4.07397	-1.457	2.4832	-6.457	2.54978	-48.257	2.09499	-11.257	13.86347	-42.657	5.84591	-43.057	10.28073	-43.257	9.73673	-41.857	1.48485	-69.857	2.35425	-50.457	0.86138	-58.457	9.76799	-44.257	5.25496	-50.657	4.79895	-47.457	3.28003	-90.257	1.84952	-71.657	2.61577	-65.657	1.91826	-84.057	14.17668	-38.457	2.08895	-81.257	14.61417	-38.657	1.04653	-83.457	9.25617
706	3.55871	-60.757	1.24326	-6.157	4.1388	-1.357	2.49592	-6.357	2.46988	-48.157	2.07275	-11.157	13.81655	-42.557	5.89876	-42.957	10.36932	-43.157	9.81629	-41.757	1.47419	-69.757	2.43434	-50.357	0.93744	-58.357	9.86018	-44.157	5.33172	-50.557	4.86603	-47.357	3.31227	-90.157	1.79487	-71.557	2.59906	-65.557	1.98796	-83.957	14.09037	-38.357	2.13784	-81.157	14.52883	-38.557	1.09062	-83.357	9.34546
707	3.48777	-60.657	1.2865	-6.057	4.16709	-1.257	2.45184	-6.257	2.39089	-48.057	2.03615	-11.057	13.73443	-42.457	5.9563	-42.857	10.45809	-43.057	9.88267	-41.657	1.46651	-69.657	2.5155	-50.257	0.96231	-58.257	9.95263	-44.057	5.40908	-50.457	4.93429	-47.257	3.34558	-90.057	1.74265	-71.457	2.57727	-65.457	2.0448	-83.857	14.00436	-38.257	2.18934	-81.057	14.44372	-38.457	1.13786	-83.257	9.43475
708	3.41777	-60.557	1.33202	-5.957	4.19614	-1.157	2.51617	-6.157	2.31281	-47.957	2.0018	-10.957	13.6525	-42.357	6.01471	-42.757	10.54703	-42.957	9.9505	-41.557	1.46183	-69.557	2.59743	-50.157	1.04378	-58.157	10.04514	-43.957	5.48701	-50.357	5.00339	-47.157	3.38059	-89.957	1.69249	-71.357	2.55907	-65.357	2.07062	-83.757	13.91833	-38.157	2.24257	-80.957	14.3587	-38.357	1.1869	-83.157	9.52421
709	3.34875	-60.457	1.38056	-5.857	4.23084	-1.057	2.5295	-6.057	2.23544	-47.857	1.96976	-10.857	13.57076	-42.257	6.0738	-42.657	10.63615	-42.857	10.01851	-41.457	1.46017	-69.457	2.68008	-50.057	1.10293	-58.057	10.13743	-43.857	5.56544	-50.257	5.07346	-47.057	3.41793	-89.857	1.64454	-71.257	2.54223	-65.257	2.09672	-83.657	13.83247	-38.057	2.29674	-80.857	14.27391	-38.257	1.23914	-83.057	9.61411
710	3.28075	-60.357	1.4312	-5.757	4.26805	-0.957	2.54517	-5.957	2.15907	-47.757	1.94009	-10.757	13.48925	-42.157	6.13255	-42.557	10.72543	-42.757	10.08698	-41.357	1.46153	-69.357	2.76341	-49.957	1.1632	-57.957	10.22979	-43.757	5.64442	-50.157	5.14401	-46.957	3.45563	-89.757	1.59883	-71.157	2.52748	-65.157	2.12518	-83.557	13.74679	-37.957	2.35261	-80.757	14.1893	-38.157	1.29369	-82.957	9.70398
711	3.2141	-60.257	1.48341	-5.657	4.30646	-0.857	2.56217	-5.857	2.08401	-47.657	1.91284	-10.657	13.40799	-42.057	6.19214	-42.457	10.81487	-42.657	10.15581	-41.257	1.46591	-69.257	2.84696	-49.857	1.2249	-57.857	10.32272	-43.657	5.72402	-50.057	5.21555	-46.857	3.49624	-89.657	1.55521	-71.057	2.50468	-65.057	2.1559	-83.457	13.66165	-37.857	2.3983	-80.657	14.1048	-38.057	1.35012	-82.857	9.79409
712	3.14761	-60.157	1.53815	-5.557	4.34722	-0.757	2.58145	-5.757	2.01008	-47.557	1.88807	-10.557	13.32692	-41.957	6.25247	-42.357	10.90448	-42.557	10.22504	-41.157	1.47329	-69.157	2.93114	-49.757	1.2871	-57.757	10.41575	-43.557	5.80423	-49.957	5.28758	-46.757	3.5384	-89.557	1.5137	-70.957	2.46936	-64.957	2.18887	-83.357	13.57611	-37.757	2.42427	-80.557	14.0205	-37.957	1.40864	-82.757	9.88431
713	3.08308	-60.057	1.59518	-5.457	4.39379	-0.657	2.60403	-5.657	1.93735	-47.457	1.86583	-10.457	13.24609	-41.857	6.31389	-42.257	10.99423	-42.457	10.2943	-41.057	1.48365	-69.057	3.01634	-49.657	1.3493	-57.657	10.50866	-43.457	5.88441	-49.857	5.36052	-46.657	3.58208	-89.457	1.47516	-70.857	2.39559	-64.857	2.22404	-83.257	13.49108	-37.657	2.43511	-80.457	13.93643	-37.857	1.46945	-82.657	9.97475
714	3.01975	-59.957	1.65431	-5.357	4.44144	-0.557	2.62675	-5.557	1.86589	-47.357	1.84616	-10.357	13.16546	-41.757	6.37609	-42.157	11.08415	-42.357	10.3648	-40.957	1.49698	-68.957	3.1021	-49.557	1.41064	-57.557	10.60169	-43.357	5.96519	-49.757	5.43413	-46.557	3.62663	-89.357	1.43842	-70.757	2.32397	-64.757	2.26136	-83.157	13.40624	-37.557	2.44836	-80.357	13.85256	-37.757	1.53212	-82.557	10.0653
715	2.95767	-59.857	1.71504	-5.257	4.48265	-0.457	2.6537	-5.457	1.79577	-47.257	1.8291	-10.257	13.08519	-41.657	6.43919	-42.057	11.1522	-42.257	10.43548	-40.857	1.51322	-68.857	3.18838	-49.457	1.4813	-57.457	10.69505	-43.257	6.0465	-49.657	5.50818	-46.457	3.67264	-89.257	1.4051	-70.657	2.25553	-64.657	2.30074	-83.057	13.32165	-37.457	2.46357	-80.257	13.76888	-37.657	1.57208	-82.457	10.1561
716	2.89688	-59.757	1.77753	-5.157	4.52423	-0.357	2.68261	-5.357	1.72707	-47.157	1.81469	-10.157	13.00498	-41.557	6.50285	-41.957	11.21436	-42.157	10.50657	-40.757	1.53234	-68.757	3.27516	-49.357	1.55344	-57.357	10.7885	-43.157	6.12822	-49.557	5.58278	-46.357	3.71947	-89.157	1.37454	-70.557	2.18976	-64.557	2.34209	-82.957	13.23725	-37.357	2.48102	-80.157	13.68538	-37.557	1.57421	-82.357	10.24687
717	2.83744	-59.657	1.84159	-5.057	4.56128	-0.257	2.68838	-5.257	1.65987	-47.057	1.80297	-10.057	12.92509	-41.457	6.56714	-41.857	11.2767	-42.057	10.57807	-40.657	1.5543	-68.657	3.36241	-49.257	1.62695	-57.257	10.88206	-43.057	6.21055	-49.457	5.65807	-46.257	3.76886	-89.057	1.34691	-70.457	2.12637	-64.457	2.38545	-82.857	13.15297	-37.257	2.5007	-80.057	13.60207	-37.457	1.57945	-82.257	10.33778
718	2.77939	-59.557	1.90722	-4.957	4.5956	-0.157	2.74395	-5.157	1.59427	-46.957	1.79395	-9.957	12.84547	-41.357	6.63198	-41.757	11.33918	-41.957	10.64996	-40.557	1.57903	-68.557	3.45011	-49.157	1.70176	-57.157	10.97572	-42.957	6.29344	-49.357	5.73359	-46.157	3.81958	-88.957	1.3222	-70.357	2.06598	-64.357	2.43066	-82.757	13.06889	-37.157	2.52258	-79.957	13.51897	-37.357	1.58764	-82.157	10.42883
719	2.7228	-59.457	1.97402	-4.857	4.65321	-0.057	2.77774	-5.057	1.53036	-46.857	1.78766	-9.857	12.76607	-41.257	6.69793	-41.657	11.40248	-41.857	10.72224	-40.457	1.60648	-68.457	3.53824	-49.057	1.77567	-57.057	11.06947	-42.857	6.37635	-49.257	5.81009	-46.057	3.87092	-88.857	1.30028	-70.257	2.00395	-64.257	2.47766	-82.657	12.9849	-37.057	2.54697	-79.857	13.43605	-37.257	1.59868	-82.057	10.52027
720	2.66771	-59.357	2.0427	-4.757	4.71233	0.043	2.8136	-4.957	1.46822	-46.757	1.78411	-9.757	12.68694	-41.157	6.76456	-41.557	11.46624	-41.757	10.79491	-40.357	1.63658	-68.357	3.62678	-48.957	1.8508	-56.957	11.16328	-42.757	6.45964	-49.157	5.88637	-45.957	3.92344	-88.757	1.28109	-70.157	1.94222	-64.157	2.52644	-82.557	12.90109	-36.957	2.57348	-79.757	13.35333	-37.157	1.61262	-81.957	10.61162
721	2.61417	-59.257	2.11256	-4.657	4.69966	0.143	2.83881	-4.857	1.40798	-46.657	1.78331	-9.657	12.60809	-41.057	6.83184	-41.457	11.53046	-41.657	10.86796	-40.257	1.66927	-68.257	3.71567	-48.857	1.92633	-56.857	11.25708	-42.657	6.54338	-49.057	5.96409	-45.857	3.97803	-88.657	1.26526	-70.057	1.87419	-64.057	2.57703	-82.457	12.81749	-36.857	2.60174	-79.657	13.27084	-37.057	1.62912	-81.857	10.70326
722	2.56226	-59.157	2.18388	-4.557	4.80724	0.243	2.89289	-4.757	1.34972	-46.557	1.78527	-9.557	12.52951	-40.957	6.89976	-41.357	11.59512	-41.557	10.94137	-40.157	1.70447	-68.157	3.80483	-48.757	2.00028	-56.757	11.35097	-42.557	6.62748	-48.957	6.04231	-45.757	4.03272	-88.557	1.25226	-69.957	1.80771	-63.957	2.62929	-82.357	12.7341	-36.757	2.6319	-79.557	13.18849	-36.957	1.64842	-81.757	10.7949
723	2.51183	-59.057	2.25623	-4.457	4.85863	0.343	2.92522	-4.657	1.29357	-46.457	1.78979	-9.457	12.45119	-40.857	6.96811	-41.257	11.66021	-41.457	11.0144	-40.057	1.74211	-68.057	3.89444	-48.657	2.07689	-56.657	11.44495	-42.457	6.7118	-48.857	6.12104	-45.657	4.08961	-88.457	1.24269	-69.857	1.74684	-63.857	2.68315	-82.257	12.65137	-36.657	2.66446	-79.457	13.10646	-36.857	1.67079	-81.657	10.88679
724	2.46313	-58.957	2.32972	-4.357	4.91119	0.443	2.97946	-4.557	1.23955	-46.357	1.79704	-9.357	12.37314	-40.757	7.03701	-41.157	11.72573	-41.357	11.08872	-39.957	1.78211	-67.957	3.98438	-48.557	2.15408	-56.557	11.5389	-42.357	6.79642	-48.757	6.20025	-45.557	4.14691	-88.357	1.23612	-69.757	1.68752	-63.757	2.73855	-82.157	12.56828	-36.557	2.69901	-79.357	13.02466	-36.757	1.69574	-81.557	10.97868
725	2.41607	-58.857	2.40415	-4.257	4.96507	0.543	3.01861	-4.457	1.18785	-46.257	1.8072	-9.257	12.29537	-40.657	7.10683	-41.057	11.79168	-41.257	11.16258	-39.857	1.8244	-67.857	4.07456	-48.457	2.2042	-56.457	11.63319	-42.257	6.88107	-48.657	6.27968	-45.457	4.20578	-88.257	1.23338	-69.657	1.59433	-63.657	2.79545	-82.057	12.48575	-36.457	2.73515	-79.257	12.94298	-36.657	1.72317	-81.457	11.07082
726	2.37087	-58.757	2.47987	-4.157	5.01978	0.643	3.0742	-4.357	1.1386	-46.157	1.82006	-9.157	12.21785	-40.557	7.17717	-40.957	11.85805	-41.157	11.23785	-39.757	1.86889	-67.757	4.16505	-48.357	2.29312	-56.357	11.72745	-42.157	6.96622	-48.557	6.35956	-45.357	4.2656	-88.157	1.23366	-69.557	1.5627	-63.557	2.85379	-81.957	12.40345	-36.357	2.77317	-79.157	12.86153	-36.557	1.75318	-81.357	11.16301
727	2.32791	-58.657	2.5564	-4.057	5.07593	0.743	3.12368	-4.257	1.09192	-46.057	1.83558	-9.057	12.14058	-40.457	7.24736	-40.857	11.92483	-41.057	11.31302	-39.657	1.88238	-67.657	4.25602	-48.257	2.33727	-56.257	11.82121	-42.057	7.05196	-48.457	6.44014	-45.257	4.32636	-88.057	1.23729	-69.457	1.50801	-63.457	2.91339	-81.857	12.32133	-36.257	2.81292	-79.057	12.78042	-36.457	1.78574	-81.257	11.25522
728	2.28692	-58.557	2.63395	-3.957	5.13302	0.843	3.17472	-4.157	1.04795	-45.957	1.85369	-8.957	12.06358	-40.357	7.31812	-40.757	11.99202	-40.957	11.38854	-39.557	1.85308	-67.557	4.34714	-48.157	2.4153	-56.157	11.91505	-41.957	7.13824	-48.357	6.52067	-45.157	4.38812	-87.957	1.2436	-69.357	1.45562	-63.357	2.97434	-81.757	12.23928	-36.157	2.8464	-78.957	12.69954	-36.357	1.82036	-81.157	11.34754
729	2.24796	-58.457	2.70158	-3.857	5.1909	0.943	3.22651	-4.057	1.0068	-45.857	1.87415	-8.857	11.98696	-40.257	7.39013	-40.657	12.05961	-40.857	11.46437	-39.457	1.82628	-67.457	4.4386	-48.057	2.47691	-56.057	12.00776	-41.857	7.22428	-48.257	6.60167	-45.057	4.45097	-87.857	1.25378	-69.257	1.40512	-63.257	3.03478	-81.657	12.15744	-36.057	2.81784	-78.857	12.61891	-36.257	1.85791	-81.057	11.44026
730	2.2111	-58.357	2.7706	-3.757	5.24978	1.043	3.27992	-3.957	0.9686	-45.757	1.89712	-8.757	11.91064	-40.157	7.46267	-40.557	12.12759	-40.757	11.54053	-39.357	1.80202	-67.357	4.5302	-47.957	2.53783	-55.957	12.09976	-41.757	7.31069	-48.157	6.68262	-44.957	4.51466	-87.757	1.26653	-69.157	1.35682	-63.157	3.09607	-81.557	12.07558	-35.957	2.79135	-78.757	12.53852	-36.157	1.89774	-80.957	11.53268
731	2.17638	-58.257	2.77718	-3.657	5.31015	1.143	3.33593	-3.857	0.93321	-45.657	1.92294	-8.657	11.83459	-40.057	7.53572	-40.457	12.19596	-40.657	11.61686	-39.257	1.78035	-67.257	4.62205	-47.857	2.60137	-55.857	12.19042	-41.657	7.39774	-48.057	6.76446	-44.857	4.57925	-87.657	1.28216	-69.057	1.29315	-63.057	3.07378	-81.457	11.99447	-35.857	2.76704	-78.657	12.45838	-36.057	1.93967	-80.857	11.6255
732	2.14386	-58.157	2.7917	-3.557	5.37125	1.243	3.39325	-3.757	0.90101	-45.557	1.95123	-8.557	11.75886	-39.957	7.60928	-40.357	12.26471	-40.557	11.6935	-39.157	1.76132	-67.157	4.71403	-47.757	2.66625	-55.757	12.28101	-41.557	7.48512	-47.957	6.84641	-44.757	4.64475	-87.557	1.30089	-68.957	1.27007	-62.957	3.05193	-81.357	11.91361	-35.757	2.74451	-78.557	12.3785	-35.957	1.98377	-80.757	11.71842
733	2.1136	-58.057	2.80496	-3.457	5.43332	1.343	3.45156	-3.657	0.87236	-45.457	1.98191	-8.457	11.68344	-39.857	7.68333	-40.257	12.33384	-40.457	11.7706	-39.057	1.74497	-67.057	4.80646	-47.657	2.73211	-55.657	12.37181	-41.457	7.57228	-47.857	6.92994	-44.657	4.69735	-87.457	1.32344	-68.857	1.22962	-62.857	3.0311	-81.257	11.83301	-35.657	2.72411	-78.457	12.29888	-35.857	2.02981	-80.657	11.81137
734	2.08565	-57.957	2.82054	-3.357	5.49622	1.443	3.51108	-3.557	0.84712	-45.357	2.01493	-8.357	11.60836	-39.757	7.75787	-40.157	12.40334	-40.357	11.84799	-38.957	1.73134	-66.957	4.89911	-47.557	2.7972	-55.557	12.46266	-41.357	7.65968	-47.757	7.01372	-44.557	4.72601	-87.357	1.34896	-68.757	1.19196	-62.757	3.01223	-81.157	11.75255	-35.557	2.70561	-78.357	12.21951	-35.757	2.07786	-80.557	11.90433
735	2.06005	-57.857	2.83706	-3.257	5.55913	1.543	3.57166	-3.457	0.82535	-45.257	2.05025	-8.257	11.5336	-39.657	7.83291	-40.057	12.4732	-40.257	11.92569	-38.857	1.72047	-66.857	4.99196	-47.457	2.86655	-55.457	12.55352	-41.257	7.74699	-47.657	7.09743	-44.457	4.64127	-87.257	1.37737	-68.657	1.15682	-62.657	2.99536	-81.057	11.6725	-35.457	2.68921	-78.257	12.14039	-35.657	2.12807	-80.457	11.99745
736	2.03686	-57.757	2.85433	-3.157	5.6229	1.643	3.63366	-3.357	0.80716	-45.157	2.08778	-8.157	11.45919	-39.557	7.90841	-39.957	12.48607	-40.157	12.00367	-38.757	1.71236	-66.757	5.08502	-47.357	2.93699	-55.357	12.64453	-41.157	7.83498	-47.557	7.18147	-44.357	4.55714	-87.157	1.40861	-68.557	1.12469	-62.557	2.9805	-80.957	11.59259	-35.357	2.67511	-78.157	12.06155	-35.557	2.18014	-80.357	12.09043
737	2.01593	-57.657	2.87551	-3.057	5.68903	1.743	3.69225	-3.257	0.79263	-45.057	2.12748	-8.057	11.38512	-39.457	7.98432	-39.857	12.41613	-40.057	12.08104	-38.657	1.70705	-66.657	5.1781	-47.257	2.99109	-55.257	12.736	-41.057	7.92348	-47.457	7.26538	-44.257	4.47289	-87.057	1.44204	-68.457	1.09379	-62.457	2.9679	-80.857	11.51307	-35.257	2.66339	-78.057	11.98301	-35.457	2.23385	-80.257	12.18384
738	1.99747	-57.557	2.89874	-2.957	5.75532	1.843	3.74209	-3.157	0.78183	-44.957	2.16927	-7.957	11.31139	-39.357	8.06031	-39.757	12.34573	-39.957	12.15989	-38.557	1.70455	-66.557	5.27137	-47.157	3.06766	-55.157	12.82752	-40.957	8.01237	-47.357	7.34953	-44.157	4.38909	-86.957	1.47816	-68.357	1.06617	-62.357	2.95622	-80.757	11.43377	-35.157	2.6538	-77.957	11.90475	-35.357	2.28921	-80.157	12.27735
739	1.98166	-57.457	2.92257	-2.857	5.82228	1.943	3.75623	-3.057	0.77477	-44.857	2.21305	-7.857	11.23801	-39.257	8.13696	-39.657	12.27621	-39.857	12.16588	-38.457	1.70489	-66.457	5.36498	-47.057	3.13413	-55.057	12.91751	-40.857	8.10082	-47.257	7.43449	-44.057	4.30578	-86.857	1.51762	-68.257	1.04415	-62.257	2.94746	-80.657	11.35458	-35.057	2.64623	-77.857	11.82678	-35.257	2.34633	-80.057	12.37085
740	1.968	-57.357	2.94824	-2.757	5.89002	2.043	3.77267	-2.957	0.77137	-44.757	2.25879	-7.757	11.16498	-39.157	8.21369	-39.557	12.20707	-39.757	12.09316	-38.357	1.70791	-66.357	5.45876	-46.957	3.21213	-54.957	13.00728	-40.757	8.18954	-47.157	7.51969	-43.957	4.22298	-86.757	1.55916	-68.157	1.02552	-62.157	2.94076	-80.557	11.27567	-34.957	2.64094	-77.757	11.74911	-35.157	2.40489	-79.957	12.46411
741	1.9574	-57.257	2.9782	-2.657	5.95862	2.143	3.791	-2.857	0.77198	-44.657	2.30612	-7.657	11.09227	-39.057	8.29129	-39.457	12.1383	-39.657	12.01828	-38.257	1.71384	-66.257	5.5527	-46.857	3.28503	-54.857	13.09763	-40.657	8.27893	-47.057	7.6053	-43.857	4.1407	-86.657	1.60332	-68.057	1.01134	-62.057	2.93614	-80.457	11.19706	-34.857	2.63795	-77.657	11.67173	-35.057	2.4454	-79.857	12.55826
742	1.94936	-57.157	3.00722	-2.557	6.02795	2.243	3.81146	-2.757	0.7764	-44.557	2.3552	-7.557	11.01992	-38.957	8.36928	-39.357	12.06992	-39.557	11.94372	-38.157	1.72256	-66.157	5.64679	-46.757	3.35916	-54.757	13.18814	-40.557	8.36861	-46.957	7.6912	-43.757	4.05897	-86.557	1.64964	-67.957	1.00027	-61.957	2.93362	-80.357	11.11875	-34.757	2.63722	-77.557	11.59465	-34.957	2.42985	-79.757	12.65171
743	1.94394	-57.057	3.03954	-2.457	6.09705	2.343	3.82572	-2.657	0.78462	-44.457	2.40652	-7.457	10.94795	-38.857	8.44767	-39.257	12.00194	-39.457	11.86951	-38.057	1.73404	-66.057	5.74097	-46.657	3.43429	-54.657	13.27818	-40.457	8.45788	-46.857	7.77707	-43.657	3.97783	-86.457	1.69774	-67.857	0.9929	-61.857	2.93318	-80.257	11.04075	-34.657	2.63852	-77.457	11.51782	-34.857	2.41451	-79.657	12.74565
744	1.94114	-56.957	3.07279	-2.357	6.1665	2.443	3.8609	-2.557	0.79657	-44.357	2.45954	-7.357	10.87636	-38.757	8.52621	-39.157	11.93434	-39.357	11.79563	-37.957	1.74827	-65.957	5.83526	-46.557	3.51054	-54.557	13.36833	-40.357	8.54728	-46.757	7.86323	-43.557	3.89731	-86.357	1.74798	-67.757	0.98905	-61.757	2.93483	-80.157	10.96305	-34.557	2.64213	-77.357	11.4413	-34.757	2.40149	-79.557	12.83967
745	1.94091	-56.857	3.11	-2.257	6.23872	2.543	3.87133	-2.457	0.81221	-44.257	2.51421	-7.257	10.80521	-38.657	8.60503	-39.057	11.86701	-39.257	11.72213	-37.857	1.76521	-65.857	5.92979	-46.457	3.58169	-54.457	13.45905	-40.257	8.63755	-46.657	7.94994	-43.457	3.81748	-86.257	1.80075	-67.657	0.98748	-61.657	2.93857	-80.057	10.88608	-34.457	2.64801	-77.257	11.36516	-34.657	2.39094	-79.457	12.93368
746	1.94317	-56.757	3.146	-2.157	6.31159	2.643	3.91909	-2.357	0.83148	-44.157	2.57047	-7.157	10.73426	-38.557	8.68422	-38.957	11.79994	-39.157	11.64901	-37.757	1.78482	-65.757	6.02445	-46.357	3.57685	-54.357	13.55	-40.157	8.72789	-46.557	8.03653	-43.357	3.73819	-86.157	1.85426	-67.557	0.9899	-61.557	2.94439	-79.957	10.80909	-34.357	2.65629	-77.157	11.28935	-34.557	2.38268	-79.357	13.02776
747	1.94834	-56.657	3.18654	-2.057	6.38426	2.743	3.92336	-2.257	0.85432	-44.057	2.62825	-7.057	10.66389	-38.457	8.76373	-38.857	11.73397	-39.057	11.5763	-37.657	1.80707	-65.657	6.11915	-46.257	3.55125	-54.257	13.64064	-40.057	8.81739	-46.457	8.12373	-43.257	3.65963	-86.057	1.91092	-67.457	0.99651	-61.457	2.95229	-79.857	10.73241	-34.257	2.66647	-77.057	11.21387	-34.457	2.37673	-79.257	13.12202
748	1.95612	-56.557	3.22876	-1.957	6.45711	2.843	3.98539	-2.157	0.88063	-43.957	2.6875	-6.957	10.59393	-38.357	8.84359	-38.757	11.66755	-38.957	11.50374	-37.557	1.83189	-65.557	6.21398	-46.157	3.53364	-54.157	13.73139	-39.957	8.90807	-46.357	8.2112	-43.157	3.58178	-85.957	1.96936	-67.357	1.00665	-61.357	2.96225	-79.757	10.65598	-34.157	2.67889	-76.957	11.13873	-34.357	2.37315	-79.157	13.21635
749	1.96651	-56.457	3.27056	-1.857	6.5312	2.943	4.02202	-2.057	0.91033	-43.857	2.74817	-6.857	10.52432	-38.257	8.92464	-38.657	11.60203	-38.857	11.43174	-37.457	1.85925	-65.457	6.30907	-46.057	3.486	-54.057	13.82228	-39.857	8.99832	-46.257	8.2985	-43.057	3.50466	-85.857	2.0295	-67.257	1.01832	-61.257	2.97427	-79.657	10.58032	-34.057	2.69353	-76.857	11.06383	-34.257	2.37186	-79.057	13.31075
750	1.97943	-56.357	3.314	-1.757	6.60587	3.043	4.06056	-1.957	0.94314	-43.757	2.81018	-6.757	10.45514	-38.157	9.00594	-38.557	11.53693	-38.757	11.36011	-37.357	1.88908	-65.357	6.40409	-45.957	3.48999	-53.957	13.91322	-39.757	9.08955	-46.157	8.38604	-42.957	3.42823	-85.757	2.09126	-67.157	1.03254	-61.157	2.98832	-79.557	10.50454	-33.957	2.71037	-76.757	10.98927	-34.157	2.37292	-78.957	13.40523
751	1.9948	-56.257	3.36104	-1.657	6.68109	3.143	4.0969	-1.857	0.97926	-43.657	2.87351	-6.657	10.38643	-38.057	9.08687	-38.457	11.47228	-38.657	11.28832	-37.257	1.92133	-65.257	6.49935	-45.857	3.47954	-53.857	14.00428	-39.657	9.18066	-46.057	8.47473	-42.857	3.35268	-85.657	2.15454	-67.057	1.03526	-61.057	3.00416	-79.457	10.42944	-33.857	2.72942	-76.657	10.9151	-34.057	2.37652	-78.857	13.49967
752	2.01271	-56.157	3.40959	-1.557	6.75683	3.243	4.13446	-1.757	1.01842	-43.557	2.93804	-6.557	10.31816	-37.957	9.16803	-38.357	11.40807	-38.557	11.21696	-37.157	1.95594	-65.157	6.59473	-45.757	3.47128	-53.757	14.09539	-39.557	9.27192	-45.957	8.56273	-42.757	3.2778	-85.557	2.21882	-66.957	1.04121	-60.957	3.02172	-79.357	10.3547	-33.757	2.75057	-76.557	10.84129	-33.957	2.3823	-78.757	13.59414
753	2.03334	-56.057	3.4596	-1.457	6.83293	3.343	4.17335	-1.657	1.0605	-43.457	3.00378	-6.457	10.25033	-37.857	9.24995	-38.257	11.34431	-38.457	11.14656	-37.057	1.99283	-65.057	6.69012	-45.657	3.45474	-53.657	14.18671	-39.457	9.36242	-45.857	8.65133	-42.657	3.204	-85.457	2.28498	-66.857	1.05048	-60.857	3.04181	-79.257	10.28033	-33.657	2.77351	-76.457	10.7635	-33.857	2.39058	-78.657	13.68869
754	2.05561	-55.957	3.50923	-1.357	6.9092	3.443	4.21352	-1.557	1.10537	-43.357	3.07067	-6.357	10.18294	-37.757	9.33216	-38.157	11.28102	-38.357	11.07675	-36.957	2.03195	-64.957	6.78561	-45.557	3.43965	-53.557	14.27813	-39.357	9.45406	-45.757	8.74013	-42.557	3.13112	-85.357	2.35174	-66.757	1.06336	-60.757	3.06386	-79.157	10.20634	-33.557	2.79812	-76.357	10.67787	-33.757	2.40111	-78.557	13.7833
755	2.08098	-55.857	3.56162	-1.257	6.98632	3.543	4.25462	-1.457	1.15289	-43.257	3.1311	-6.257	10.11601	-37.657	9.41424	-38.057	11.21818	-38.257	11.00732	-36.857	2.07323	-64.857	6.88131	-45.457	3.42346	-53.457	14.36957	-39.257	9.54534	-45.657	8.82887	-42.457	3.05914	-85.257	2.42051	-66.657	1.08022	-60.657	3.08764	-79.057	10.13265	-33.457	2.82512	-76.257	10.5904	-33.657	2.41401	-78.457	13.87828
756	2.10871	-55.757	3.61515	-1.157	7.06384	3.643	4.29679	-1.357	1.20261	-43.157	3.11244	-6.157	10.04955	-37.557	9.49662	-37.957	11.15576	-38.157	10.93834	-36.757	2.08455	-64.757	6.97711	-45.357	3.40912	-53.357	14.46103	-39.157	9.6378	-45.557	8.91769	-42.357	2.98815	-85.157	2.49038	-66.557	1.10041	-60.557	3.11312	-78.957	10.05932	-33.357	2.85438	-76.157	10.50306	-33.557	2.4292	-78.357	13.97296
757	2.13876	-55.657	3.66888	-1.057	7.14236	3.743	4.34095	-1.257	1.2552	-43.057	3.0957	-6.057	9.98348	-37.457	9.57941	-37.857	11.09382	-38.057	10.86932	-36.657	2.06533	-64.657	7.07299	-45.257	3.39611	-53.257	14.55259	-39.057	9.72763	-45.457	9.00699	-42.257	2.91814	-85.057	2.55539	-66.457	1.12116	-60.457	3.14007	-78.857	9.98633	-33.257	2.874	-76.057	10.4159	-33.457	2.44662	-78.257	14.0679
758	2.17107	-55.557	3.72378	-0.957	7.22048	3.843	4.38647	-1.157	1.31007	-42.957	3.08094	-5.957	9.91789	-37.357	9.66175	-37.757	11.03236	-37.957	10.80073	-36.557	2.0486	-64.557	7.16893	-45.157	3.38363	-53.157	14.64426	-38.957	9.8183	-45.357	9.09633	-42.157	2.84922	-84.957	2.62065	-66.357	1.14848	-60.357	3.16887	-78.757	9.91366	-33.157	2.89556	-75.957	10.32892	-33.357	2.46636	-78.157	14.16292
759	2.20575	-55.457	3.78135	-0.857	7.30063	3.943	4.43299	-1.057	1.36699	-42.857	3.06817	-5.857	9.85282	-37.257	9.74529	-37.657	10.9714	-37.857	10.7326	-36.457	2.03436	-64.457	7.26493	-45.057	3.37421	-53.057	14.73601	-38.857	9.90777	-45.257	9.18579	-42.057	2.78147	-84.857	2.59551	-66.257	1.17621	-60.257	3.11342	-78.657	9.84131	-33.057	2.8271	-75.857	10.2423	-33.257	2.48817	-78.057	14.25791
760	2.24184	-55.357	3.8399	-0.757	7.381	4.043	4.4808	-0.957	1.42598	-42.757	3.0574	-5.757	9.78825	-37.157	9.82909	-37.557	10.91094	-37.757	10.6649	-36.357	2.02265	-64.357	7.36097	-44.957	3.36668	-52.957	14.82787	-38.757	9.99742	-45.157	9.27544	-41.957	2.71491	-84.757	2.57848	-66.157	1.21295	-60.157	3.03491	-78.557	9.76918	-32.957	2.75908	-75.757	10.15566	-33.157	2.51217	-77.957	14.35297
761	2.28066	-55.257	3.90024	-0.657	7.461	4.143	4.53156	-0.857	1.48684	-42.657	3.04865	-5.657	9.72423	-37.057	9.91314	-37.457	10.85098	-37.657	10.59774	-36.257	2.01337	-64.257	7.4572	-44.857	3.361	-52.857	14.92017	-38.657	10.08709	-45.057	9.36556	-41.857	2.64954	-84.657	2.55598	-66.057	1.24221	-60.057	2.95712	-78.457	9.69791	-32.857	2.68328	-75.657	10.0694	-33.057	2.53859	-77.857	14.44816
762	2.32152	-55.157	3.95984	-0.557	7.54144	4.243	4.58299	-0.757	1.54956	-42.557	3.04193	-5.557	9.66071	-36.957	9.99745	-37.357	10.79154	-37.557	10.53052	-36.157	2.00666	-64.157	7.55351	-44.757	3.35588	-52.757	15.0121	-38.557	10.17707	-44.957	9.45585	-41.757	2.58545	-84.557	2.53564	-65.957	1.28713	-59.957	2.88016	-78.357	9.62707	-32.757	2.60849	-75.557	9.98335	-32.957	2.56665	-77.757	14.54328
763	2.36435	-55.057	4.022	-0.457	7.62233	4.343	4.63522	-0.657	1.6141	-42.457	3.03725	-5.457	9.59772	-36.857	10.082	-37.257	10.73262	-37.457	10.4641	-36.057	2.00267	-64.057	7.64986	-44.657	3.35483	-52.657	15.10438	-38.457	10.26514	-44.857	9.54631	-41.657	2.52272	-84.457	2.5175	-65.857	1.3292	-59.857	2.80402	-78.257	9.55669	-32.657	2.53446	-75.457	9.89753	-32.857	2.59708	-77.657	14.63846
764	2.40911	-54.957	4.08451	-0.357	7.7033	4.443	4.68635	-0.557	1.6803	-42.357	3.03461	-5.357	9.53526	-36.757	10.16679	-37.157	10.67423	-37.357	10.39822	-35.957	2.00127	-63.957	7.74628	-44.557	3.35525	-52.557	15.19675	-38.357	10.35272	-44.757	9.63693	-41.557	2.46139	-84.357	2.50158	-65.757	1.37396	-59.757	2.72877	-78.157	9.48675	-32.557	2.46149	-75.357	9.81185	-32.757	2.62961	-77.557	14.73369
765	2.45572	-54.857	4.1482	-0.257	7.78547	4.543	4.74148	-0.457	1.74805	-42.257	3.03401	-5.257	9.47334	-36.657	10.25217	-37.057	10.61638	-37.257	10.33314	-35.857	2.00246	-63.857	7.84277	-44.457	3.35675	-52.457	15.28899	-38.257	10.4403	-44.657	9.72757	-41.457	2.40165	-84.257	2.47727	-65.657	1.40848	-59.657	2.65454	-78.057	9.41728	-32.457	2.38997	-75.257	9.72639	-32.657	2.66412	-77.457	14.82898
766	2.50412	-54.757	4.21288	-0.157	7.86785	4.643	4.79644	-0.357	1.81729	-42.157	3.03547	-5.157	9.41196	-36.557	10.33684	-36.957	10.55908	-37.157	10.26857	-35.757	2.00625	-63.757	7.93932	-44.357	3.35972	-52.357	15.3812	-38.157	10.52802	-44.557	9.81838	-41.357	2.34345	-84.157	2.47798	-65.557	1.46956	-59.557	2.58118	-77.957	9.34827	-32.357	2.31971	-75.157	9.64116	-32.557	2.70057	-77.357	14.92432
767	2.55427	-54.657	4.27904	-0.057	7.94758	4.743	4.84566	-0.257	1.88791	-42.057	3.03896	-5.057	9.35104	-36.457	10.42203	-36.857	10.50232	-37.057	10.2041	-35.657	2.0126	-63.657	8.03594	-44.257	3.36399	-52.257	15.47133	-38.057	10.61614	-44.457	9.90864	-41.257	2.28655	-84.057	2.46845	-65.457	1.50533	-59.457	2.50906	-77.857	9.27963	-32.257	2.25052	-75.057	9.55632	-32.457	2.7388	-77.257	15.01995
768	2.60605	-54.557	4.34576	0.043	8.02724	4.843	4.89497	-0.157	1.95986	-41.957	3.0445	-4.957	9.29069	-36.357	10.50745	-36.757	10.44613	-36.957	10.14014	-35.557	2.02152	-63.557	8.1326	-44.157	3.37018	-52.157	15.55978	-37.957	10.70436	-44.357	9.99908	-41.157	2.23129	-83.957	2.46122	-65.357	1.57357	-59.357	2.43805	-77.757	9.21139	-32.157	2.18252	-74.957	9.47146	-32.357	2.77882	-77.157	15.11465
769	2.65932	-54.457	4.38174	0.143	8.09898	4.943	4.94353	-0.057	2.03304	-41.857	3.05208	-4.857	9.23101	-36.257	10.59046	-36.657	10.3905	-36.857	10.07683	-35.457	2.033	-63.457	8.22932	-44.057	3.38061	-52.057	15.49973	-37.857	10.79262	-44.257	10.09138	-41.057	2.17809	-83.857	2.44416	-65.257	1.63018	-59.257	2.36804	-77.657	9.14355	-32.057	2.11605	-74.857	9.38707	-32.257	2.82075	-77.057	15.20968
770	2.71416	-54.357	4.37557	0.243	8.1711	5.043	4.99269	0.043	2.1074	-41.757	3.06168	-4.757	9.17191	-36.157	10.67427	-36.557	10.33546	-36.757	10.01346	-35.357	2.04701	-63.357	8.3261	-43.957	3.39292	-51.957	15.43976	-37.757	10.88106	-44.157	10.18297	-40.957	2.1267	-83.757	2.4544	-65.157	1.68877	-59.157	2.29927	-77.557	9.0753	-31.957	2.05103	-74.757	9.30293	-32.157	2.86447	-76.957	15.30404
771	2.77072	-54.257	4.37099	0.343	8.24457	5.143	5.04268	0.143	2.18286	-41.657	3.07329	-4.657	9.11341	-36.057	10.72407	-36.457	10.28099	-36.657	9.9513	-35.257	2.06352	-63.257	8.42295	-43.857	3.407	-51.857	15.35869	-37.657	10.96929	-44.057	10.27473	-40.857	2.07695	-83.657	2.44177	-65.057	1.74894	-59.057	2.23196	-77.457	9.0089	-31.857	1.98707	-74.657	9.21906	-32.057	2.90265	-76.857	15.25278
772	2.82851	-54.157	4.36556	0.443	8.31862	5.243	5.09313	0.243	2.25936	-41.557	3.08686	-4.557	9.05551	-35.957	10.73647	-36.357	10.22712	-36.557	9.8888	-35.157	2.08251	-63.157	8.51985	-43.757	3.42293	-51.757	15.27782	-37.557	11.05832	-43.957	10.36616	-40.757	2.02926	-83.557	2.45464	-64.957	1.8109	-58.957	2.16602	-77.357	8.94302	-31.757	1.92464	-74.557	9.13546	-31.957	2.87596	-76.757	15.20004
773	2.88786	-54.057	4.36402	0.543	8.3937	5.343	5.14661	0.343	2.33684	-41.457	3.10239	-4.457	8.99822	-35.857	10.66852	-36.257	10.17385	-36.457	9.8277	-35.057	2.10394	-63.057	8.61682	-43.657	3.44002	-51.657	15.19715	-37.457	11.14724	-43.857	10.45807	-40.657	1.9837	-83.457	2.45084	-64.857	1.8502	-58.857	2.10151	-77.257	8.87761	-31.657	1.86442	-74.457	9.05206	-31.857	2.8006	-76.657	15.11346
774	2.94847	-53.957	4.36407	0.643	8.46842	5.443	5.20149	0.443	2.41526	-41.357	3.11989	-4.357	8.94156	-35.757	10.60098	-36.157	10.12118	-36.357	9.76715	-34.957	2.12777	-62.957	8.71384	-43.557	3.45895	-51.557	15.11654	-37.357	11.23634	-43.757	10.55011	-40.557	1.94023	-83.357	2.45638	-64.757	1.94036	-58.757	2.03845	-77.157	8.81249	-31.557	1.80601	-74.357	8.96891	-31.757	2.72636	-76.557	15.02704
775	3.01038	-53.857	4.36486	0.743	8.54307	5.543	5.25707	0.543	2.49455	-41.257	3.13933	-4.257	8.88548	-35.657	10.53385	-36.057	10.0691	-36.257	9.70706	-34.857	2.15395	-62.857	8.81091	-43.457	3.47795	-51.457	15.03604	-37.257	11.32563	-43.657	10.64214	-40.457	1.89888	-83.257	2.38308	-64.657	2.00696	-58.657	1.97692	-77.057	8.74901	-31.457	1.74912	-74.257	8.88619	-31.657	2.65291	-76.457	14.94077
776	3.07354	-53.757	4.36727	0.843	8.6183	5.643	5.31339	0.643	2.5746	-41.157	3.16069	-4.157	8.83005	-35.557	10.46718	-35.957	10.01763	-36.157	9.64754	-34.757	2.18245	-62.757	8.90804	-43.357	3.49855	-51.357	14.95576	-37.157	11.41516	-43.557	10.73428	-40.357	1.85977	-83.157	2.31212	-64.557	2.07493	-58.557	1.91705	-76.957	8.68414	-31.357	1.69414	-74.157	8.80361	-31.557	2.58054	-76.357	14.85462
777	3.13791	-53.657	4.37187	0.943	8.69415	5.743	5.3723	0.743	2.65559	-41.057	3.18394	-4.057	8.77529	-35.457	10.40079	-35.857	9.96731	-36.057	9.58859	-34.657	2.14544	-62.657	8.9988	-43.257	3.52385	-51.257	14.87579	-37.057	11.50495	-43.457	10.82638	-40.257	1.82278	-83.057	2.23212	-64.457	2.14537	-58.457	1.85897	-76.857	8.62081	-31.257	1.64087	-74.057	8.72145	-31.457	2.50935	-76.257	14.76855
778	3.20344	-53.557	4.37734	1.043	8.77063	5.843	5.43245	0.843	2.73732	-40.957	3.20907	-3.957	8.72112	-35.357	10.33491	-35.757	9.91676	-35.957	9.52962	-34.557	2.0926	-62.557	9.08418	-43.157	3.55067	-51.157	14.79603	-36.957	11.59493	-43.357	10.91859	-40.157	1.78817	-82.957	2.15309	-64.357	2.2164	-58.357	1.8027	-76.757	8.55537	-31.157	1.58976	-73.957	8.63955	-31.357	2.43932	-76.157	14.6826
779	3.27035	-53.457	4.38478	1.143	8.84995	5.943	5.48747	0.943	2.81972	-40.857	3.23604	-3.857	8.6677	-35.257	10.26977	-35.657	9.86733	-35.857	9.47198	-34.457	2.04162	-62.457	9.16582	-43.057	3.5032	-51.057	14.7164	-36.857	11.68499	-43.257	11.01163	-40.057	1.75623	-82.857	2.07468	-64.257	2.28889	-58.257	1.74832	-76.657	8.47323	-31.057	1.54124	-73.857	8.55791	-31.257	2.37039	-76.057	14.59706
780	3.3377	-53.357	4.39268	1.243	8.92949	6.043	5.54315	1.043	2.9028	-40.757	3.26482	-3.757	8.61497	-35.157	10.20515	-35.557	9.81856	-35.757	9.41495	-34.357	1.99256	-62.357	9.24777	-42.957	3.60636	-50.957	14.63627	-36.757	11.77506	-43.157	11.10341	-39.957	1.7268	-82.757	1.99728	-64.157	2.36194	-58.157	1.69593	-76.557	8.39037	-30.957	1.49511	-73.757	8.4766	-31.157	2.30275	-75.957	14.51161
781	3.40656	-53.257	4.40248	1.343	9.00414	6.143	5.59774	1.143	2.98652	-40.657	3.29539	-3.657	8.56295	-35.057	10.14069	-35.457	9.77046	-35.657	9.35792	-34.257	1.94551	-62.257	9.33002	-42.857	3.63731	-50.857	14.55735	-36.657	11.86502	-43.057	11.19688	-39.857	1.69994	-82.657	1.92093	-64.057	2.43562	-58.057	1.64562	-76.457	8.30799	-30.857	1.45108	-73.657	8.39579	-31.057	2.23654	-75.857	14.42628
782	3.47641	-53.157	4.41263	1.443	9.07961	6.243	5.65213	1.243	3.07084	-40.557	3.3277	-3.557	8.51162	-34.957	10.07664	-35.357	9.72304	-35.557	9.30145	-34.157	1.90053	-62.157	9.41252	-42.757	3.6699	-50.757	14.47866	-36.557	11.95504	-42.957	11.28999	-39.757	1.67571	-82.557	1.84488	-63.957	2.51048	-57.957	1.5974	-76.357	8.22563	-30.757	1.40957	-73.557	8.31508	-30.957	2.17155	-75.757	14.34113
783	3.54718	-53.057	4.39165	1.543	9.09286	6.343	5.70998	1.343	3.15573	-40.457	3.36174	-3.457	8.46092	-34.857	10.01362	-35.257	9.6763	-35.457	9.24639	-34.057	1.85771	-62.057	9.4953	-42.657	3.70534	-50.657	14.40013	-36.457	12.04522	-42.857	11.38276	-39.657	1.6541	-82.457	1.77141	-63.857	2.58822	-57.857	1.55154	-76.257	8.14365	-30.657	1.37057	-73.457	8.23489	-30.857	2.10818	-75.657	14.25618
784	3.61822	-52.957	4.36569	1.643	9.21285	6.443	5.76833	1.443	3.24118	-40.357	3.39746	-3.357	8.41095	-34.757	9.95068	-35.157	9.63025	-35.357	9.1918	-33.957	1.81711	-61.957	9.57836	-42.557	3.7423	-50.557	14.32165	-36.357	12.13599	-42.757	11.47563	-39.557	1.63523	-82.357	1.69925	-63.757	2.6669	-57.757	1.50788	-76.157	8.0617	-30.557	1.33425	-73.357	8.15506	-30.757	2.04635	-75.557	14.17142
785	3.69067	-52.857	4.30041	1.743	9.2861	6.543	5.82822	1.543	3.32731	-40.257	3.43482	-3.257	8.3618	-34.657	9.88848	-35.057	9.5849	-35.257	9.13757	-33.857	1.77882	-61.857	9.6617	-42.457	3.77864	-50.457	14.24379	-36.257	12.22631	-42.657	11.56795	-39.457	1.61904	-82.257	1.62698	-63.657	2.69868	-57.657	1.46683	-76.057	7.98066	-30.457	1.30035	-73.257	8.07555	-30.657	1.98611	-75.457	14.0867
786	3.76397	-52.757	4.23582	1.843	9.36189	6.643	5.88942	1.643	3.41363	-40.157	3.47377	-3.157	8.3134	-34.557	9.82682	-34.957	9.54026	-35.157	9.08376	-33.757	1.7429	-61.757	9.7453	-42.357	3.8162	-50.357	14.16542	-36.157	12.31755	-42.557	11.66052	-39.357	1.60567	-82.157	1.5561	-63.557	2.82266	-57.557	1.42823	-75.957	7.89985	-30.357	1.26962	-73.157	7.99641	-30.557	1.92757	-75.357	14.00211
787	3.8387	-52.657	4.17232	1.943	9.43403	6.743	5.95262	1.743	3.50059	-40.057	3.51431	-3.057	8.26575	-34.457	9.76566	-34.857	9.49634	-35.057	9.03115	-33.657	1.70942	-61.657	9.82939	-42.257	3.85959	-50.257	14.08779	-36.057	12.40883	-42.457	11.7412	-39.257	1.59534	-82.057	1.48855	-63.457	2.89684	-57.457	1.39222	-75.857	7.81955	-30.257	1.24189	-73.057	7.91763	-30.457	1.87056	-75.257	13.91785
788	3.91312	-52.557	4.10958	2.043	9.52155	6.843	6.01537	1.843	3.588	-39.957	3.55638	-2.957	8.21888	-34.357	9.70506	-34.757	9.45315	-34.957	8.97922	-33.557	1.67847	-61.557	9.91322	-42.157	3.90036	-50.157	14.01042	-35.957	12.50018	-42.357	11.82178	-39.157	1.58754	-81.957	1.42268	-63.357	2.97209	-57.357	1.35892	-75.757	7.73948	-30.157	1.21697	-72.957	7.83924	-30.357	1.81536	-75.157	13.8338
789	3.9889	-52.457	4.04873	2.143	9.59403	6.943	6.08091	1.943	3.67583	-39.857	3.59997	-2.857	8.17274	-34.257	9.64492	-34.657	9.41077	-34.857	8.9277	-33.457	1.6501	-61.457	9.99765	-42.057	3.94506	-50.057	13.93328	-35.857	12.5911	-42.257	11.77145	-39.057	1.58294	-81.857	1.34958	-63.257	3.05172	-57.257	1.32865	-75.657	7.65994	-30.057	1.19523	-72.857	7.76127	-30.257	1.76246	-75.057	13.7499
790	4.0654	-52.357	3.98862	2.243	9.6606	7.043	6.14606	2.043	3.76408	-39.757	3.64503	-2.757	8.12737	-34.157	9.58538	-34.557	9.36876	-34.757	8.87688	-33.357	1.62438	-61.357	10.08233	-41.957	3.9893	-49.957	13.85641	-35.757	12.68208	-42.157	11.72105	-38.957	1.58126	-81.757	1.29139	-63.157	3.13187	-57.157	1.30091	-75.557	7.58067	-29.957	1.17697	-72.757	7.6837	-30.157	1.71159	-74.957	13.66616
791	4.14259	-52.257	3.92949	2.343	9.68315	7.143	6.19762	2.143	3.85271	-39.657	3.69153	-2.657	8.08288	-34.057	9.52647	-34.457	9.32776	-34.657	8.82689	-33.257	1.60136	-61.257	10.16725	-41.857	4.03576	-49.857	13.77982	-35.657	12.77383	-42.057	11.66706	-38.857	1.58236	-81.657	1.22448	-63.057	3.19884	-57.057	1.27638	-75.457	7.5016	-29.857	1.16204	-72.657	7.6066	-30.057	1.66276	-74.857	13.58261
792	4.22045	-52.157	3.87154	2.443	9.71814	7.243	6.24784	2.243	3.9417	-39.557	3.73943	-2.557	8.03911	-33.957	9.46821	-34.357	9.28752	-34.557	8.7776	-33.157	1.58111	-61.157	10.2524	-41.757	4.08355	-49.757	13.70349	-35.557	12.86568	-41.957	11.6136	-38.757	1.58639	-81.557	1.17393	-62.957	3.26953	-56.957	1.25488	-75.357	7.42282	-29.757	1.1501	-72.557	7.52983	-29.957	1.61613	-74.757	13.4993
793	4.29895	-52.057	3.81489	2.543	9.70438	7.343	6.29458	2.343	4.03106	-39.457	3.78867	-2.457	7.99623	-33.857	9.41053	-34.257	9.24774	-34.457	8.72837	-33.057	1.56366	-61.057	10.33779	-41.657	4.13278	-49.657	13.62743	-35.457	12.95713	-41.857	11.56057	-38.657	1.59344	-81.457	1.11556	-62.857	3.34623	-56.857	1.23643	-75.257	7.34493	-29.657	1.14125	-72.457	7.4536	-29.857	1.57159	-74.657	13.41619
794	4.37806	-51.957	3.75895	2.643	9.77773	7.443	6.33978	2.443	4.12075	-39.357	3.83924	-2.357	7.95416	-33.757	9.35346	-34.157	9.2087	-34.357	8.68031	-32.957	1.54907	-60.957	10.42339	-41.557	4.18232	-49.557	13.55163	-35.357	13.0487	-41.757	11.50809	-38.557	1.60338	-81.357	1.05951	-62.757	3.42671	-56.757	1.22104	-75.157	7.26747	-29.557	1.13546	-72.357	7.37769	-29.757	1.52944	-74.557	13.33328
795	4.45777	-51.857	3.70461	2.743	9.80304	7.543	6.37885	2.543	4.21076	-39.257	3.89194	-2.257	7.91294	-33.657	9.29692	-34.057	9.17071	-34.257	8.61866	-32.857	1.53737	-60.857	10.50923	-41.457	4.23447	-49.457	13.47611	-35.257	13.14045	-41.657	11.45624	-38.457	1.61617	-81.257	1.00898	-62.657	3.42348	-56.657	1.20893	-75.057	7.1903	-29.457	1.13317	-72.257	7.30237	-29.657	1.49	-74.457	13.25057
796	4.53805	-51.757	3.65183	2.843	9.82927	7.643	6.43165	2.643	4.30108	-39.157	3.94428	-2.157	7.87254	-33.557	9.24101	-33.957	9.13352	-34.157	8.55665	-32.757	1.52859	-60.757	10.59515	-41.357	4.28777	-49.357	13.40087	-35.157	13.23232	-41.557	11.40486	-38.357	1.63163	-81.157	0.96045	-62.557	3.42563	-56.557	1.20005	-74.957	7.1136	-29.357	1.13424	-72.157	7.22753	-29.557	1.45312	-74.357	13.16806
797	4.61886	-51.657	3.60025	2.943	9.85333	7.743	6.47552	2.743	4.3917	-39.057	3.99875	-2.057	7.83285	-33.457	9.18578	-33.857	9.09797	-34.057	8.47874	-32.657	1.52276	-60.657	10.68137	-41.257	4.34099	-49.257	13.32583	-35.057	13.32428	-41.457	11.35392	-38.257	1.65	-81.057	0.91374	-62.457	3.38576	-56.457	1.19434	-74.857	7.03724	-29.257	1.13959	-72.057	7.15316	-29.457	1.41871	-74.257	13.08593
798	4.70013	-51.557	3.55033	3.043	9.8778	7.843	6.53588	2.843	4.4826	-38.957	4.05442	-1.957	7.79404	-33.357	9.13124	-33.757	9.04713	-33.957	8.40138	-32.557	1.51988	-60.557	10.7678	-41.157	4.39533	-49.157	13.25108	-34.957	13.41621	-41.357	11.30348	-38.157	1.67112	-80.957	0.86991	-62.357	3.41317	-56.357	1.19191	-74.757	6.96137	-29.157	1.14718	-71.957	7.07929	-29.357	1.38689	-74.157	13.00401
799	4.7819	-51.457	3.50137	3.143	9.90326	7.943	6.58859	2.943	4.57377	-38.857	4.11124	-1.857	7.75631	-33.257	9.07731	-33.657	8.95688	-33.857	8.30897	-32.457	1.51997	-60.457	10.85443	-41.057	4.45186	-49.057	13.17683	-34.857	13.50849	-41.257	11.25394	-38.057	1.69488	-80.857	0.82807	-62.257	3.41181	-56.257	1.19293	-74.657	6.88629	-29.057	1.15762	-71.857	7.00588	-29.257	1.35798	-74.057	12.92209
800	4.86418	-51.357	3.45436	3.243	9.92913	8.043	6.64065	3.043	4.6652	-38.757	4.16918	-1.757	7.71948	-33.157	9.02404	-33.557	8.86681	-33.757	8.21837	-32.357	1.52303	-60.357	10.94126	-40.957	4.50766	-48.957	13.10261	-34.757	13.60083	-41.157	11.20498	-37.957	1.72124	-80.757	0.78935	-62.157	3.41718	-56.157	1.19712	-74.557	6.81173	-28.957	1.17198	-71.757	6.93299	-29.157	1.33221	-73.957	12.84041
801	4.94692	-51.257	3.40875	3.343	9.95915	8.143	6.69331	3.143	4.75687	-38.657	4.22822	-1.657	7.68356	-33.057	8.97114	-33.457	8.77692	-33.657	8.12856	-32.257	1.52904	-60.257	11.02843	-40.857	4.56657	-48.857	13.0289	-34.657	13.69329	-41.057	11.15662	-37.857	1.75033	-80.657	0.75614	-62.057	3.39797	-56.057	1.20458	-74.457	6.7376	-28.857	1.19003	-71.657	6.86075	-29.057	1.30909	-73.857	12.75894
802	5.03013	-51.157	3.36533	3.443	9.98773	8.243	6.74681	3.243	4.84879	-38.557	4.28832	-1.557	7.64856	-32.957	8.91884	-33.357	8.68722	-33.557	8.04052	-32.157	1.53799	-60.157	11.11533	-40.757	4.62649	-48.757	12.95551	-34.557	13.78584	-40.957	11.10884	-37.757	1.78177	-80.557	0.72504	-61.957	3.3807	-55.957	1.21528	-74.357	6.66337	-28.757	1.21183	-71.557	6.78906	-28.957	1.28906	-73.757	12.67772
803	5.06921	-51.057	3.32301	3.543	10.0183	8.343	6.8014	3.343	4.94093	-38.457	4.34937	-1.457	7.59076	-32.857	8.86777	-33.257	8.59749	-33.457	7.94858	-32.057	1.54987	-60.057	11.20271	-40.657	4.68689	-48.657	12.88238	-34.457	13.87851	-40.857	11.06143	-37.657	1.78096	-80.457	0.69739	-61.857	3.35925	-55.857	1.22915	-74.257	6.59061	-28.657	1.23569	-71.457	6.71776	-28.857	1.2722	-73.657	12.59697
804	5.07743	-50.957	3.28217	3.643	10.04901	8.443	6.85686	3.443	5.0333	-38.357	4.41143	-1.357	7.53029	-32.757	8.81735	-33.157	8.50795	-33.357	7.85683	-31.957	1.56462	-59.957	11.29029	-40.557	4.7476	-48.557	12.80957	-34.357	13.97116	-40.757	11.01464	-37.557	1.76858	-80.357	0.67338	-61.757	3.33964	-55.757	1.24619	-74.157	6.51778	-28.557	1.26258	-71.357	6.64704	-28.757	1.25837	-73.557	12.51646
805	5.08619	-50.857	3.24277	3.743	10.07539	8.543	6.91422	3.543	5.12587	-38.257	4.47453	-1.257	7.46854	-32.657	8.76794	-33.057	8.41883	-33.257	7.76567	-31.857	1.5822	-59.857	11.37808	-40.457	4.80971	-48.457	12.7371	-34.257	14.06321	-40.657	10.96881	-37.457	1.75833	-80.257	0.65382	-61.657	3.32083	-55.657	1.26647	-74.057	6.44582	-28.457	1.29278	-71.257	6.57722	-28.657	1.24777	-73.457	12.43621
806	5.09639	-50.757	3.20574	3.843	10.10254	8.643	6.97237	3.643	5.21864	-38.157	4.53857	-1.157	7.40749	-32.557	8.71879	-32.957	8.32992	-33.157	7.67472	-31.757	1.60259	-59.757	11.46604	-40.357	4.87273	-48.357	12.66487	-34.157	14.155	-40.557	10.92335	-37.357	1.75083	-80.157	0.63727	-61.557	3.3039	-55.557	1.28981	-73.957	6.37431	-28.357	1.32587	-71.157	6.50754	-28.557	1.24038	-73.357	12.35593
807	5.10801	-50.657	3.17006	3.943	10.14049	8.743	7.03068	3.743	5.31061	-38.057	4.60353	-1.057	7.3472	-32.457	8.67051	-32.857	8.24122	-33.057	7.58204	-31.657	1.62575	-59.657	11.55418	-40.257	4.93645	-48.257	12.59305	-34.057	14.24637	-40.457	10.87869	-37.257	1.74615	-80.057	0.62501	-61.457	3.29044	-55.457	1.31602	-73.857	6.30358	-28.257	1.36139	-71.057	6.43883	-28.457	1.23601	-73.257	12.27606
808	5.12103	-50.557	3.13666	4.043	10.17944	8.843	7.08942	3.843	5.3481	-37.957	4.66937	-0.957	7.28763	-32.357	8.62291	-32.757	8.15273	-32.957	7.48953	-31.557	1.6516	-59.557	11.64249	-40.157	5.00056	-48.157	12.52157	-33.957	14.33787	-40.357	10.83444	-37.157	1.74422	-79.957	0.61571	-61.357	3.27891	-55.357	1.345	-73.757	6.23349	-28.157	1.39959	-70.957	6.37076	-28.357	1.23488	-73.157	12.19642
809	5.13577	-50.457	3.10462	4.143	10.21494	8.943	7.147	3.943	5.3694	-37.857	4.73607	-0.857	7.22879	-32.257	8.54928	-32.657	8.06447	-32.857	7.39922	-31.457	1.67995	-59.457	11.73096	-40.057	5.06706	-48.057	12.45046	-33.857	14.3958	-40.257	10.79107	-37.057	1.74506	-79.857	0.61202	-61.257	3.26791	-55.257	1.37696	-73.657	6.16406	-28.057	1.44035	-70.857	6.30335	-28.257	1.23729	-73.057	12.11699
810	5.15152	-50.357	3.07499	4.243	10.25134	9.043	7.20534	4.043	5.39202	-37.757	4.8032	-0.757	7.17066	-32.157	8.47361	-32.557	7.97644	-32.757	7.30912	-31.357	1.71076	-59.357	11.81959	-39.957	5.13377	-47.957	12.37967	-33.757	14.34776	-40.157	10.74811	-36.957	1.74868	-79.757	0.61043	-61.157	3.25822	-55.157	1.41166	-73.557	6.09529	-27.957	1.48362	-70.757	6.23662	-28.157	1.24295	-72.957	12.03784
811	5.1691	-50.257	3.0469	4.343	10.28841	9.143	7.26836	4.143	5.41595	-37.657	4.87154	-0.657	7.11317	-32.057	8.39041	-32.457	7.88865	-32.657	7.21866	-31.257	1.74439	-59.257	11.90838	-39.857	5.2007	-47.857	12.30921	-33.657	14.27756	-40.057	10.70606	-36.857	1.75515	-79.657	0.61416	-61.057	3.25301	-55.057	1.44904	-73.457	6.02721	-27.857	1.52925	-70.657	6.1704	-28.057	1.25163	-72.857	11.95917
812	5.18809	-50.157	3.02127	4.443	10.32437	9.243	7.33142	4.243	5.44117	-37.557	4.94066	-0.557	7.05644	-31.957	8.30767	-32.357	7.80109	-32.557	7.12842	-31.157	1.78046	-59.157	11.99732	-39.757	5.2684	-47.757	12.23907	-33.557	14.20768	-39.957	10.66445	-36.757	1.76425	-79.557	0.62194	-60.957	3.24918	-54.957	1.48899	-73.357	5.95983	-27.757	1.57683	-70.557	6.1049	-27.957	1.2635	-72.757	11.88078
813	5.17022	-50.057	2.99698	4.543	10.36298	9.343	7.39431	4.343	5.4677	-37.457	5.01055	-0.457	6.97859	-31.857	8.21537	-32.257	7.71379	-32.457	7.03809	-31.057	1.8189	-59.057	12.08642	-39.657	5.33643	-47.657	12.16947	-33.457	14.13812	-39.857	10.62367	-36.657	1.77607	-79.457	0.615	-60.857	3.24673	-54.857	1.53143	-73.257	5.89297	-27.657	1.6276	-70.457	6.04029	-27.857	1.27853	-72.657	11.80238
814	5.10583	-49.957	2.97527	4.643	10.40233	9.443	7.4579	4.443	5.4955	-37.357	5.08117	-0.357	6.90046	-31.757	8.12644	-32.157	7.62674	-32.357	6.94798	-30.957	1.85964	-58.957	12.17567	-39.557	5.40521	-47.557	12.10002	-33.357	14.06888	-39.757	10.58337	-36.557	1.7906	-79.357	0.64685	-60.757	3.24625	-54.757	1.57626	-73.157	5.82683	-27.557	1.68021	-70.357	5.97642	-27.757	1.29679	-72.557	11.72434
815	5.04229	-49.857	2.95552	4.743	10.44094	9.543	7.52216	4.543	5.52455	-37.257	5.15251	-0.257	6.82263	-31.657	8.03177	-32.057	7.53996	-32.257	6.85778	-30.857	1.9026	-58.857	12.26506	-39.457	5.477	-47.457	12.03114	-33.257	13.99997	-39.657	10.54399	-36.457	1.80788	-79.257	0.65021	-60.657	3.24677	-54.657	1.62339	-73.057	5.76145	-27.457	1.73478	-70.257	5.91328	-27.657	1.31783	-72.457	11.64668
816	4.97962	-49.757	2.93762	4.843	10.48031	9.643	7.58564	4.643	5.55482	-37.157	5.22454	-0.157	6.74524	-31.557	7.9371	-31.957	7.45345	-32.157	6.76729	-30.757	1.94771	-58.757	12.35459	-39.357	5.54498	-47.357	11.96263	-33.157	13.93139	-39.557	10.50509	-36.357	1.82784	-79.157	0.69586	-60.557	3.24925	-54.557	1.67273	-72.957	5.69685	-27.357	1.79131	-70.157	5.85092	-27.557	1.34198	-72.357	11.56937
817	4.91789	-49.657	2.92182	4.943	10.51003	9.743	7.65092	4.743	5.5863	-37.057	5.29725	-0.057	6.66821	-31.457	7.84279	-31.857	7.36722	-32.057	6.67852	-30.657	1.99489	-58.657	12.44393	-39.257	5.61885	-47.257	11.89448	-33.057	13.86315	-39.457	10.46717	-36.257	1.85025	-79.057	0.72208	-60.457	3.25516	-54.457	1.72413	-72.857	5.63363	-27.257	1.84941	-70.057	5.78933	-27.457	1.36928	-72.257	11.49238
818	4.8571	-49.557	2.90844	5.043	10.53949	9.843	7.71681	4.843	5.61898	-36.957	5.27671	0.043	6.5917	-31.357	7.7486	-31.757	7.28127	-31.957	6.58973	-30.557	2.04407	-58.557	12.53318	-39.157	5.69182	-47.157	11.82673	-32.957	13.79525	-39.357	10.42968	-36.157	1.87521	-78.957	0.75164	-60.357	3.26302	-54.357	1.77755	-72.757	5.57021	-27.157	1.9093	-69.957	5.72848	-27.357	1.39939	-72.157	11.41566
819	4.79729	-49.457	2.8971	5.143	10.57081	9.943	7.78362	4.943	5.65274	-36.857	5.19993	0.143	6.51573	-31.257	7.65484	-31.657	7.19562	-31.857	6.50018	-30.457	2.09518	-58.457	12.47612	-39.057	5.76391	-47.057	11.75929	-32.857	13.7277	-39.257	10.37677	-36.057	1.90284	-78.857	0.76372	-60.257	3.15004	-54.257	1.83297	-72.657	5.50843	-27.057	1.97113	-69.857	5.66847	-27.257	1.43203	-72.057	11.33927
820	4.73848	-49.357	2.88794	5.243	10.60206	10.043	7.85058	5.043	5.68764	-36.757	5.12374	0.243	6.44034	-31.157	7.56034	-31.557	7.11027	-31.757	6.41046	-30.357	2.14813	-58.357	12.40817	-38.957	5.83664	-46.957	11.69226	-32.757	13.66049	-39.157	10.32217	-35.957	1.93291	-78.757	0.81966	-60.157	3.28429	-54.157	1.89025	-72.557	5.4474	-26.957	2.03455	-69.757	5.60821	-27.157	1.46751	-71.957	11.26317
821	4.68079	-49.257	2.88099	5.343	10.63436	10.143	7.918	5.143	5.72411	-36.657	5.04817	0.343	6.36546	-31.057	7.46664	-31.457	7.02524	-31.657	6.32298	-30.257	2.20285	-58.257	12.33781	-38.857	5.91102	-46.857	11.62563	-32.657	13.59365	-39.057	10.24768	-35.857	1.96536	-78.657	0.8428	-60.057	3.29705	-54.057	1.94911	-72.457	5.38736	-26.857	2.09946	-69.657	5.54932	-27.057	1.50547	-71.857	11.18728
822	4.62384	-49.157	2.87627	5.443	10.6675	10.243	7.98571	5.243	5.76125	-36.557	4.97326	0.443	6.29108	-30.957	7.37307	-31.357	6.9405	-31.557	6.23539	-30.157	2.25928	-58.157	12.26781	-38.757	5.98597	-46.757	11.55942	-32.557	13.52716	-38.957	10.17382	-35.757	2.00011	-78.557	0.91011	-59.957	3.31171	-53.957	2.00928	-72.357	5.328	-26.757	2.16583	-69.557	5.49134	-26.957	1.54603	-71.757	11.11175
823	4.56835	-49.057	2.85744	5.543	10.7005	10.343	8.05489	5.343	5.79976	-36.457	4.89901	0.543	6.21723	-30.857	7.27938	-31.257	6.85607	-31.457	6.14735	-30.057	2.2347	-58.057	12.19836	-38.657	6.06239	-46.657	11.49366	-32.457	13.46104	-38.857	10.09481	-35.657	2.03708	-78.457	0.95589	-59.857	3.32931	-53.857	2.07201	-72.257	5.26966	-26.657	2.23308	-69.457	5.43334	-26.857	1.58914	-71.657	11.03675
824	4.51399	-48.957	2.81054	5.643	10.73387	10.443	8.12461	5.443	5.83937	-36.357	4.82546	0.643	6.14396	-30.757	7.18583	-31.157	6.77199	-31.357	6.0596	-29.957	2.19339	-57.957	12.12927	-38.557	6.13796	-46.557	11.42832	-32.357	13.39528	-38.757	10.01626	-35.557	2.07622	-78.357	1.00444	-59.757	3.34877	-53.757	2.13535	-72.157	5.21204	-26.557	2.3017	-69.357	5.37629	-26.757	1.63449	-71.557	10.96209
825	4.46069	-48.857	2.74666	5.743	10.77153	10.543	8.19385	5.543	5.88007	-36.257	4.75262	0.743	6.07128	-30.657	7.09332	-31.057	6.68825	-31.257	5.97259	-29.857	2.15415	-57.857	12.06057	-38.457	6.21299	-46.457	11.3639	-32.257	13.32989	-38.657	9.9251	-35.457	2.11733	-78.257	1.03378	-59.657	3.36902	-53.657	2.2008	-72.057	5.1557	-26.457	2.37188	-69.257	5.32036	-26.657	1.68209	-71.457	10.88755
826	4.40853	-48.757	2.68725	5.843	10.80684	10.643	8.26346	5.643	5.92185	-36.157	4.68052	0.843	5.99919	-30.557	7.00098	-30.957	6.60488	-31.157	5.88592	-29.757	2.11704	-57.757	11.99226	-38.357	6.28855	-46.357	11.29927	-32.157	13.26488	-38.557	9.83497	-35.357	2.16045	-78.157	1.10804	-59.557	3.39103	-53.557	2.26728	-71.957	5.10015	-26.357	2.44324	-69.157	5.26507	-26.557	1.73194	-71.357	10.81339
827	4.35758	-48.657	2.62606	5.943	10.84436	10.743	8.33525	5.743	5.96468	-36.057	4.6092	0.943	5.92765	-30.457	6.90799	-30.857	6.52188	-31.057	5.79869	-29.657	2.08212	-57.657	11.92433	-38.257	6.36736	-46.257	11.23543	-32.057	13.20024	-38.457	9.74233	-35.257	2.20578	-78.057	1.16476	-59.457	3.41552	-53.457	2.33546	-71.857	5.04556	-26.257	2.51549	-69.057	5.21115	-26.457	1.78369	-71.257	10.73971
828	4.30787	-48.557	2.56615	6.043	10.8817	10.843	8.40671	5.843	6.00855	-35.957	4.53866	1.043	5.85675	-30.357	6.81516	-30.757	6.43927	-30.957	5.7118	-29.557	2.03754	-57.557	11.85681	-38.157	6.44616	-46.157	11.17205	-31.957	13.136	-38.357	9.64982	-35.157	2.25304	-77.957	1.22285	-59.357	3.44168	-53.357	2.40388	-71.757	4.99202	-26.157	2.58869	-68.957	5.15828	-26.357	1.83745	-71.157	10.66622
829	4.25943	-48.457	2.50773	6.143	10.92028	10.943	8.47849	5.943	6.05341	-35.857	4.46895	1.143	5.78653	-30.257	6.72229	-30.657	6.35705	-30.857	5.62684	-29.457	1.97193	-57.457	11.78969	-38.057	6.52455	-46.057	11.10913	-31.857	13.07217	-38.257	9.55745	-35.057	2.29854	-77.857	1.26262	-59.257	3.47014	-53.257	2.47445	-71.657	4.93979	-26.057	2.64947	-68.857	5.10647	-26.257	1.89333	-71.057	10.59342
830	4.2123	-48.357	2.45078	6.243	10.9597	11.043	8.55078	6.043	6.09928	-35.757	4.40009	1.243	5.71697	-30.157	6.62946	-30.557	6.27524	-30.757	5.54183	-29.357	1.90784	-57.357	11.72299	-37.957	6.60294	-45.957	11.04669	-31.757	13.00873	-38.157	9.46498	-34.957	2.34512	-77.757	1.34721	-59.157	3.49959	-53.157	2.54617	-71.557	4.88782	-25.957	2.70932	-68.757	5.05575	-26.157	1.95068	-70.957	10.5209
831	4.16651	-48.257	2.39581	6.343	11.00049	11.143	8.6237	6.143	6.14617	-35.657	4.33228	1.343	5.64821	-30.057	6.53717	-30.457	6.19386	-30.657	5.45667	-29.257	1.84534	-57.257	11.6567	-37.857	6.68118	-45.857	10.98474	-31.657	12.9457	-38.057	9.3724	-34.857	2.31175	-77.657	1.41451	-59.057	3.53106	-53.057	2.61897	-71.457	4.83792	-25.857	2.69217	-68.657	5.00609	-26.057	2.00494	-70.857	10.44874
832	4.12209	-48.157	2.34241	6.443	11.04203	11.243	8.69708	6.243	6.19402	-35.557	4.26501	1.443	5.58015	-29.957	6.44491	-30.357	6.1129	-30.557	5.3719	-29.157	1.78452	-57.157	11.59083	-37.757	6.75947	-45.757	10.92321	-31.557	12.88307	-37.957	9.2798	-34.757	2.28055	-77.557	1.4832	-58.957	3.56309	-52.957	2.69234	-71.357	4.78919	-25.757	2.67721	-68.557	4.95746	-25.957	2.02461	-70.757	10.37703
833	4.07906	-48.057	2.29086	6.543	11.08294	11.343	8.77154	6.343	6.24283	-35.457	4.1989	1.543	5.51273	-29.857	6.35384	-30.257	6.0324	-30.457	5.28723	-29.057	1.72546	-57.057	11.52539	-37.657	6.8412	-45.657	10.86209	-31.457	12.82085	-37.857	9.18761	-34.657	2.25051	-77.457	1.5518	-58.857	3.59812	-52.857	2.76711	-71.257	4.74164	-25.657	2.66414	-68.457	4.91	-25.857	1.99655	-70.657	10.30573
834	4.03747	-47.957	2.2412	6.643	11.12461	11.443	8.84601	6.443	6.29255	-35.357	4.13378	1.643	5.44611	-29.757	6.26187	-30.157	5.95236	-30.357	5.20298	-28.957	1.66826	-56.957	11.46039	-37.557	6.92188	-45.557	10.80148	-31.357	12.75896	-37.757	9.09556	-34.557	2.2222	-77.357	1.62169	-58.757	3.63299	-52.757	2.84238	-71.157	4.69532	-25.557	2.65316	-68.357	4.86372	-25.757	1.97094	-70.557	10.2348
835	3.98399	-47.857	2.19428	6.743	11.16945	11.543	8.92075	6.543	6.34317	-35.257	4.06966	1.743	5.38023	-29.657	6.1712	-30.057	5.8728	-30.257	5.1202	-28.857	1.61299	-56.857	11.39583	-37.457	7.0026	-45.457	10.7416	-31.257	12.6976	-37.657	9.00422	-34.457	2.19733	-77.257	1.6929	-58.657	3.5667	-52.657	2.87504	-71.057	4.65025	-25.457	2.64447	-68.257	4.81864	-25.657	1.9482	-70.457	10.16422
836	3.92855	-47.757	2.14941	6.843	11.21349	11.643	8.99593	6.643	6.39468	-35.157	4.00658	1.843	5.31515	-29.557	6.07925	-29.957	5.79372	-30.157	5.03645	-28.757	1.55977	-56.757	11.33172	-37.357	7.08281	-45.357	10.6819	-31.157	12.63666	-37.557	8.91306	-34.357	2.17478	-77.157	1.76257	-58.557	3.70922	-52.557	2.85944	-70.957	4.60645	-25.357	2.638	-68.157	4.77473	-25.557	1.92765	-70.357	10.09412
837	3.87406	-47.657	2.10607	6.943	11.25881	11.743	9.07094	6.743	6.44717	-35.057	3.94458	1.943	5.25091	-29.457	5.98837	-29.857	5.71515	-30.057	4.95398	-28.657	1.50868	-56.657	11.26807	-37.257	7.16391	-45.257	10.62299	-31.057	12.57615	-37.457	8.82156	-34.257	2.15405	-77.057	1.83913	-58.457	3.74983	-52.457	2.84493	-70.857	4.56394	-25.257	2.63366	-68.057	4.73222	-25.457	1.90982	-70.257	10.02463
838	3.82081	-47.557	2.06452	7.043	11.30355	11.843	9.14593	6.843	6.50041	-34.957	3.88369	2.043	5.18753	-29.357	5.89772	-29.757	5.6371	-29.957	4.872	-28.557	1.45982	-56.557	11.20488	-37.157	7.2445	-45.157	10.56462	-30.957	12.51609	-37.357	8.7299	-34.157	2.13559	-76.957	1.91443	-58.357	3.78999	-52.357	2.8325	-70.757	4.52259	-25.157	2.63166	-67.957	4.69088	-25.357	1.89437	-70.157	9.95558
839	3.7691	-47.457	2.0257	7.143	11.34569	11.943	9.22098	6.943	6.55457	-34.857	3.82395	2.143	5.12488	-29.257	5.80772	-29.657	5.55959	-29.857	4.7909	-28.457	1.4133	-56.457	11.14183	-37.057	7.32888	-45.057	10.50677	-30.857	12.45648	-37.257	8.63933	-34.057	2.12002	-76.857	1.98821	-58.257	3.83416	-52.257	2.8218	-70.657	4.48262	-25.057	2.63235	-67.857	4.65094	-25.257	1.88161	-70.057	9.88669
840	3.71871	-47.357	1.98883	7.243	11.38857	12.043	9.29625	7.043	6.60958	-34.757	3.76539	2.243	5.06312	-29.157	5.71731	-29.557	5.48264	-29.757	4.70985	-28.357	1.36921	-56.357	11.07924	-36.957	7.41207	-44.957	10.44948	-30.757	12.39732	-37.157	8.54766	-33.957	2.10668	-76.757	2.06302	-58.157	3.87974	-52.157	2.81322	-70.557	4.44403	-24.957	2.63433	-67.757	4.61233	-25.157	1.87151	-69.957	9.81826
841	3.66967	-47.257	1.95499	7.343	11.4409	12.143	9.37136	7.143	6.66537	-34.657	3.70807	2.343	5.00226	-29.057	5.6278	-29.457	5.40628	-29.657	4.6295	-28.257	1.32766	-56.257	11.01748	-36.857	7.49474	-44.857	10.39261	-30.657	12.33862	-37.057	8.45684	-33.857	2.09587	-76.657	2.12253	-58.057	3.92699	-52.057	2.80747	-70.457	4.40679	-24.857	2.63427	-67.657	4.57496	-25.057	1.86415	-69.857	9.7504
842	3.62192	-47.157	1.92311	7.443	11.49387	12.243	9.44694	7.243	6.72195	-34.557	3.65201	2.443	4.94232	-28.957	5.53744	-29.357	5.3305	-29.557	4.54959	-28.157	1.28875	-56.157	10.95621	-36.757	7.57775	-44.757	10.3363	-30.557	12.28038	-36.957	8.36619	-33.757	2.08729	-76.557	2.21078	-57.957	3.97518	-51.957	2.80386	-70.357	4.37084	-24.757	2.63186	-67.557	4.53897	-24.957	1.85942	-69.757	9.68302
843	3.57554	-47.057	1.89357	7.543	11.54218	12.343	9.5228	7.343	6.77925	-34.457	3.59725	2.543	4.88359	-28.857	5.44769	-29.257	5.2555	-29.457	4.46994	-28.057	1.25257	-56.057	10.89543	-36.657	7.66144	-44.657	10.28051	-30.457	12.22262	-36.857	8.27628	-33.657	2.08133	-76.457	2.2549	-57.857	4.02453	-51.857	2.8024	-70.257	4.33669	-24.657	2.61316	-67.457	4.50519	-24.857	1.85714	-69.657	9.61621
844	3.53062	-46.957	1.86663	7.643	11.59084	12.443	9.59913	7.443	6.83732	-34.357	3.54385	2.643	4.82554	-28.757	5.35825	-29.157	5.1808	-29.357	4.39089	-27.957	1.21922	-55.957	10.83516	-36.557	7.74545	-44.557	10.225	-30.357	12.16532	-36.757	8.186	-33.557	2.07792	-76.357	2.32316	-57.757	4.07515	-51.757	2.80309	-70.157	4.30395	-24.557	2.59673	-67.357	4.47071	-24.757	1.85751	-69.557	9.54965
845	3.4872	-46.857	1.84301	7.743	11.64226	12.543	9.67143	7.543	6.89622	-34.257	3.49184	2.743	4.76867	-28.657	5.26953	-29.057	5.10699	-29.257	4.31318	-27.857	1.1888	-55.857	10.76746	-36.457	7.82926	-44.457	10.1656	-30.257	12.10852	-36.657	8.09569	-33.457	2.07747	-76.257	2.38214	-57.657	4.03812	-51.657	2.8028	-70.057	4.27245	-24.457	2.58273	-67.257	4.43936	-24.657	1.86113	-69.457	9.48396
846	3.44531	-46.757	1.82211	7.843	11.69434	12.643	9.74278	7.643	6.95586	-34.157	3.44126	2.843	4.71284	-28.557	5.18107	-28.957	5.03387	-29.157	4.23616	-27.757	1.1614	-55.757	10.67496	-36.357	7.91338	-44.357	10.10561	-30.157	12.05214	-36.557	8.00558	-33.357	2.07928	-76.157	2.44154	-57.557	4.18093	-51.557	2.79819	-69.957	4.24249	-24.357	2.57105	-67.157	4.4095	-24.557	1.86704	-69.357	9.41855
847	3.40545	-46.657	1.80329	7.943	11.72379	12.743	9.81344	7.743	7.0151	-34.057	3.39187	2.943	4.65797	-28.457	5.09369	-28.857	4.96182	-29.057	4.1595	-27.657	1.13709	-55.657	10.58251	-36.257	7.99987	-44.257	10.03422	-30.057	11.99631	-36.457	7.91618	-33.257	2.08366	-76.057	2.50134	-57.457	4.23573	-51.457	2.77804	-69.857	4.21455	-24.257	2.56152	-67.057	4.38114	-24.457	1.87586	-69.257	9.35369
848	3.36658	-46.557	1.78714	8.043	11.79847	12.843	9.88498	7.843	7.03928	-33.957	3.34399	3.043	4.60422	-28.357	5.00497	-28.757	4.88967	-28.957	4.0835	-27.557	1.11596	-55.557	10.49018	-36.157	8.08562	-44.157	9.96127	-29.957	11.94098	-36.357	7.82699	-33.157	2.09058	-75.957	2.56241	-57.357	4.29011	-51.357	2.75966	-69.757	4.18777	-24.157	2.5543	-66.957	4.35421	-24.357	1.88719	-69.157	9.28915
849	3.32966	-46.457	1.77429	8.143	11.85132	12.943	9.96169	7.943	7.04458	-33.857	3.29796	3.143	4.55152	-28.257	4.918	-28.657	4.81874	-28.857	4.00802	-27.457	1.09807	-55.457	10.39797	-36.057	8.17087	-44.057	9.88511	-29.857	11.88615	-36.257	7.73724	-33.057	2.09989	-75.857	2.62588	-57.257	4.34762	-51.257	2.74414	-69.657	4.16288	-24.057	2.54963	-66.857	4.32866	-24.257	1.90117	-69.057	9.22566
850	3.29442	-46.357	1.76414	8.243	11.9048	13.043	10.03935	8.043	7.05101	-33.757	3.25354	3.243	4.49989	-28.157	4.82968	-28.557	4.7486	-28.757	3.93332	-27.357	1.08348	-55.357	10.30588	-35.957	8.2564	-43.957	9.8093	-29.757	11.83184	-36.157	7.64742	-32.957	2.11165	-75.757	2.69067	-57.157	4.40467	-51.157	2.73085	-69.557	4.13934	-23.957	2.54733	-66.757	4.30467	-24.157	1.91768	-68.957	9.16245
851	3.2609	-46.257	1.75727	8.343	11.95983	13.143	10.11418	8.143	7.05857	-33.657	3.21078	3.343	4.44957	-28.057	4.74375	-28.457	4.67925	-28.657	3.85968	-27.257	1.07225	-55.257	10.21392	-35.857	8.34175	-43.857	9.73387	-29.657	11.77804	-36.057	7.55917	-32.857	2.12611	-75.657	2.75628	-57.057	4.4637	-51.057	2.71848	-69.457	4.11736	-23.857	2.54719	-66.657	4.28228	-24.057	1.93683	-68.857	9.09989
852	3.22907	-46.157	1.75336	8.443	12.01401	13.243	10.18999	8.243	7.06726	-33.557	3.1697	3.443	4.40046	-27.957	4.65813	-28.357	4.61074	-28.557	3.78485	-27.157	1.0644	-55.157	10.1221	-35.757	8.42736	-43.757	9.65882	-29.557	11.72477	-35.957	7.47111	-32.757	2.14305	-75.557	2.8231	-56.957	4.52292	-50.957	2.70837	-69.357	4.09704	-23.757	2.54945	-66.557	4.26149	-23.957	1.95852	-68.757	9.0379
853	3.19842	-46.057	1.75261	8.543	12.06946	13.343	10.26835	8.343	7.07708	-33.457	3.13037	3.543	4.35253	-27.857	4.57159	-28.257	4.54308	-28.457	3.71528	-27.057	1.05997	-55.057	10.03041	-35.657	8.51477	-43.657	9.58414	-29.457	11.67202	-35.857	7.3825	-32.657	2.16241	-75.457	2.88905	-56.857	4.58404	-50.857	2.6558	-69.257	4.07902	-23.657	2.53404	-66.457	4.24233	-23.857	1.98266	-68.657	8.97628
854	3.16952	-45.957	1.75481	8.643	12.12554	13.443	10.34765	8.443	7.08804	-33.357	3.09282	3.643	4.30586	-27.757	4.48547	-28.157	4.47631	-28.357	3.64374	-26.957	1.05897	-54.957	9.93885	-35.557	8.60168	-43.557	9.50986	-29.357	11.61982	-35.757	7.29408	-32.557	2.18404	-75.357	2.95651	-56.757	4.64499	-50.757	2.58062	-69.157	4.06172	-23.557	2.46522	-66.357	4.22481	-23.757	2.00916	-68.557	8.91526
855	3.14317	-45.857	1.75866	8.743	12.18178	13.543	10.42767	8.543	7.10013	-33.257	3.0571	3.743	4.26043	-27.657	4.40053	-28.057	4.41045	-28.257	3.57412	-26.857	1.06141	-54.857	9.84744	-35.457	8.6863	-43.457	9.43581	-29.257	11.56815	-35.657	7.20633	-32.457	2.20808	-75.257	3.02473	-56.657	4.70725	-50.657	2.50581	-69.057	4.04681	-23.457	2.39109	-66.257	4.20894	-23.657	2.03825	-68.457	8.85485
856	3.11868	-45.757	1.76499	8.843	12.23743	13.643	10.50883	8.643	7.11334	-33.157	3.02324	3.843	4.2163	-27.557	4.31606	-27.957	4.34554	-28.157	3.5055	-26.757	1.06728	-54.757	9.75617	-35.357	8.7692	-43.357	9.36215	-29.157	11.51703	-35.557	7.11831	-32.357	2.23443	-75.157	3.09435	-56.557	4.77044	-50.557	2.43204	-68.957	4.03363	-23.357	2.31805	-66.157	4.19474	-23.557	2.06958	-68.357	8.79505
857	3.09603	-45.657	1.77652	8.943	12.29679	13.743	10.58936	8.743	7.12768	-33.057	2.99129	3.943	4.17362	-27.457	4.23206	-27.857	4.2816	-28.057	3.43619	-26.657	1.07656	-54.657	9.66505	-35.257	8.8582	-43.257	9.28893	-29.057	11.46647	-35.457	7.0317	-32.257	2.26269	-75.057	3.16603	-56.457	4.83524	-50.457	2.35926	-68.857	4.02205	-23.257	2.24615	-66.057	4.18222	-23.457	2.10319	-68.257	8.73579
858	3.0753	-45.557	1.79002	9.043	12.35661	13.843	10.6742	8.843	7.14312	-32.957	2.96128	4.043	4.1323	-27.357	4.14856	-27.757	4.21867	-27.957	3.36756	-26.557	1.08921	-54.557	9.57408	-35.157	8.94738	-43.157	9.21614	-28.957	11.41647	-35.357	6.94511	-32.157	2.29336	-74.957	3.23906	-56.357	4.8988	-50.357	2.28762	-68.757	4.01222	-23.157	2.17546	-65.957	4.17139	-23.357	2.13902	-68.157	8.67732
859	3.05653	-45.457	1.80668	9.143	12.41278	13.943	10.73529	8.943	7.15968	-32.857	2.93327	4.143	4.09222	-27.257	4.06523	-27.657	4.15678	-27.857	3.30279	-26.457	1.10519	-54.457	9.48326	-35.057	9.03676	-43.057	9.14378	-28.857	11.36703	-35.257	6.85836	-32.057	2.32654	-74.857	3.31299	-56.257	4.96517	-50.257	2.21727	-68.657	4.00414	-23.057	2.106	-65.857	4.16226	-23.257	2.17695	-68.057	8.61957
860	3.03972	-45.357	1.82582	9.243	12.47495	14.043	10.79788	9.043	7.17733	-32.757	2.90727	4.243	4.05358	-27.157	3.98244	-27.557	4.09596	-27.757	3.23911	-26.357	1.12445	-54.357	9.3926	-34.957	9.12631	-42.957	9.07186	-28.757	11.31817	-35.157	6.77192	-31.957	2.3614	-74.757	3.388	-56.157	5.03191	-50.157	2.14819	-68.557	3.99759	-22.957	2.03772	-65.757	4.15479	-23.157	2.21708	-67.957	8.56258
861	3.02491	-45.257	1.84791	9.343	12.53492	14.143	10.82383	9.143	7.19608	-32.657	2.88334	4.343	4.01653	-27.057	3.90063	-27.457	4.03619	-27.657	3.17592	-26.257	1.14692	-54.257	9.30211	-34.857	9.21539	-42.857	9.00054	-28.657	11.26988	-35.057	6.68562	-31.857	2.3987	-74.657	3.45499	-56.057	5.1001	-50.057	2.08033	-68.457	3.99314	-22.857	1.97103	-65.657	4.14904	-23.057	2.25928	-67.857	8.5061
862	3.01212	-45.157	1.87273	9.443	12.59559	14.243	10.8539	9.243	7.21592	-32.557	2.86149	4.443	3.98097	-26.957	3.81844	-27.357	3.97755	-27.557	3.114	-26.157	1.17254	-54.157	9.21178	-34.757	9.3034	-42.757	8.92959	-28.557	11.22212	-34.957	6.59908	-31.757	2.43777	-74.557	3.52149	-55.957	5.16701	-49.957	2.01396	-68.357	3.99032	-22.757	1.90578	-65.557	4.145	-22.957	2.30336	-67.757	8.45029
863	3.00135	-45.057	1.90018	9.543	12.65735	14.343	10.86944	9.343	7.23212	-32.457	2.84173	4.543	3.94683	-26.857	3.738	-27.257	3.92009	-27.457	3.05219	-26.057	1.20122	-54.057	9.12163	-34.657	9.39214	-42.657	8.85898	-28.457	11.1704	-34.857	6.51421	-31.657	2.47899	-74.457	3.58265	-55.857	5.23677	-49.857	1.94908	-68.257	3.98921	-22.657	1.84208	-65.457	4.14241	-22.857	2.34938	-67.657	8.39494
864	2.99262	-44.957	1.92928	9.643	12.71955	14.443	10.92516	9.443	7.19406	-32.357	2.82412	4.643	3.91426	-26.757	3.65811	-27.157	3.86385	-27.357	2.9915	-25.957	1.23286	-53.957	9.03164	-34.557	9.48039	-42.557	8.78868	-28.357	11.10845	-34.757	6.42904	-31.557	2.5221	-74.357	3.64786	-55.757	5.30726	-49.757	1.88575	-68.157	3.98989	-22.557	1.78006	-65.357	4.1414	-22.757	2.39727	-67.557	8.34038
865	2.98595	-44.857	1.96144	9.743	12.78214	14.543	10.96355	9.543	7.14087	-32.257	2.80872	4.743	3.88314	-26.657	3.57869	-27.057	3.80886	-27.257	2.93175	-25.857	1.26737	-53.857	8.94184	-34.457	9.5698	-42.457	8.71882	-28.257	11.01278	-34.657	6.34415	-31.457	2.56689	-74.257	3.69933	-55.657	5.37844	-49.657	1.82401	-68.057	3.9925	-22.457	1.71954	-65.257	4.14285	-22.657	2.43386	-67.457	8.27104
866	2.98133	-44.757	1.99552	9.843	12.84519	14.643	11.00456	9.643	7.08849	-32.157	2.79551	4.843	3.8536	-26.557	3.5	-26.957	3.75516	-27.157	2.87004	-25.757	1.30468	-53.757	8.85222	-34.357	9.65919	-42.357	8.64928	-28.157	10.91717	-34.557	6.25962	-31.357	2.61347	-74.157	3.75219	-55.557	5.4503	-49.557	1.76399	-67.957	3.99657	-22.357	1.66104	-65.157	4.14559	-22.557	2.38139	-67.357	8.20183
867	2.97542	-44.657	2.0316	9.943	12.88979	14.743	11.03652	9.743	7.03692	-32.057	2.78452	4.943	3.82586	-26.457	3.4215	-26.857	3.70305	-27.057	2.78933	-25.657	1.34445	-53.657	8.7628	-34.257	9.74894	-42.257	8.58063	-28.057	10.82295	-34.457	6.17492	-31.257	2.662	-74.057	3.79611	-55.457	5.52238	-49.457	1.7058	-67.857	4.00276	-22.257	1.60438	-65.057	4.15033	-22.457	2.31786	-67.257	8.1308
868	2.94808	-44.557	2.07187	10.043	12.93259	14.843	11.06939	9.843	6.98619	-31.957	2.77576	5.043	3.79961	-26.357	3.34358	-26.757	3.65187	-26.957	2.7105	-25.557	1.38682	-53.557	8.67356	-34.157	9.83829	-42.157	8.51249	-27.957	10.72945	-34.357	6.09059	-31.157	2.71213	-73.957	3.84939	-55.357	5.5951	-49.357	1.64951	-67.757	4.01031	-22.157	1.54972	-64.957	4.15679	-22.357	2.2559	-67.157	8.06027
869	2.92316	-44.457	2.11342	10.143	12.9605	14.943	11.09845	9.943	6.9363	-31.857	2.76925	5.143	3.77513	-26.257	3.26763	-26.657	3.60236	-26.857	2.63158	-25.457	1.43245	-53.457	8.58453	-34.057	9.92784	-42.057	8.44487	-27.857	10.63507	-34.257	6.00791	-31.057	2.76378	-73.857	3.87867	-55.257	5.66846	-49.257	1.59519	-67.657	4.02002	-22.057	1.49714	-64.857	4.16497	-22.257	2.19559	-67.057	7.99014
870	2.9002	-44.357	2.15714	10.243	12.98949	15.043	11.12822	10.043	6.88727	-31.757	2.76499	5.243	3.75222	-26.157	3.19197	-26.557	3.55429	-26.757	2.55357	-25.357	1.47927	-53.357	8.49569	-33.957	10.01689	-41.957	8.3778	-27.757	10.54085	-34.157	5.92564	-30.957	2.81695	-73.757	3.9	-55.157	5.74173	-49.157	1.54292	-67.557	4.03127	-21.957	1.44694	-64.757	4.17485	-22.157	2.13682	-66.957	7.92057
871	2.87959	-44.257	2.20309	10.343	13.01829	15.143	11.15242	10.143	6.83911	-31.657	2.763	5.343	3.73095	-26.057	3.11803	-26.457	3.50772	-26.657	2.47509	-25.257	1.52909	-53.257	8.40707	-33.857	10.10775	-41.857	8.31104	-27.657	10.44557	-34.057	5.84275	-30.857	2.87166	-73.657	3.88446	-55.057	5.81602	-49.057	1.49268	-67.457	4.04408	-21.857	1.3987	-64.657	4.18636	-22.057	2.07968	-66.857	7.85176
872	2.86065	-44.157	2.25287	10.443	13.05017	15.243	11.17766	10.243	6.79184	-31.557	2.76327	5.443	3.7114	-25.957	3.04446	-26.357	3.46268	-26.557	2.39747	-25.157	1.5811	-53.157	8.31867	-33.757	10.19804	-41.757	8.24464	-27.557	10.35037	-33.957	5.76029	-30.757	2.92783	-73.557	3.87064	-54.957	5.8909	-48.957	1.44473	-67.357	4.05862	-21.757	1.35311	-64.557	4.19952	-21.957	2.02422	-66.757	7.78342
873	2.84396	-44.057	2.30274	10.543	13.07862	15.343	11.20881	10.343	6.74548	-31.457	2.76581	5.543	3.69386	-25.857	2.97095	-26.257	3.41921	-26.457	2.31932	-25.057	1.6352	-53.057	8.23049	-33.657	10.28793	-41.657	8.17956	-27.457	10.25544	-33.857	5.67881	-30.657	2.97575	-73.457	3.85856	-54.857	5.96676	-48.857	1.39943	-67.257	4.07538	-21.657	1.30989	-64.457	4.21436	-21.857	1.97056	-66.657	7.71549
874	2.82934	-43.957	2.35411	10.643	13.11336	15.443	11.24065	10.443	6.70003	-31.357	2.7706	5.643	3.67764	-25.757	2.89845	-26.157	3.37735	-26.357	2.24056	-24.957	1.6913	-52.957	8.14252	-33.557	10.37798	-41.557	8.11439	-27.357	10.1606	-33.757	5.59779	-30.557	3.02494	-73.357	3.84813	-54.757	6.04316	-48.757	1.35636	-67.157	4.09282	-21.557	1.26951	-64.357	4.23086	-21.757	1.9187	-66.557	7.64805
875	2.81705	-43.857	2.40803	10.743	13.14614	15.543	11.26993	10.543	6.65552	-31.257	2.77766	5.743	3.66351	-25.657	2.82934	-26.057	3.33715	-26.257	2.16859	-24.857	1.74931	-52.857	8.0548	-33.457	10.46909	-41.457	8.05015	-27.257	10.06578	-33.657	5.5178	-30.457	2.9558	-73.257	3.83955	-54.657	6.12005	-48.657	1.31599	-67.057	4.05	-21.457	1.23175	-64.257	4.20567	-21.657	1.86906	-66.457	7.58149
876	2.80598	-43.757	2.46332	10.843	13.17968	15.643	11.29893	10.643	6.61195	-31.157	2.78686	5.843	3.65117	-25.557	2.7597	-25.957	3.29864	-26.157	2.09558	-24.757	1.80913	-52.757	7.96731	-33.357	10.56034	-41.357	7.98652	-27.157	9.97105	-33.557	5.43694	-30.357	2.88696	-73.157	3.83266	-54.557	6.19643	-48.557	1.27831	-66.957	3.98151	-21.357	1.19657	-64.157	4.12844	-21.557	1.82129	-66.357	7.51515
877	2.7972	-43.657	2.52048	10.943	13.20541	15.743	11.33157	10.743	6.56935	-31.057	2.7983	5.943	3.64057	-25.457	2.6918	-25.857	3.26187	-26.057	2.02335	-24.657	1.87068	-52.657	7.88007	-33.257	10.65125	-41.257	7.92346	-27.057	9.87647	-33.457	5.35758	-30.257	2.81329	-73.057	3.82711	-54.457	6.27429	-48.457	1.2434	-66.857	3.90615	-21.257	1.16436	-64.057	4.05159	-21.457	1.77578	-66.257	7.44952
878	2.79057	-43.557	2.57922	11.043	13.2473	15.843	11.36502	10.843	6.52772	-30.957	2.81194	6.043	3.63179	-25.357	2.62493	-25.757	3.22687	-25.957	1.95151	-24.557	1.93386	-52.557	7.79308	-33.157	10.74197	-41.157	7.86103	-26.957	9.78182	-33.357	5.27818	-30.157	2.74052	-72.957	3.82332	-54.357	6.35192	-48.357	1.21126	-66.757	3.83155	-21.157	1.13516	-63.957	3.97543	-21.357	1.73255	-66.157	7.38452
879	2.78659	-43.457	2.6393	11.143	13.28453	15.943	11.39692	10.943	6.48709	-30.857	2.82778	6.143	3.62474	-25.257	2.5589	-25.657	3.19341	-25.857	1.8825	-24.457	1.99861	-52.457	7.70636	-33.057	10.83302	-41.057	7.79923	-26.857	9.68692	-33.257	5.19947	-30.057	2.66883	-72.857	3.82144	-54.257	6.43072	-48.257	1.18208	-66.657	3.75706	-21.057	1.10925	-63.857	3.89986	-21.257	1.69131	-66.057	7.32039
880	2.7846	-43.357	2.70086	11.243	13.32116	16.043	11.42969	11.043	6.44746	-30.757	2.84579	6.243	3.61946	-25.157	2.49408	-25.557	3.16179	-25.757	1.81369	-24.357	2.06485	-52.357	7.6199	-32.957	10.92097	-40.957	7.73808	-26.757	9.592	-33.157	5.12092	-29.957	2.59824	-72.757	3.82132	-54.157	6.50999	-48.157	1.15595	-66.557	3.68337	-20.957	1.08664	-63.757	3.82505	-21.157	1.6527	-65.957	7.2566
881	2.78492	-43.257	2.76415	11.343	13.35873	16.143	11.46345	11.143	6.40861	-30.657	2.83417	6.343	3.61615	-25.057	2.43167	-25.457	3.13233	-25.657	1.74723	-24.257	2.13249	-52.257	7.53372	-32.857	11.01373	-40.857	7.6775	-26.657	9.49774	-33.057	5.04139	-29.857	2.52876	-72.657	3.82271	-54.057	6.59029	-48.057	1.13294	-66.457	3.61144	-20.857	1.06702	-63.657	3.7511	-21.057	1.61654	-65.857	7.19349
882	2.78734	-43.157	2.82827	11.443	13.39577	16.243	11.49797	11.243	6.3708	-30.557	2.77592	6.443	3.6144	-24.957	2.3708	-25.357	3.1048	-25.557	1.6824	-24.157	2.20147	-52.157	7.44782	-32.757	11.1066	-40.757	7.61753	-26.557	9.40358	-32.957	4.96284	-29.757	2.4605	-72.557	3.82431	-53.957	6.66964	-47.957	1.11313	-66.357	3.54041	-20.757	1.05072	-63.557	3.67796	-20.957	1.58268	-65.757	7.13089
883	2.79187	-43.057	2.8941	11.543	13.4336	16.343	11.53535	11.343	6.33427	-30.457	2.71919	6.543	3.61477	-24.857	2.31049	-25.257	3.07922	-25.457	1.61928	-24.057	2.27173	-52.057	7.36221	-32.657	11.19958	-40.657	7.55843	-26.457	9.30956	-32.857	4.87966	-29.657	2.39359	-72.457	3.82759	-53.857	6.74988	-47.857	1.09678	-66.257	3.47031	-20.657	1.03765	-63.457	3.60569	-20.857	1.55161	-65.657	7.0693
884	2.79854	-42.957	2.96065	11.643	13.47201	16.443	11.57291	11.443	6.29881	-30.357	2.66402	6.643	3.61696	-24.757	2.25159	-25.157	3.05563	-25.357	1.55769	-23.957	2.34319	-51.957	7.27689	-32.557	11.29173	-40.557	7.49968	-26.357	9.21565	-32.757	4.79651	-29.557	2.32799	-72.357	3.83262	-53.757	6.83054	-47.757	1.08334	-66.157	3.40118	-20.557	1.02817	-63.357	3.5343	-20.757	1.52323	-65.557	7.00846
885	2.80837	-42.857	3.02792	11.743	13.51065	16.543	11.61102	11.543	6.26443	-30.257	2.61018	6.743	3.62091	-24.657	2.19597	-25.057	3.03402	-25.257	1.49685	-23.857	2.4158	-51.857	7.19189	-32.457	11.3839	-40.457	7.44202	-26.257	9.12184	-32.657	4.71274	-29.457	2.26378	-72.257	3.83925	-53.657	6.91217	-47.657	1.07358	-66.057	3.33292	-20.457	1.02222	-63.257	3.46373	-20.657	1.49738	-65.457	6.94809
886	2.81806	-42.757	3.09744	11.843	13.54987	16.643	11.64959	11.643	6.23113	-30.157	2.55772	6.843	3.62667	-24.557	2.1422	-24.957	3.0144	-25.157	1.43806	-23.757	2.4895	-51.757	7.10721	-32.357	11.47536	-40.357	7.3851	-26.157	9.02815	-32.557	4.62816	-29.357	2.20097	-72.157	3.84758	-53.557	6.99404	-47.557	1.06721	-65.957	3.26567	-20.357	1.01987	-63.157	3.39409	-20.557	1.47437	-65.357	6.88851
887	2.78366	-42.657	3.16746	11.943	13.58893	16.743	11.6892	11.743	6.19895	-30.057	2.50773	6.943	3.63433	-24.457	2.08871	-24.857	2.99685	-25.057	1.38388	-23.657	2.56423	-51.657	7.02285	-32.257	11.56795	-40.257	7.32868	-26.057	8.93457	-32.457	4.54561	-29.257	2.13966	-72.057	3.85781	-53.457	7.07575	-47.457	1.06426	-65.857	3.19906	-20.257	1.02051	-63.057	3.32573	-20.457	1.45453	-65.257	6.8299
888	2.74676	-42.557	3.23986	12.043	13.62793	16.843	11.72923	11.843	6.16788	-29.957	2.45956	7.043	3.64364	-24.357	2.03712	-24.757	2.9814	-24.957	1.33125	-23.557	2.63995	-51.557	6.93882	-32.157	11.65978	-40.157	7.27302	-25.957	8.84111	-32.357	4.46342	-29.157	2.07988	-71.957	3.86949	-53.357	7.15769	-47.357	1.06474	-65.757	3.13353	-20.157	1.02465	-62.957	3.258	-20.357	1.43758	-65.157	6.7717
889	2.71176	-42.457	3.31201	12.143	13.66853	16.943	11.76995	11.943	6.13793	-29.857	2.41329	7.143	3.65488	-24.257	1.989	-24.657	2.96806	-24.857	1.28017	-23.457	2.7166	-51.457	6.85514	-32.057	11.75254	-40.057	7.21829	-25.857	8.74776	-32.257	4.37839	-29.057	2.02179	-71.857	3.883	-53.257	7.24079	-47.257	1.06859	-65.657	3.06984	-20.057	1.0328	-62.857	3.19161	-20.257	1.42337	-65.057	6.71457
890	2.67869	-42.357	3.38514	12.243	13.709	17.043	11.81141	12.043	6.10905	-29.757	2.36897	7.243	3.66789	-24.157	1.94304	-24.557	2.95685	-24.757	1.23078	-23.357	2.79414	-51.357	6.77182	-31.957	11.84535	-39.957	7.16434	-25.757	8.65454	-32.157	4.29418	-28.957	1.96545	-71.757	3.89822	-53.157	7.32423	-47.157	1.07585	-65.557	3.00737	-19.957	1.04431	-62.757	3.12635	-20.157	1.41211	-64.957	6.65815
891	2.64756	-42.257	3.45905	12.343	13.7507	17.143	11.84451	12.143	6.08134	-29.657	2.32684	7.343	3.6826	-24.057	1.89758	-24.457	2.92401	-24.657	1.18625	-23.257	2.87252	-51.257	6.68886	-31.857	11.93804	-39.857	7.11128	-25.657	8.56144	-32.057	4.21001	-28.857	1.91101	-71.657	3.91534	-53.057	7.40713	-47.057	1.08651	-65.457	2.94538	-19.857	1.05905	-62.657	3.06223	-20.057	1.4041	-64.857	6.60261
892	2.61809	-42.157	3.53385	12.443	13.79259	17.243	11.89696	12.243	6.05479	-29.557	2.28679	7.443	3.69908	-23.957	1.85385	-24.357	2.89231	-24.557	1.14166	-23.157	2.88237	-51.157	6.60629	-31.757	12.03073	-39.757	7.05903	-25.557	8.46848	-31.957	4.12582	-28.757	1.85848	-71.557	3.93411	-52.957	7.49029	-46.957	1.10052	-65.357	2.8847	-19.757	1.07711	-62.557	2.99934	-19.957	1.39929	-64.757	6.54799
893	2.59117	-42.057	3.60305	12.543	13.83449	17.343	11.93933	12.343	6.02943	-29.457	2.24874	7.543	3.71743	-23.857	1.80583	-24.257	2.86219	-24.457	1.10279	-23.057	2.84111	-51.057	6.5241	-31.657	12.12319	-39.657	7.00756	-25.457	8.37564	-31.857	4.04156	-28.657	1.80788	-71.457	3.9544	-52.857	7.57423	-46.857	1.11789	-65.257	2.82617	-19.657	1.0988	-62.457	2.93781	-19.857	1.3973	-64.657	6.4939
894	2.5654	-41.957	3.66334	12.643	13.87692	17.443	11.9825	12.443	6.00525	-29.357	2.21289	7.643	3.73745	-23.757	1.75627	-24.157	2.83401	-24.357	1.06486	-22.957	2.80164	-50.957	6.44231	-31.557	12.21567	-39.557	6.95676	-25.357	8.28263	-31.757	3.95727	-28.557	1.75935	-71.357	3.97635	-52.757	7.65849	-46.757	1.13842	-65.157	2.76907	-19.557	1.12349	-62.357	2.87755	-19.757	1.39845	-64.557	6.4407
895	2.54262	-41.857	3.65617	12.743	13.91992	17.543	12.02792	12.543	5.98228	-29.257	2.17938	7.743	3.75902	-23.657	1.68787	-24.057	2.8078	-24.257	1.03075	-22.857	2.76399	-50.857	6.36093	-31.457	12.30915	-39.457	6.90707	-25.257	8.19006	-31.657	3.87366	-28.457	1.71301	-71.257	3.99995	-52.657	7.74331	-46.657	1.16208	-65.057	2.71301	-19.457	1.15104	-62.257	2.8185	-19.657	1.40265	-64.457	6.38842
896	2.52201	-41.757	3.65783	12.843	13.96345	17.643	12.07345	12.643	5.96052	-29.157	2.1482	7.843	3.78231	-23.557	1.62111	-23.957	2.78361	-24.157	0.99987	-22.757	2.72822	-50.757	6.27998	-31.357	12.40251	-39.357	6.85798	-25.157	8.09733	-31.557	3.7906	-28.357	1.66881	-71.157	4.02515	-52.557	7.82842	-46.557	1.18866	-64.957	2.65846	-19.357	1.18165	-62.157	2.76082	-19.557	1.40991	-64.357	6.33701
897	2.50361	-41.657	3.6553	12.943	14.00745	17.743	12.12002	12.743	5.93998	-29.057	2.11937	7.943	3.72688	-23.457	1.55482	-23.857	2.76145	-24.057	0.97287	-22.657	2.69437	-50.657	6.19947	-31.257	12.49476	-39.257	6.81003	-25.057	8.00506	-31.457	3.70835	-28.257	1.6269	-71.057	4.05188	-52.457	7.9132	-46.457	1.2186	-64.857	2.60599	-19.257	1.21488	-62.057	2.70485	-19.457	1.42023	-64.257	6.2866
898	2.48743	-41.557	3.65401	13.043	14.05196	17.843	12.16662	12.843	5.92067	-28.957	2.09298	8.043	3.6614	-23.357	1.49006	-23.757	2.74137	-23.957	0.94885	-22.557	2.66249	-50.557	6.11942	-31.157	12.58619	-39.157	6.76298	-24.957	7.91294	-31.357	3.62585	-28.157	1.58739	-70.957	4.08024	-52.357	7.99828	-46.357	1.25137	-64.757	2.55359	-19.157	1.25165	-61.957	2.65034	-19.357	1.43352	-64.157	6.2371
899	2.47351	-41.457	3.65533	13.143	14.09855	17.943	12.21322	12.943	5.90261	-28.857	2.0691	8.143	3.59448	-23.257	1.42774	-23.657	2.72397	-23.857	0.92826	-22.457	2.6326	-50.457	6.03983	-31.057	12.68072	-39.057	6.71684	-24.857	7.82098	-31.257	3.54549	-28.057	1.55036	-70.857	4.1101	-52.257	8.08423	-46.257	1.28706	-64.657	2.50522	-19.057	1.29095	-61.857	2.59723	-19.257	1.44967	-64.057	6.18848
900	2.46177	-41.357	3.65791	13.243	14.14427	18.043	12.26256	13.043	5.8858	-28.757	2.04777	8.243	3.52859	-23.157	1.3673	-23.557	2.70753	-23.757	0.91081	-22.357	2.60477	-50.357	5.96072	-30.957	12.77531	-38.957	6.67142	-24.757	7.72918	-31.157	3.46583	-27.957	1.51589	-70.757	4.1416	-52.157	8.17043	-46.157	1.3255	-64.557	2.45634	-18.957	1.33368	-61.757	2.54576	-19.157	1.46879	-63.957	6.14087
901	2.45291	-41.257	3.66163	13.343	14.1903	18.143	12.31109	13.143	5.87024	-28.657	2.02904	8.343	3.46396	-23.057	1.3086	-23.457	2.69393	-23.657	0.89786	-22.257	2.57901	-50.257	5.88211	-30.857	12.86928	-38.857	6.62693	-24.657	7.63754	-31.057	3.38622	-27.857	1.48412	-70.657	4.17438	-52.057	8.25689	-46.057	1.36661	-64.457	2.41046	-18.857	1.37787	-61.657	2.49597	-19.057	1.49107	-63.857	6.09443
902	2.44499	-41.157	3.66719	13.443	14.23682	18.243	12.36109	13.243	5.85596	-28.557	2.01294	8.443	3.40035	-22.957	1.25118	-23.357	2.68249	-23.557	0.88789	-22.157	2.5479	-50.157	5.80401	-30.757	12.96314	-38.757	6.58342	-24.557	7.54592	-30.957	3.30733	-27.757	1.45467	-70.557	4.20875	-51.957	8.3436	-45.957	1.41028	-64.357	2.36634	-18.757	1.42453	-61.557	2.44794	-18.957	1.51618	-63.757	6.0487
903	2.44112	-41.057	3.67431	13.543	14.28398	18.343	12.41103	13.343	5.84294	-28.457	1.99943	8.543	3.33776	-22.857	1.19572	-23.257	2.67324	-23.457	0.88206	-22.057	2.50426	-50.057	5.72644	-30.657	13.05695	-38.657	6.54109	-24.457	7.45435	-30.857	3.229	-27.657	1.42836	-70.457	4.2446	-51.857	8.43037	-45.857	1.45639	-64.257	2.32384	-18.657	1.47385	-61.457	2.40238	-18.857	1.54384	-63.657	6.00365
904	2.43769	-40.957	3.68322	13.643	14.33164	18.443	12.4616	13.443	5.83121	-28.357	1.98859	8.643	3.27641	-22.757	1.14078	-23.157	2.66618	-23.357	0.87981	-21.957	2.46249	-49.957	5.64941	-30.557	13.15005	-38.557	6.49972	-24.357	7.36281	-30.757	3.15146	-27.557	1.40412	-70.357	4.2818	-51.757	8.51738	-45.757	1.50485	-64.157	2.28333	-18.557	1.52546	-61.357	2.35759	-18.757	1.5743	-63.557	5.95993
905	2.43762	-40.857	3.69543	13.743	14.38002	18.543	12.48903	13.543	5.82076	-28.257	1.98047	8.743	3.21642	-22.657	1.08999	-23.057	2.66133	-23.257	0.882	-21.857	2.42254	-49.857	5.57296	-30.457	13.24433	-38.457	6.45932	-24.257	7.27187	-30.657	3.07508	-27.457	1.38248	-70.257	4.32043	-51.657	8.60479	-45.657	1.55555	-64.057	2.24517	-18.457	1.57904	-61.257	2.31537	-18.657	1.60739	-63.457	5.91738
906	2.43988	-40.757	3.7094	13.843	14.42888	18.643	12.51487	13.643	5.8116	-28.157	1.9751	8.843	3.1577	-22.557	1.04187	-22.957	2.65869	-23.157	0.88791	-21.757	2.38459	-49.757	5.49701	-30.357	13.33868	-38.357	6.41994	-24.157	7.18113	-30.557	2.99917	-27.357	1.36346	-70.157	4.36033	-51.557	8.69243	-45.557	1.60841	-63.957	2.20911	-18.357	1.63467	-61.157	2.27513	-18.557	1.64301	-63.357	5.87605
907	2.44447	-40.657	3.72473	13.943	14.47903	18.743	12.53189	13.743	5.80411	-28.057	1.97248	8.943	3.10022	-22.457	0.996	-22.857	2.65819	-23.057	0.8976	-21.657	2.34878	-49.657	5.42177	-30.257	13.4327	-38.257	6.38172	-24.057	7.09059	-30.457	2.92443	-27.257	1.34878	-70.057	4.40179	-51.457	8.77992	-45.457	1.66315	-63.857	2.17529	-18.257	1.69244	-61.057	2.23702	-18.457	1.68114	-63.257	5.83542
908	2.45138	-40.557	3.74183	14.043	14.52801	18.843	12.54971	13.843	5.79717	-27.957	1.97261	9.043	3.04414	-22.357	0.95307	-22.757	2.6599	-22.957	0.91044	-21.557	2.31505	-49.557	5.34714	-30.157	13.52656	-38.157	6.34451	-23.957	7.00025	-30.357	2.85056	-27.157	1.33681	-69.957	4.44441	-51.357	8.86764	-45.357	1.71985	-63.757	2.14369	-18.157	1.75206	-60.957	2.20102	-18.357	1.7216	-63.157	5.7958
909	2.4606	-40.457	3.76019	14.143	14.57912	18.943	12.56753	13.943	5.79196	-27.857	1.97551	9.143	2.98941	-22.257	0.91321	-22.657	2.66391	-22.857	0.92759	-21.457	2.28345	-49.457	5.27312	-30.057	13.61371	-38.057	6.30819	-23.857	6.91019	-30.257	2.77766	-27.057	1.32754	-69.857	4.48843	-51.257	8.95592	-45.257	1.77859	-63.657	2.11406	-18.057	1.81363	-60.857	2.16698	-18.257	1.76424	-63.057	5.75778
910	2.47211	-40.357	3.78027	14.243	14.63068	19.043	12.58784	14.043	5.78806	-27.757	1.98116	9.243	2.93622	-22.157	0.87646	-22.557	2.67013	-22.757	0.94785	-21.357	2.25405	-49.357	5.19976	-29.957	13.70029	-37.957	6.27295	-23.757	6.8201	-30.157	2.70571	-26.957	1.32123	-69.757	4.53354	-51.157	9.04441	-45.157	1.8391	-63.557	2.08675	-17.957	1.87692	-60.757	2.13516	-18.157	1.8093	-62.957	5.72089
911	2.4859	-40.257	3.80142	14.343	14.68146	19.143	12.60536	14.143	5.78547	-27.657	1.98955	9.343	2.88449	-22.057	0.84295	-22.457	2.67855	-22.657	0.97187	-21.257	2.22689	-49.257	5.12708	-29.857	13.7627	-37.857	6.23895	-23.657	6.73032	-30.057	2.63511	-26.857	1.31845	-69.657	4.58014	-51.057	9.13291	-45.057	1.90112	-63.457	2.06197	-17.857	1.94166	-60.657	2.10581	-18.057	1.85648	-62.857	5.68491
912	2.50195	-40.157	3.82425	14.443	14.73269	19.243	12.62823	14.243	5.78418	-27.557	2.00066	9.443	2.83432	-21.957	0.81294	-22.357	2.68916	-22.557	0.99867	-21.157	2.20201	-49.157	5.0551	-29.757	13.84617	-37.757	6.20598	-23.557	6.64053	-29.957	2.56501	-26.757	1.31859	-69.557	4.62768	-50.957	9.22088	-44.957	1.96476	-63.357	2.03961	-17.757	2.00784	-60.557	2.0788	-17.957	1.90568	-62.757	5.64994
913	2.52027	-40.057	3.85061	14.543	14.77673	19.343	12.64646	14.343	5.78419	-27.457	2.01447	9.543	2.78582	-21.857	0.78669	-22.257	2.70194	-22.457	1.02859	-21.057	2.17946	-49.057	4.98385	-29.657	13.77936	-37.657	6.17415	-23.457	6.55149	-29.857	2.49767	-26.657	1.32188	-69.457	4.67666	-50.857	9.30945	-44.857	2.02991	-63.257	2.01949	-17.657	2.07527	-60.457	2.05385	-17.857	1.95704	-62.657	5.61634
914	2.54055	-39.957	3.87859	14.643	14.82236	19.443	12.67364	14.443	5.78552	-27.357	2.03094	9.643	2.73895	-21.757	0.76392	-22.157	2.71688	-22.357	1.06177	-20.957	2.15928	-48.957	4.91335	-29.557	13.72061	-37.557	6.14336	-23.357	6.46223	-29.757	2.43014	-26.557	1.32808	-69.357	4.72693	-50.757	9.39823	-44.757	2.09653	-63.157	2.00177	-17.557	2.14398	-60.357	2.03119	-17.757	2.01009	-62.557	5.58378
915	2.56322	-39.857	3.9067	14.743	14.86166	19.543	12.69652	14.543	5.78815	-27.257	2.05047	9.743	2.6938	-21.657	0.74491	-22.057	2.73386	-22.257	1.10058	-20.857	2.1415	-48.857	4.84362	-29.457	13.62821	-37.457	6.114	-23.257	6.37348	-29.657	2.36473	-26.457	1.338	-69.257	4.77806	-50.657	9.48784	-44.657	2.16425	-63.057	1.98656	-17.457	2.20794	-60.257	2.01142	-17.657	2.06495	-62.457	5.55277
916	2.5878	-39.757	3.93641	14.843	14.91634	19.643	12.72023	14.643	5.79209	-27.157	2.07216	9.843	2.65036	-21.557	0.72979	-21.957	2.75229	-22.157	1.13923	-20.757	2.11029	-48.757	4.7747	-29.357	13.53589	-37.357	6.08564	-23.157	6.285	-29.557	2.3005	-26.357	1.35031	-69.157	4.83013	-50.557	9.57763	-44.557	2.23313	-62.957	1.97391	-17.357	2.27356	-60.157	1.99372	-17.557	2.12166	-62.357	5.52275
917	2.61469	-39.657	3.9679	14.943	14.95948	19.743	12.74449	14.743	5.79733	-27.057	2.09645	9.943	2.60891	-21.457	0.71887	-21.857	2.75523	-22.057	1.17853	-20.657	2.06784	-48.657	4.7066	-29.257	13.45581	-37.257	6.05859	-23.057	6.19679	-29.457	2.23735	-26.257	1.36625	-69.057	4.88356	-50.457	9.6675	-44.457	2.29688	-62.857	1.96385	-17.257	2.29983	-60.057	1.97772	-17.457	2.18021	-62.257	5.49365
918	2.64364	-39.557	4.00074	15.043	15.0005	19.843	12.76939	14.843	5.80388	-26.957	2.12323	10.043	2.56913	-21.357	0.71208	-21.757	2.75911	-21.957	1.21992	-20.557	2.02763	-48.557	4.63935	-29.157	13.37671	-37.157	6.03273	-22.957	6.10886	-29.357	2.17575	-26.157	1.38522	-68.957	4.93792	-50.357	9.75754	-44.357	2.32241	-62.757	1.92792	-17.157	2.32904	-59.957	1.96413	-17.357	2.24026	-62.157	5.46583
919	2.6743	-39.457	4.03575	15.143	15.02804	19.943	12.79757	14.943	5.81173	-26.857	2.15245	10.143	2.5314	-21.257	0.70918	-21.657	2.73153	-21.857	1.2647	-20.457	1.98972	-48.457	4.57299	-29.057	13.29173	-37.057	6.00766	-22.857	6.02122	-29.257	2.11611	-26.057	1.40682	-68.857	4.99342	-50.257	9.84782	-44.257	2.34746	-62.657	1.88882	-17.057	2.35739	-59.857	1.95351	-17.257	2.30177	-62.057	5.42671
920	2.70694	-39.357	4.07225	15.243	15.05951	20.043	12.82654	15.043	5.82087	-26.757	2.18407	10.243	2.49545	-21.157	0.71036	-21.557	2.64344	-21.757	1.3121	-20.357	1.95419	-48.357	4.50753	-28.957	13.20738	-36.957	5.98379	-22.757	5.93387	-29.157	2.058	-25.957	1.43134	-68.757	5.0494	-50.157	9.93826	-44.157	2.37465	-62.557	1.85215	-16.957	2.38718	-59.757	1.92391	-17.157	2.3647	-61.957	5.3664
921	2.74185	-39.257	4.10942	15.343	15.09717	20.143	12.83714	15.143	5.83131	-26.657	2.21825	10.343	2.46179	-21.057	0.71555	-21.457	2.55587	-21.657	1.36174	-20.257	1.9211	-48.257	4.44301	-28.857	13.03815	-36.857	5.96157	-22.657	5.84667	-29.057	2.00174	-25.857	1.459	-68.657	5.10753	-50.057	10.02862	-44.057	2.40405	-62.457	1.81798	-16.857	2.4199	-59.657	1.8854	-17.057	2.42241	-61.857	5.29529
922	2.77866	-39.157	4.14778	15.443	15.14042	20.243	12.88215	15.243	5.84303	-26.557	2.2545	10.443	2.4302	-20.957	0.72443	-21.357	2.46885	-21.557	1.41379	-20.157	1.89053	-48.157	4.37946	-28.757	13.04249	-36.757	5.94058	-22.557	5.75963	-28.957	1.94733	-25.757	1.48946	-68.557	5.16578	-49.957	10.11772	-43.957	2.43557	-62.357	1.78638	-16.757	2.45396	-59.557	1.84932	-16.957	2.43873	-61.757	5.225
923	2.81732	-39.057	4.18905	15.543	15.17736	20.343	12.91288	15.343	5.85603	-26.457	2.29286	10.543	2.40059	-20.857	0.73797	-21.257	2.38242	-21.457	1.4684	-20.057	1.86254	-48.057	4.3169	-28.657	12.95912	-36.657	5.92075	-22.457	5.67325	-28.857	1.89559	-25.657	1.52236	-68.457	5.22453	-49.857	10.20847	-43.857	2.46916	-62.257	1.75742	-16.657	2.49081	-59.457	1.81652	-16.857	2.45635	-61.657	5.15503
924	2.85779	-38.957	4.23135	15.643	15.21497	20.443	12.94386	15.443	5.87031	-26.357	2.33336	10.643	2.37317	-20.757	0.75504	-21.157	2.29662	-21.357	1.52479	-19.957	1.8372	-47.957	4.25537	-28.557	12.87644	-36.557	5.90218	-22.357	5.58721	-28.757	1.84403	-25.557	1.5579	-68.357	5.28534	-49.757	10.29935	-43.757	2.50478	-62.157	1.7309	-16.557	2.52882	-59.357	1.785	-16.757	2.47623	-61.557	5.08625
925	2.90002	-38.857	4.27465	15.743	15.24816	20.543	12.94776	15.543	5.88585	-26.257	2.37593	10.743	2.34799	-20.657	0.77661	-21.057	2.21148	-21.257	1.58349	-19.857	1.81445	-47.857	4.19491	-28.457	12.79741	-36.457	5.88478	-22.257	5.50152	-28.657	1.79646	-25.457	1.59588	-68.257	5.34561	-49.657	10.39038	-43.657	2.54258	-62.057	1.70708	-16.457	2.56977	-59.257	1.75702	-16.657	2.4985	-61.457	5.01814
926	2.94397	-38.757	4.31927	15.843	15.28205	20.643	13.00635	15.643	5.90265	-26.157	2.42052	10.843	2.32504	-20.557	0.80209	-20.957	2.12702	-21.157	1.64414	-19.757	1.79441	-47.757	4.13555	-28.357	12.7191	-36.357	5.86851	-22.157	5.4162	-28.557	1.75031	-25.357	1.63632	-68.157	5.40788	-49.557	10.48155	-43.557	2.58201	-61.957	1.68581	-16.357	2.61165	-59.157	1.73178	-16.557	2.52294	-61.357	4.95104
927	2.98958	-38.657	4.36536	15.943	15.317	20.743	13.03963	15.743	5.92058	-26.057	2.46705	10.943	2.30431	-20.457	0.83017	-20.857	2.0433	-21.057	1.70635	-19.657	1.77733	-47.657	4.07732	-28.257	12.64001	-36.257	5.85382	-22.057	5.33098	-28.457	1.70632	-25.257	1.6793	-68.057	5.47125	-49.457	10.57286	-43.457	2.62354	-61.857	1.66805	-16.257	2.65605	-59.057	1.70932	-16.457	2.54936	-61.257	4.88464
928	3.03681	-38.557	4.41257	16.043	15.35176	20.843	13.07309	15.843	5.93976	-25.957	2.51547	11.043	2.28592	-20.357	0.86171	-20.757	1.96038	-20.957	1.77029	-19.557	1.76309	-47.557	4.02026	-28.157	12.56132	-36.157	5.84044	-21.957	5.24614	-28.357	1.66469	-25.157	1.72457	-67.957	5.53443	-49.357	10.66426	-43.357	2.66689	-61.757	1.65322	-16.157	2.70222	-58.957	1.6897	-16.357	2.57797	-61.157	4.81891
929	3.08554	-38.457	4.46061	16.143	15.3869	20.943	13.10679	15.943	5.96029	-25.857	2.5657	11.143	2.26611	-20.257	0.89685	-20.657	1.87861	-20.857	1.83588	-19.457	1.75173	-47.457	3.96439	-28.057	12.48397	-36.057	5.8284	-21.857	5.16	-28.257	1.62642	-25.057	1.77207	-67.857	5.59816	-49.257	10.75602	-43.257	2.71203	-61.657	1.64136	-16.057	2.74957	-58.857	1.67279	-16.257	2.60871	-61.057	4.75397
930	3.13573	-38.357	4.50974	16.243	15.42199	21.043	13.14118	16.043	5.98203	-25.757	2.61768	11.243	2.23382	-20.157	0.93526	-20.557	1.7973	-20.757	1.90301	-19.357	1.74328	-47.357	3.90977	-27.957	12.40725	-35.957	5.81738	-21.757	5.07348	-28.157	1.58949	-24.957	1.82168	-67.757	5.66426	-49.157	10.84761	-43.157	2.75887	-61.557	1.63219	-15.957	2.79861	-58.757	1.65864	-16.157	2.64133	-60.957	4.69006
931	3.18695	-38.257	4.56088	16.343	15.45846	21.143	13.17624	16.143	5.92454	-25.657	2.67136	11.343	2.15605	-20.057	0.97748	-20.457	1.71724	-20.657	1.9722	-19.257	1.73777	-47.257	3.85641	-27.857	12.33142	-35.857	5.80791	-21.657	4.98286	-28.057	1.55517	-24.857	1.87324	-67.657	5.73032	-49.057	10.93934	-43.057	2.80732	-61.457	1.62616	-15.857	2.84982	-58.657	1.64736	-16.057	2.67587	-60.857	4.62719
932	3.23908	-38.157	4.61204	16.443	15.49489	21.243	13.21199	16.243	5.85653	-25.557	2.72666	11.443	2.07932	-19.957	1.02267	-20.357	1.63823	-20.557	2.04279	-19.157	1.7352	-47.157	3.80437	-27.757	12.25516	-35.757	5.79952	-21.557	4.89383	-27.957	1.52304	-24.757	1.92673	-67.557	5.79712	-48.957	11.03119	-42.957	2.85737	-61.357	1.62286	-15.757	2.90242	-58.557	1.63885	-15.957	2.71244	-60.757	4.56543
933	3.29377	-38.057	4.66546	16.543	15.53149	21.343	13.24877	16.343	5.78923	-25.457	2.78397	11.543	2.00366	-19.857	1.07022	-20.257	1.56037	-20.457	2.11028	-19.057	1.73558	-47.057	3.75368	-27.657	12.18111	-35.657	5.79266	-21.457	4.80287	-27.857	1.4929	-24.657	1.98207	-67.457	5.86464	-48.857	11.12292	-42.857	2.90915	-61.257	1.62314	-15.657	2.95634	-58.457	1.63362	-15.857	2.75098	-60.657	4.50449
934	3.34981	-37.957	4.7194	16.643	15.5687	21.443	13.2863	16.443	5.72265	-25.357	2.84211	11.643	1.92905	-19.757	1.12048	-20.157	1.48372	-20.357	2.18039	-18.957	1.73892	-46.957	3.70438	-27.557	12.10789	-35.557	5.78688	-21.357	4.7122	-27.757	1.46559	-24.557	2.03917	-67.357	5.93276	-48.757	11.21477	-42.757	2.96216	-61.157	1.62647	-15.557	3.0116	-58.357	1.63102	-15.757	2.79114	-60.557	4.44461
935	3.40715	-37.857	4.77443	16.743	15.60842	21.543	13.32424	16.543	5.65681	-25.257	2.90201	11.743	1.85586	-19.657	1.17292	-20.057	1.40836	-20.257	2.13293	-18.857	1.7452	-46.857	3.65651	-27.457	12.0351	-35.457	5.78269	-21.257	4.62279	-27.657	1.44158	-24.457	2.09788	-67.257	6.00067	-48.657	11.30642	-42.657	3.01687	-61.057	1.63257	-15.457	3.06788	-58.257	1.63181	-15.657	2.83331	-60.457	4.38615
936	3.46575	-37.757	4.82995	16.843	15.6477	21.643	13.3628	16.643	5.59173	-25.157	2.96331	11.843	1.78395	-19.557	1.2278	-19.957	1.33435	-20.157	2.08802	-18.757	1.75441	-46.757	3.6101	-27.357	11.96233	-35.357	5.77982	-21.157	4.53266	-27.557	1.42054	-24.357	2.15824	-67.157	6.07071	-48.557	11.39822	-42.557	3.07249	-60.957	1.64165	-15.357	3.126	-58.157	1.63565	-15.557	2.87722	-60.357	4.32825
937	3.52557	-37.657	4.88794	16.943	15.6848	21.743	13.40305	16.743	5.52738	-25.057	3.02594	11.943	1.71317	-19.457	1.28593	-19.857	1.26185	-20.057	2.02084	-18.657	1.76651	-46.657	3.56519	-27.257	11.89159	-35.257	5.77828	-21.057	4.44263	-27.457	1.4019	-24.257	2.2204	-67.057	6.14025	-48.457	11.49089	-42.457	3.12988	-60.857	1.65397	-15.257	3.1854	-58.057	1.64252	-15.457	2.92261	-60.257	4.27177
938	3.58658	-37.557	4.94511	17.043	15.72188	21.843	13.44411	16.843	5.46379	-24.957	3.08985	12.043	1.64381	-19.357	1.34499	-19.757	1.19095	-19.957	1.95886	-18.557	1.7815	-46.557	3.52183	-27.157	11.82173	-35.157	5.77784	-20.957	4.35292	-27.357	1.38632	-24.157	2.28406	-66.957	6.2114	-48.357	11.58366	-42.357	3.18861	-60.757	1.66774	-15.157	3.24599	-57.957	1.65226	-15.357	2.96981	-60.157	4.21613
939	3.64873	-37.457	5.00365	17.143	15.76601	21.943	13.48648	16.943	5.40102	-24.857	3.155	12.143	1.57611	-19.257	1.40762	-19.657	1.12176	-19.857	1.89673	-18.457	1.79932	-46.457	3.48005	-27.057	11.75237	-35.057	5.77869	-20.857	4.26377	-27.257	1.37458	-24.057	2.34904	-66.857	6.28302	-48.257	11.67654	-42.257	3.24876	-60.657	1.68649	-15.057	3.27188	-57.857	1.66511	-15.257	3.01853	-60.057	4.16203
940	3.71198	-37.357	5.0628	17.243	15.81037	22.043	13.52953	17.043	5.33909	-24.757	3.22133	12.243	1.51003	-19.157	1.47102	-19.557	1.05443	-19.757	1.83619	-18.357	1.81992	-46.357	3.43989	-26.957	11.68379	-34.957	5.78087	-20.757	4.1748	-27.157	1.36602	-23.957	2.41536	-66.757	6.35533	-48.157	11.76952	-42.157	3.31015	-60.557	1.70812	-14.957	3.29131	-57.757	1.6807	-15.157	3.06872	-59.957	4.10906
941	3.77629	-37.257	5.10327	17.343	15.85254	22.143	13.57227	17.143	5.27804	-24.657	3.28879	12.343	1.44549	-19.057	1.53698	-19.457	0.98909	-19.657	1.77388	-18.257	1.84328	-46.257	3.4014	-26.857	11.61617	-34.857	5.77933	-20.657	4.08615	-27.057	1.36056	-23.857	2.48293	-66.657	6.42796	-48.057	11.8626	-42.057	3.36265	-60.457	1.73195	-14.857	3.2897	-57.657	1.69948	-15.057	3.12058	-59.857	4.05724
942	3.84164	-37.157	5.14508	17.443	15.89529	22.243	13.61505	17.243	5.21786	-24.557	3.3573	12.443	1.38284	-18.957	1.60466	-19.357	0.92589	-19.557	1.72116	-18.157	1.8693	-46.157	3.3646	-26.757	11.54933	-34.757	5.77917	-20.557	3.99771	-26.957	1.35799	-23.757	2.55173	-66.557	6.50115	-47.957	11.95577	-41.957	3.35516	-60.357	1.75831	-14.757	3.28993	-57.557	1.72091	-14.957	3.17394	-59.757	4.00664
943	3.90798	-37.057	5.15967	17.543	15.93799	22.343	13.65894	17.343	5.15853	-24.457	3.42681	12.543	1.32212	-18.857	1.67329	-19.257	0.86526	-19.457	1.66661	-18.057	1.89794	-46.057	3.32954	-26.657	11.48382	-34.657	5.77878	-20.457	3.91007	-26.857	1.3587	-23.657	2.6155	-66.457	6.57468	-47.857	12.04873	-41.857	3.34954	-60.257	1.78779	-14.657	3.29202	-57.457	1.74515	-14.857	3.22856	-59.657	3.95737
944	3.97529	-36.957	5.17512	17.643	15.98125	22.443	13.70287	17.443	5.10014	-24.357	3.49733	12.643	1.26344	-18.757	1.74344	-19.157	0.80658	-19.357	1.61356	-17.957	1.92915	-45.957	3.29625	-26.557	11.41927	-34.557	5.77844	-20.357	3.82286	-26.757	1.36266	-23.557	2.5952	-66.357	6.64874	-47.757	12.14179	-41.757	3.34556	-60.157	1.81969	-14.557	3.29606	-57.357	1.77214	-14.757	3.28451	-59.557	3.90961
945	4.04352	-36.857	5.19305	17.743	16.0261	22.543	13.74813	17.543	5.04276	-24.257	3.56882	12.743	1.20687	-18.657	1.81563	-19.057	0.7509	-19.257	1.56291	-17.857	1.96285	-45.857	3.26477	-26.457	11.35494	-34.457	5.77573	-20.257	3.73602	-26.657	1.36977	-23.457	2.56984	-66.257	6.72252	-47.657	12.23511	-41.657	3.34397	-60.057	1.85395	-14.457	3.30206	-57.257	1.80181	-14.657	3.3326	-59.457	3.86347
946	4.11265	-36.757	5.21207	17.843	16.07153	22.643	13.79259	17.643	4.98637	-24.157	3.64122	12.843	1.15256	-18.557	1.88896	-18.957	0.69804	-19.157	1.51459	-17.757	1.99898	-45.757	3.23514	-26.357	11.29154	-34.357	5.77434	-20.157	3.64965	-26.557	1.38007	-23.357	2.54662	-66.157	6.79772	-47.557	12.32853	-41.557	3.34436	-59.957	1.89071	-14.357	3.30988	-57.157	1.83411	-14.557	3.34077	-59.357	3.81855
947	4.18264	-36.657	5.23212	17.943	16.11629	22.743	13.84041	17.743	4.93134	-24.057	3.71452	12.943	1.10061	-18.457	1.96233	-18.857	0.64818	-19.057	1.46666	-17.657	2.03748	-45.657	3.17999	-26.257	11.23028	-34.257	5.77405	-20.057	3.56378	-26.457	1.39347	-23.257	2.52547	-66.057	6.87346	-47.457	12.42217	-41.457	3.34661	-59.857	1.9306	-14.257	3.31981	-57.057	1.86946	-14.457	3.32757	-59.257	3.77522
948	4.25347	-36.557	5.25345	18.043	16.16162	22.843	13.88738	17.843	4.87675	-23.957	3.78866	13.043	1.05118	-18.357	2.03701	-18.757	0.60153	-18.957	1.42034	-17.557	2.07826	-45.557	3.11789	-26.157	11.16989	-34.157	5.77503	-19.957	3.47837	-26.357	1.41001	-23.157	2.50652	-65.957	6.95109	-47.357	12.51588	-41.357	3.35083	-59.757	1.97183	-14.157	3.33148	-56.957	1.90649	-14.357	3.31631	-59.157	3.73343
949	4.32511	-36.457	5.2762	18.143	16.20947	22.943	13.93534	17.943	4.82355	-23.857	3.86362	13.143	1.00465	-18.257	2.07106	-18.657	0.55823	-18.857	1.37935	-17.457	2.12124	-45.457	3.05697	-26.057	11.08887	-34.057	5.7776	-19.857	3.39316	-26.257	1.42985	-23.057	2.48979	-65.857	7.02764	-47.257	12.60921	-41.257	3.35708	-59.657	1.94333	-14.057	3.34526	-56.857	1.94637	-14.257	3.30715	-59.057	3.69276
950	4.39747	-36.357	5.30029	18.243	16.25653	23.043	13.98317	18.043	4.77145	-23.757	3.93937	13.243	0.96075	-18.157	2.10208	-18.557	0.51846	-18.757	1.34143	-17.357	2.16637	-45.357	2.99714	-25.957	11.00798	-33.957	5.78102	-19.757	3.30845	-26.157	1.45275	-22.957	2.47531	-65.757	7.10466	-47.157	12.70262	-41.157	3.36518	-59.557	1.88361	-13.957	3.36082	-56.757	1.98855	-14.157	3.29984	-58.957	3.65381
951	4.47045	-36.257	5.32604	18.343	16.30458	23.143	14.03158	18.143	4.72044	-23.657	4.01618	13.343	0.91972	-18.057	2.05705	-18.457	0.48247	-18.657	1.30496	-17.257	2.21375	-45.257	2.93917	-25.857	10.9239	-33.857	5.78618	-19.657	3.22484	-26.057	1.47837	-22.857	2.46283	-65.657	7.18075	-47.057	12.79659	-41.057	3.37558	-59.457	1.81562	-13.857	3.37808	-56.657	1.94026	-14.057	3.29434	-58.857	3.61666
952	4.5441	-36.157	5.35233	18.443	16.35317	23.243	14.07983	18.243	4.67049	-23.557	4.09311	13.443	0.88169	-17.957	2.00697	-18.357	0.45044	-18.557	1.27107	-17.157	2.2626	-45.157	2.88267	-25.757	10.83992	-33.757	5.79265	-19.557	3.14185	-25.957	1.50693	-22.757	2.45273	-65.557	7.26009	-46.957	12.89065	-40.957	3.38753	-59.357	1.74913	-13.757	3.39719	-56.557	1.87302	-13.957	3.29073	-58.757	3.58119
953	4.6187	-36.057	5.38079	18.543	16.40235	23.343	14.13006	18.343	4.62169	-23.457	4.08826	13.543	0.84687	-17.857	1.93961	-18.257	0.42254	-18.457	1.24016	-17.057	2.31372	-45.057	2.82769	-25.657	10.75627	-33.657	5.80018	-19.457	3.05935	-25.857	1.5381	-22.657	2.44519	-65.457	7.33742	-46.857	12.98348	-40.857	3.40172	-59.257	1.68468	-13.657	3.41846	-56.457	1.80519	-13.857	3.28931	-58.657	3.54722
954	4.69399	-35.957	5.41049	18.643	16.45031	23.443	14.17978	18.443	4.57408	-23.357	4.06057	13.643	0.81516	-17.757	1.87371	-18.157	0.39894	-18.357	1.21225	-16.957	2.36667	-44.957	2.77425	-25.557	10.67272	-33.557	5.80894	-19.357	2.97746	-25.757	1.57223	-22.557	2.43998	-65.357	7.41746	-46.757	13.07642	-40.757	3.41786	-59.157	1.62191	-13.557	3.44154	-56.357	1.73882	-13.757	3.28983	-58.557	3.51416
955	4.76991	-35.857	5.44083	18.743	16.50077	23.543	14.22755	18.543	4.52763	-23.257	4.03462	13.743	0.78722	-17.657	1.80938	-18.057	0.37977	-18.257	1.1883	-16.857	2.4214	-44.857	2.72242	-25.457	10.58874	-33.457	5.81888	-19.257	2.89651	-25.657	1.60866	-22.457	2.43698	-65.257	7.49682	-46.657	13.16236	-40.657	3.43593	-59.057	1.56092	-13.457	3.46604	-56.257	1.67424	-13.657	3.2923	-58.457	3.43989
956	4.84636	-35.757	5.4724	18.843	16.55103	23.643	14.27579	18.643	4.48242	-23.157	4.01025	13.843	0.76217	-17.557	1.74614	-17.957	0.36517	-18.157	1.16582	-16.757	2.47782	-44.757	2.67227	-25.357	10.505	-33.357	5.83003	-19.157	2.81634	-25.557	1.64784	-22.357	2.43636	-65.157	7.57649	-46.557	13.25259	-40.557	3.45578	-58.957	1.5018	-13.357	3.49231	-56.157	1.61133	-13.557	3.29666	-58.357	3.36656
957	4.92351	-35.657	5.50575	18.943	16.60148	23.743	14.31525	18.743	4.43852	-23.057	3.98734	13.943	0.74145	-17.457	1.68677	-17.857	0.35521	-18.057	1.14667	-16.657	2.53586	-44.657	2.62388	-25.257	10.4223	-33.257	5.82672	-19.057	2.73703	-25.457	1.6896	-22.257	2.43798	-65.057	7.65635	-46.457	13.22727	-40.457	3.47757	-58.857	1.44418	-13.257	3.5206	-56.057	1.55008	-13.457	3.30279	-58.257	3.29002
958	5.00114	-35.557	5.54031	19.043	16.65157	23.843	14.35535	18.843	4.39592	-22.957	3.96606	14.043	0.72445	-17.357	1.62898	-17.757	0.34998	-17.957	1.12907	-16.557	2.59548	-44.557	2.57729	-25.157	10.33985	-33.157	5.82376	-18.957	2.65831	-25.357	1.73374	-22.157	2.44193	-64.957	7.73651	-46.357	13.21312	-40.357	3.50108	-58.757	1.38862	-13.157	3.55013	-55.957	1.4907	-13.357	3.31081	-58.157	3.21428
959	5.07948	-35.457	5.57646	19.143	16.70155	23.943	14.39783	18.943	4.35466	-22.857	3.94671	14.143	0.7109	-17.257	1.57099	-17.657	0.34949	-17.857	1.11706	-16.457	2.65658	-44.457	2.53258	-25.057	10.2576	-33.057	5.82049	-18.857	2.58049	-25.257	1.78004	-22.057	2.44827	-64.857	7.81739	-46.257	13.16426	-40.257	3.52647	-58.657	1.33511	-13.057	3.57021	-55.857	1.43309	-13.257	3.32094	-58.057	3.13934
960	5.15837	-35.357	5.61364	19.243	16.7512	24.043	14.44094	19.043	4.31449	-22.757	3.92884	14.243	0.70122	-17.157	1.51468	-17.557	0.35372	-17.757	1.10671	-16.357	2.71913	-44.357	2.48981	-24.957	10.17562	-32.957	5.81804	-18.757	2.50355	-25.157	1.82843	-21.957	2.45701	-64.757	7.89862	-46.157	13.13333	-40.157	3.55342	-58.557	1.28361	-12.957	3.59143	-55.757	1.37755	-13.157	3.33297	-57.957	3.06531
961	5.2378	-35.257	5.65122	19.343	16.80138	24.143	14.48453	19.143	4.27602	-22.657	3.91253	14.343	0.69576	-17.057	1.4623	-17.457	0.36302	-17.657	1.0961	-16.257	2.78304	-44.257	2.44903	-24.857	10.0926	-32.857	5.81526	-18.657	2.42756	-25.057	1.87917	-21.857	2.42591	-64.657	7.9802	-46.057	13.05392	-40.057	3.58261	-58.457	1.23564	-12.857	3.60306	-55.657	1.32487	-13.057	3.34698	-57.857	2.99214
962	5.31774	-35.157	5.68982	19.443	16.85207	24.243	14.52844	19.243	4.23895	-22.557	3.89792	14.443	0.69423	-16.957	1.41215	-17.357	0.37656	-17.557	1.09704	-16.157	2.84827	-44.157	2.4103	-24.757	10.00986	-32.757	5.81386	-18.557	2.3526	-24.957	1.93205	-21.757	2.35505	-64.557	8.06212	-45.957	12.97505	-39.957	3.61356	-58.357	1.18864	-12.757	3.61618	-55.557	1.27378	-12.957	3.36287	-57.757	2.91997
963	5.39809	-35.057	5.72955	19.543	16.90536	24.343	14.55465	19.343	4.20313	-22.457	3.88502	14.543	0.69627	-16.857	1.36424	-17.257	0.39492	-17.457	1.06683	-16.057	2.91476	-44.057	2.37368	-24.657	9.92974	-32.657	5.78093	-18.457	2.27976	-24.857	1.98646	-21.657	2.27665	-64.457	8.14428	-45.857	12.89581	-39.857	3.6459	-58.257	1.14482	-12.657	3.63073	-55.457	1.22539	-12.857	3.38054	-57.657	2.84874
964	5.47891	-34.957	5.77041	19.643	16.95915	24.443	14.58108	19.443	4.16869	-22.357	3.87383	14.643	0.70225	-16.757	1.31691	-17.157	0.41773	-17.357	1.03859	-15.957	2.98246	-43.957	2.33924	-24.557	9.848	-32.557	5.73316	-18.357	2.20697	-24.757	2.04243	-21.557	2.19933	-64.357	8.2268	-45.757	12.81614	-39.757	3.67993	-58.157	1.10357	-12.557	3.64674	-55.357	1.17954	-12.757	3.40006	-57.557	2.77863
965	5.56019	-34.857	5.81374	19.743	17.01387	24.543	14.60042	19.543	4.13587	-22.257	3.86437	14.743	0.71227	-16.657	1.27435	-17.057	0.44487	-17.257	1.01359	-15.857	3.0513	-43.857	2.30702	-24.457	9.7676	-32.457	5.67664	-18.257	2.13582	-24.657	2.10113	-21.457	2.12327	-64.257	8.30968	-45.657	12.74234	-39.657	3.7157	-58.057	1.06697	-12.457	3.6655	-55.257	1.13639	-12.657	3.42131	-57.457	2.70988
966	5.6419	-34.757	5.85814	19.843	17.06794	24.643	14.62079	19.643	4.10455	-22.157	3.85665	14.843	0.72609	-16.557	1.23446	-16.957	0.47616	-17.157	0.99239	-15.757	3.12125	-43.757	2.27709	-24.357	9.6875	-32.357	5.62102	-18.157	2.06605	-24.557	2.1613	-21.357	2.0483	-64.157	8.39287	-45.557	12.66945	-39.557	3.7531	-57.957	1.03162	-12.357	3.68606	-55.157	1.09601	-12.557	3.44431	-57.357	2.64231
967	5.71816	-34.657	5.90222	19.943	17.12245	24.743	14.62406	19.743	4.07503	-22.057	3.85067	14.943	0.74393	-16.457	1.19534	-16.857	0.51137	-17.057	0.96148	-15.657	3.19226	-43.657	2.24949	-24.257	9.60758	-32.257	5.56676	-18.057	1.99785	-24.457	2.22288	-21.257	1.97446	-64.057	8.47617	-45.457	12.5938	-39.457	3.79219	-57.857	1.00018	-12.257	3.70806	-55.057	1.05846	-12.457	3.46932	-57.257	2.57554
968	5.78793	-34.557	5.94736	20.043	17.17687	24.843	14.62615	19.843	4.04649	-21.957	3.84644	15.043	0.76527	-16.357	1.15883	-16.757	0.55039	-16.957	0.95698	-15.557	3.26427	-43.557	2.22428	-24.157	9.528	-32.157	5.51312	-17.957	1.93115	-24.357	2.2858	-21.157	1.90184	-63.957	8.55978	-45.357	12.51877	-39.357	3.83274	-57.757	0.97178	-12.157	3.73173	-54.957	1.02359	-12.357	3.49608	-57.157	2.51011
969	5.85833	-34.457	5.99354	20.143	17.23251	24.943	14.63593	19.943	4.01984	-21.857	3.84396	15.143	0.79	-16.257	1.12812	-16.657	0.59319	-16.857	0.94452	-15.457	3.3372	-43.457	2.2015	-24.057	9.4485	-32.057	5.4604	-17.857	1.86558	-24.257	2.35039	-21.057	1.8305	-63.857	8.64416	-45.257	12.44547	-39.257	3.87481	-57.657	0.94626	-12.057	3.75731	-54.857	0.9923	-12.257	3.5244	-57.057	2.44608
970	5.92938	-34.357	6.04074	20.243	17.28863	25.043	14.64663	20.043	3.99478	-21.757	3.84324	15.243	0.81826	-16.157	1.09875	-16.557	0.63879	-16.757	0.93572	-15.357	3.41105	-43.357	2.18119	-23.957	9.36934	-31.957	5.4087	-17.757	1.80172	-24.157	2.41638	-20.957	1.76046	-63.757	8.72882	-45.157	12.37282	-39.157	3.91831	-57.557	0.92397	-11.957	3.78461	-54.757	0.96346	-12.157	3.55442	-56.957	2.38346
971	6.00126	-34.257	6.08983	20.343	17.34492	25.143	14.64876	20.143	3.97132	-21.657	3.84428	15.343	0.85055	-16.057	1.07332	-16.457	0.68814	-16.657	0.92974	-15.257	3.48584	-43.257	2.1634	-23.857	9.2909	-31.857	5.3584	-17.657	1.74001	-24.057	2.48358	-20.857	1.69188	-63.657	8.81342	-45.057	12.2998	-39.057	3.96315	-57.457	0.90592	-11.857	3.81325	-54.657	0.93872	-12.057	3.58402	-56.857	2.3224
972	6.07337	-34.157	6.13988	20.443	17.40169	25.243	14.6515	20.243	3.94947	-21.557	3.84707	15.443	0.88547	-15.957	1.05057	-16.357	0.74053	-16.557	0.9275	-15.157	3.56147	-43.157	2.14816	-23.757	9.21252	-31.757	5.30917	-17.557	1.68016	-23.957	2.55178	-20.757	1.62476	-63.557	8.89829	-44.957	12.22748	-38.957	4.00935	-57.357	0.89057	-11.757	3.84358	-54.557	0.91737	-11.957	3.6134	-56.757	2.26301
973	6.14639	-34.057	6.19114	20.543	17.45987	25.343	14.65395	20.343	3.9055	-21.457	3.85186	15.543	0.92367	-15.857	1.02979	-16.257	0.79577	-16.457	0.92968	-15.057	3.63792	-43.057	2.1355	-23.657	9.13429	-31.657	5.26104	-17.457	1.62227	-23.857	2.62216	-20.657	1.55937	-63.457	8.98112	-44.857	12.1564	-38.857	4.0573	-57.257	0.87859	-11.657	3.87605	-54.457	0.89925	-11.857	3.62751	-56.657	2.20508
974	6.21998	-33.957	6.24298	20.643	17.51785	25.443	14.65618	20.443	3.82085	-21.357	3.85827	15.643	0.9649	-15.757	1.01181	-16.157	0.85368	-16.357	0.93574	-14.957	3.71513	-42.957	2.12545	-23.557	9.05613	-31.557	5.21394	-17.357	1.56645	-23.757	2.69298	-20.557	1.49568	-63.357	9.06816	-44.757	12.08602	-38.757	4.10632	-57.157	0.8694	-11.557	3.91016	-54.357	0.88437	-11.757	3.64303	-56.557	2.14882
975	6.29415	-33.857	6.29534	20.743	17.57637	25.543	14.65998	20.543	3.73647	-21.257	3.86637	15.743	1.00935	-15.657	1.00042	-16.057	0.91408	-16.257	0.94709	-14.857	3.79309	-42.857	2.11803	-23.457	8.97914	-31.457	5.16789	-17.257	1.5126	-23.657	2.76515	-20.457	1.43373	-63.257	9.152	-44.657	12.0161	-38.657	4.15675	-57.057	0.86576	-11.457	3.94555	-54.257	0.87308	-11.657	3.66052	-56.457	2.09398
976	6.36887	-33.757	6.34859	20.843	17.63536	25.643	14.66438	20.643	3.6526	-21.157	3.8762	15.843	1.05656	-15.557	0.99251	-15.957	0.97682	-16.157	0.96008	-14.757	3.87176	-42.757	2.11325	-23.357	8.90253	-31.357	5.12291	-17.157	1.46104	-23.557	2.83767	-20.357	1.37372	-63.157	9.23962	-44.557	11.94546	-38.557	4.20845	-56.957	0.86532	-11.357	3.98249	-54.157	0.86544	-11.557	3.67973	-56.357	2.04126
977	6.44411	-33.657	6.40326	20.943	17.69426	25.743	14.66871	20.743	3.56928	-21.057	3.88769	15.943	1.10632	-15.457	0.98082	-15.857	1.04173	-16.057	0.97793	-14.657	3.95111	-42.657	2.11112	-23.257	8.82558	-31.257	5.07939	-17.057	1.41179	-23.457	2.91178	-20.257	1.3157	-63.057	9.32597	-44.457	11.87781	-38.457	4.26139	-56.857	0.86827	-11.257	4.02101	-54.057	0.86145	-11.457	3.70038	-56.257	1.99038
978	6.51975	-33.557	6.45788	21.043	17.75302	25.843	14.67364	20.843	3.48652	-20.957	3.90091	16.043	1.1583	-15.357	0.97947	-15.757	1.10866	-15.957	0.99669	-14.557	4.03111	-42.557	2.11165	-23.157	8.74901	-31.157	5.03678	-16.957	1.36517	-23.357	2.98674	-20.157	1.25982	-62.957	9.41257	-44.357	11.81095	-38.357	4.3154	-56.757	0.87488	-11.157	4.06083	-53.957	0.8611	-11.357	3.72272	-56.157	1.94146
979	6.59593	-33.457	6.51329	21.143	17.81399	25.943	14.68081	20.943	3.40436	-20.857	3.91583	16.143	1.21272	-15.257	0.95867	-15.657	1.17743	-15.857	1.02346	-14.457	4.11174	-42.457	2.11519	-23.057	8.67338	-31.057	4.99556	-16.857	1.32119	-23.257	3.04344	-20.057	1.20626	-62.857	9.49902	-44.257	11.74513	-38.257	4.37067	-56.657	0.88536	-11.057	4.10213	-53.857	0.86399	-11.257	3.74736	-56.057	1.89455
980	6.67247	-33.357	6.56955	21.243	17.87501	26.043	14.68859	21.043	3.32283	-20.757	3.93243	16.243	1.26899	-15.157	0.94321	-15.557	1.24794	-15.757	1.05131	-14.357	4.19297	-42.357	2.12021	-22.957	8.59786	-30.957	4.95532	-16.757	1.27998	-23.157	3.09989	-19.957	1.15509	-62.757	9.58563	-44.157	11.67997	-38.157	4.42685	-56.557	0.89943	-10.957	4.14457	-53.757	0.87057	-11.157	3.77374	-55.957	1.84969
981	6.74972	-33.257	6.62763	21.343	17.93553	26.143	14.69533	21.143	3.24195	-20.657	3.95072	16.343	1.3281	-15.057	0.92226	-15.457	1.32029	-15.657	1.07639	-14.257	4.27477	-42.257	2.12876	-22.857	8.52047	-30.857	4.9167	-16.657	1.24182	-23.057	3.04295	-19.857	1.1061	-62.657	9.67246	-44.057	11.61483	-38.057	4.48436	-56.457	0.91657	-10.857	4.18932	-53.657	0.88117	-11.057	3.80185	-55.857	1.80695
[truncated: 1,051 more rows]
[truncated: 193 more columns]
