# Supplementary material for: Global alignment and assessment of TRP channel transmembrane domain structures to explore functional mechanisms
Source: eLife. 2020 Aug 17;9:e58660. doi: 10.7554/eLife.58660 (PMC7431192; doi:10.7554/eLife.58660)
Supplement: Figure 3—source data 2. [file elife-58660-fig3-data2.csv]

PDB ID	resolution	method	environment	Subfamily	protein	Ligand	min_extracellular_radius	min_intracellular_radius
2r9r	2.4	x-ray	detergent	Kv	Kv 1.2/2.1 paddle chimera	apo	0.68	4.23
5w3s	2.94	cryo-EM	amphipol	TRPML	TRPML3	apo	2.19	0.96
6aye	4.06	cryo-EM	amphipol	TRPML	TRPML3	apo	1.02	0.8
6ayf	3.62	cryo-EM	amphipol	TRPML	TRPML3	activator	1.41	2.46
6ayg	4.65	cryo-EM	detergent	TRPML	TRPML3	inhibitor	0.96	2.03
5k47	4.22	cryo-EM	detergent	TRPP	TRPP1	apo	0.43	0.74
5mke	4.3	cryo-EM	amphipol	TRPP	TRPP1	activator	1.56	0.75
5mkf	4.2	cryo-EM	amphipol	TRPP	TRPP1	activator	1.26	0.5
6d1w	3.54	cryo-EM	amphipol	TRPP	TRPP1	apo	0.96	2.31
5t4d	3	cryo-EM	nanodisc	TRPP	TRPP2	apo	0.85	0.62
5z1w	3.38	cryo-EM	unknown	TRPP	TRPP2	apo	1.95	2.56
6du8	3.11	cryo-EM	amphipol	TRPP	TRPP2	apo	2.62	0.55
3j5p	3.28	cryo-EM	amphipol	TRPV	TRPV1	apo	0.77	0.86
3j5q	3.8	cryo-EM	amphipol	TRPV	TRPV1	activator	2.22	3
3j9j	3.275	cryo-EM	amphipol	TRPV	TRPV1	apo	0.96	1.01
5irx	2.95	cryo-EM	nanodisc	TRPV	TRPV1	activator	2.47	2.77
5irz	3.28	cryo-EM	nanodisc	TRPV	TRPV1	apo	0.53	0.76
5is0	3.43	cryo-EM	nanodisc	TRPV	TRPV1	inhibitor	0.5	0.82
6bo4	4	cryo-EM	detergent	TRPV	TRPV2	apo	2.76	2.88
6oo3	2.9	cryo-EM	amphipol	TRPV	TRPV2	activator	1.12	0.75
6bo5	3.6	cryo-EM	detergent	TRPV	TRPV2	apo	1.49	2.81
6oo4	3.3	cryo-EM	amphipol	TRPV	TRPV2	activator	0.75	1.4
5an8	3.8	cryo-EM	amphipol	TRPV	TRPV2	apo	0.68	0.88
6oo5	4.2	cryo-EM	amphipol	TRPV	TRPV2	activator	1.89	1.49
5hi9	4.4	cryo-EM	detergent	TRPV	TRPV2	apo	0.87	1.07
6u84	3.7	cryo-EM	nanodisc	TRPV	TRPV2	apo	0.23	0.29
6u88	3.2	cryo-EM	nanodisc	TRPV	TRPV2	activator	0.51	0.81
6u86	4	cryo-EM	nanodisc	TRPV	TRPV2	apo	1.98	1.19
6u8a	3.4	cryo-EM	nanodisc	TRPV	TRPV2	activator	0.58	0.51
6dvw	4.3	cryo-EM	detergent	TRPV	TRPV3	apo	2.09	0.87
6dvy	4	cryo-EM	detergent	TRPV	TRPV3	activator	1.48	0.82
6dvz	4	cryo-EM	detergent	TRPV	TRPV3	activator	1.89	2.42
6mho	3.4	cryo-EM	amphipol	TRPV	TRPV3	apo	1.58	0.55
6mhs	3.2	cryo-EM	amphipol	TRPV	TRPV3	activator	1.69	1.19
6ot2	4.1	cryo-EM	detergent	TRPV	TRPV3	apo	1.19	1.78
6ot5	3.6	cryo-EM	detergent	TRPV	TRPV3	activator	1.34	1.46
6pvn	4.07	cryo-EM	detergent	TRPV	TRPV3	apo	1.24	0.78
6pvp	4.48	cryo-EM	detergent	TRPV	TRPV3	activator	1.54	3
6mhv	3.5	cryo-EM	amphipol	TRPV	TRPV3	activator	1.03	0.61
6mhw	3.5	cryo-EM	amphipol	TRPV	TRPV3	activator	2.21	1.55
6pvl	4.4	cryo-EM	detergent	TRPV	TRPV3	activator	2.7	0.84
6pvm	4.5	cryo-EM	detergent	TRPV	TRPV3	activator	0.68	1.25
5vkq	3.55	cryo-EM	nanodisc	TRPN	NOMPC	apo	1.75	0.83
6bbj	3.8	cryo-EM	detergent	TRPV	TRPV4	apo	3.62	0.81
6b5v	4.8	cryo-EM	detergent	TRPV	TRPV5	inhibitor	1.31	0.52
6o1p	3	cryo-EM	nanodisc	TRPV	TRPV5	apo	0.63	1.09
6dmr	3.9	cryo-EM	detergent	TRPV	TRPV5	apo	0.37	1.88
6dmu	3.9	cryo-EM	nanodisc	TRPV	TRPV5	activator	1.41	3.28
6dmw	3.9	cryo-EM	detergent	TRPV	TRPV5	inhibitor	0.05	3.59
6o1u	2.8	cryo-EM	nanodisc	TRPV	TRPV5	apo	0.48	2.35
6o20	3.3	cryo-EM	detergent	TRPV	TRPV5	inhibitor	0.37	0.83
5wo7	3.25	x-ray	detergent	TRPV	TRPV6	apo	0.71	0.65
5wo9	3.9	x-ray	detergent	TRPV	TRPV6	apo	0.34	0.81
5woa	3.9	x-ray	detergent	TRPV	TRPV6	apo	1.12	1.42
6bo8	3.6	cryo-EM	nanodisc	TRPV	TRPV6	apo	3.2	2.93
6e2g	3.6	cryo-EM	amphipol	TRPV	TRPV6	inhibitor	0.54	1.24
6bo9	4	cryo-EM	amphipol	TRPV	TRPV6	apo	0.85	3.06
6e2f	3.9	cryo-EM	amphipol	TRPV	TRPV6	inhibitor	0.74	1.33
6boa	4.2	cryo-EM	amphipol	TRPV	TRPV6	apo	1.38	0.76
6d7x	3.6	x-ray	detergent	TRPV	TRPV6	inhibitor	0.34	1.18
6bob	3.9	cryo-EM	nanodisc	TRPV	TRPV6	apo	2.55	0.79
6d7v	4.3	x-ray	detergent	TRPV	TRPV6	inhibitor	1.81	1.1
6d7o	3.45	x-ray	detergent	TRPV	TRPV6	inhibitor	0.32	0.84
6d7p	3.37	x-ray	detergent	TRPV	TRPV6	apo	0.32	0.89
6d7q	3.5	x-ray	detergent	TRPV	TRPV6	inhibitor	0.16	0.74
6d7s	4.34	cryo-EM	amphipol	TRPV	TRPV6	apo	0.37	2.69
6d7t	4.44	cryo-EM	amphipol	TRPV	TRPV6	activator	0.44	0.74
5iwk	3.25	x-ray	detergent	TRPV	TRPV6 (not domain-swapped)	apo	0.46	0.62
3j9p	4.24	cryo-EM	amphipol	TRPA	TRPA1	apo	1.63	1.17
5zbg	4.36	cryo-EM	nanodisc	TRPC	TRPC3	apo	1.97	0.81
6cud	3.3	cryo-EM	detergent	TRPC	TRPC3	activator	1.96	0.69
6g1k	3.6	cryo-EM	amphipol	TRPC	TRPC4	apo	1.84	0.35
6aei	2.89	cryo-EM	detergent	TRPC	TRPC5	apo	1.69	0.88
5yx9	3.8	cryo-EM	nanodisc	TRPC	TRPC6	inhibitor	2.45	0.79
6co7	3.07	cryo-EM	detergent	TRPM	TRPM2	activator	2.57	0.87
6mix	3.6	cryo-EM	detergent	TRPM	TRPM2	apo	2.34	0.92
6drj	3.3	cryo-EM	detergent	TRPM	TRPM2	activator	3.65	4.42
6drk	3.8	cryo-EM	detergent	TRPM	TRPM2	apo	3.21	1.04
5wp6	3.8	cryo-EM	detergent	TRPM	TRPM4	activator	1.56	0.96
6bcj	3.14	cryo-EM	nanodisc	TRPM	TRPM4	apo	2.15	0.87
6bco	2.88	cryo-EM	nanodisc	TRPM	TRPM4	inhibitor	2.27	0.86
6bcl	3.54	cryo-EM	nanodisc	TRPM	TRPM4	apo	2.12	0.82
6bcq	3.25	cryo-EM	nanodisc	TRPM	TRPM4	inhibitor	2.15	0.87
6bqv	3.1	cryo-EM	nanodisc	TRPM	TRPM4	activator	1.68	0.73
6bqr	3.2	cryo-EM	nanodisc	TRPM	TRPM4	apo	1.74	0.75
6bwi	3.7	cryo-EM	unknown	TRPM	TRPM4	apo	1.41	0.72
5zx5	3.28	cryo-EM	amphipol	TRPM	TRPM7	apo	1.78	0.42
6bwf	4.1	cryo-EM	amphipol	TRPM	TRPM7	apo	1.41	0.33
6bpq	4.1	cryo-EM	detergent	TRPM	TRPM8	apo	8.76	0.76
6nr3	3.4	cryo-EM	detergent	TRPM	TRPM8	activator	6.04	1.9
6o6a	4.1	cryo-EM	amphipol	TRPM	TRPM8	apo	8	0.7
6o6r	3.2	cryo-EM	amphipol	TRPM	TRPM8	inhibitor	6.04	0.65
6o77	3.2	cryo-EM	amphipol	TRPM	TRPM8	activator	2.76	0.78
6nr2	4	cryo-EM	detergent	TRPM	TRPM8	activator	5.67	1.35
6o72	3	cryo-EM	amphipol	TRPM	TRPM8	inhibitor	6.3	0.63
5wj5	3.72	cryo-EM	detergent	TRPML	TRPML1	apo	0.7	0.88
5wj9	3.49	cryo-EM	detergent	TRPML	TRPML1	activator	0.64	2.35
5wpv	3.59	cryo-EM	nanodisc	TRPML	TRPML1	apo	0.84	0.62
6e7p	3.5	cryo-EM	detergent	TRPML	TRPML1	activator	0.7	0.83
6e7y	3.5	cryo-EM	detergent	TRPML	TRPML1	inhibitor	0.51	0.8
5wpq	3.64	cryo-EM	nanodisc	TRPML	TRPML1	apo	1.13	0.87
5wpt	3.75	cryo-EM	nanodisc	TRPML	TRPML1	apo	0.9	0.79
6e7z	3.5	cryo-EM	detergent	TRPML	TRPML1	activator	0.91	2.45
