# Supplementary material for: Global alignment and assessment of TRP channel transmembrane domain structures to explore functional mechanisms
Source: eLife. 2020 Aug 17;9:e58660. doi: 10.7554/eLife.58660 (PMC7431192; doi:10.7554/eLife.58660)
Supplement: Figure 10—source data 1. [file elife-58660-fig10-data1.csv]

PDB ID	resolution	method	environment	Subfamily	protein	Ligand	min_intracellular_radius	consec_pi_helical_residues
2r9r	2.4	x-ray	detergent	Kv	Kv 1.2/2.1 paddle chimera	apo	4.23	0
3j5p	3.28	cryo-EM	amphipol	TRPV	TRPV1	apo	0.86	7
3j5q	3.8	cryo-EM	amphipol	TRPV	TRPV1	activator	3	6
3j9j	3.275	cryo-EM	amphipol	TRPV	TRPV1	apo	1.01	8
3j9p	4.24	cryo-EM	amphipol	TRPA	TRPA1	apo	1.17	0
5an8	3.8	cryo-EM	amphipol	TRPV	TRPV2	apo	0.88	0
5hi9	4.4	cryo-EM	detergent	TRPV	TRPV2	apo	1.07	0
5irx	2.95	cryo-EM	nanodisc	TRPV	TRPV1	activator	2.77	7
5irz	3.28	cryo-EM	nanodisc	TRPV	TRPV1	apo	0.76	8
5is0	3.43	cryo-EM	nanodisc	TRPV	TRPV1	inhibitor	0.82	5
5iwk	3.25	x-ray	detergent	TRPV	TRPV6 (not domain-swapped)	apo	0.62	0
5k47	4.22	cryo-EM	detergent	TRPP	TRPP1	apo	0.74	8
5mke	4.3	cryo-EM	amphipol	TRPP	TRPP1	activator	0.75	8
5mkf	4.2	cryo-EM	amphipol	TRPP	TRPP1	activator	0.5	8
5t4d	3	cryo-EM	nanodisc	TRPP	TRPP2	apo	0.62	9
5vkq	3.55	cryo-EM	nanodisc	TRPN	NOMPC	apo	0.83	7
5w3s	2.94	cryo-EM	amphipol	TRPML	TRPML3	apo	0.96	5
5wj5	3.72	cryo-EM	detergent	TRPML	TRPML1	apo	0.88	5
5wj9	3.49	cryo-EM	detergent	TRPML	TRPML1	activator	2.35	7
5wo7	3.25	x-ray	detergent	TRPV	TRPV6	apo	0.65	0
5wo9	3.9	x-ray	detergent	TRPV	TRPV6	apo	0.81	0
5woa	3.9	x-ray	detergent	TRPV	TRPV6	apo	1.42	0
5wp6	3.8	cryo-EM	detergent	TRPM	TRPM4	activator	0.96	5
5wpq	3.64	cryo-EM	nanodisc	TRPML	TRPML1	apo	0.87	5
5wpt	3.75	cryo-EM	nanodisc	TRPML	TRPML1	apo	0.79	0
5wpv	3.59	cryo-EM	nanodisc	TRPML	TRPML1	apo	0.62	6
5yx9	3.8	cryo-EM	nanodisc	TRPC	TRPC6	inhibitor	0.79	7
5z1w	3.38	cryo-EM	unknown	TRPP	TRPP2	apo	2.56	0
5zbg	4.36	cryo-EM	nanodisc	TRPC	TRPC3	apo	0.81	7
5zx5	3.28	cryo-EM	amphipol	TRPM	TRPM7	apo	0.42	6
6aei	2.89	cryo-EM	detergent	TRPC	TRPC5	apo	0.88	7
6aye	4.06	cryo-EM	amphipol	TRPML	TRPML3	apo	0.8	5
6ayf	3.62	cryo-EM	amphipol	TRPML	TRPML3	activator	2.46	0
6ayg	4.65	cryo-EM	detergent	TRPML	TRPML3	inhibitor	2.03	0
6b5v	4.8	cryo-EM	detergent	TRPV	TRPV5	inhibitor	0.52	0
6bbj	3.8	cryo-EM	detergent	TRPV	TRPV4	apo	0.81	0
6bcj	3.14	cryo-EM	nanodisc	TRPM	TRPM4	apo	0.87	6
6bcl	3.54	cryo-EM	nanodisc	TRPM	TRPM4	apo	0.82	6
6bco	2.88	cryo-EM	nanodisc	TRPM	TRPM4	inhibitor	0.86	6
6bcq	3.25	cryo-EM	nanodisc	TRPM	TRPM4	inhibitor	0.87	6
6bo4	4	cryo-EM	detergent	TRPV	TRPV2	apo	2.88	6
6bo5	3.6	cryo-EM	detergent	TRPV	TRPV2	apo	2.81	0
6bo8	3.6	cryo-EM	nanodisc	TRPV	TRPV6	apo	2.93	8
6bo9	4	cryo-EM	amphipol	TRPV	TRPV6	apo	3.06	8
6boa	4.2	cryo-EM	amphipol	TRPV	TRPV6	apo	0.76	0
6bob	3.9	cryo-EM	nanodisc	TRPV	TRPV6	apo	0.79	0
6bpq	4.1	cryo-EM	detergent	TRPM	TRPM8	apo	0.76	0
6bqr	3.2	cryo-EM	nanodisc	TRPM	TRPM4	apo	0.75	7
6bqv	3.1	cryo-EM	nanodisc	TRPM	TRPM4	activator	0.73	6
6bwf	4.1	cryo-EM	amphipol	TRPM	TRPM7	apo	0.33	0
6bwi	3.7	cryo-EM	unknown	TRPM	TRPM4	apo	0.72	5
6co7	3.07	cryo-EM	detergent	TRPM	TRPM2	activator	0.87	5
6cud	3.3	cryo-EM	detergent	TRPC	TRPC3	activator	0.69	0
6d1w	3.54	cryo-EM	amphipol	TRPP	TRPP1	apo	2.31	0
6d7o	3.45	x-ray	detergent	TRPV	TRPV6	inhibitor	0.84	0
6d7p	3.37	x-ray	detergent	TRPV	TRPV6	apo	0.89	0
6d7q	3.5	x-ray	detergent	TRPV	TRPV6	inhibitor	0.74	0
6d7s	4.34	cryo-EM	amphipol	TRPV	TRPV6	apo	2.69	0
6d7t	4.44	cryo-EM	amphipol	TRPV	TRPV6	activator	0.74	0
6d7v	4.3	x-ray	detergent	TRPV	TRPV6	inhibitor	1.1	0
6d7x	3.6	x-ray	detergent	TRPV	TRPV6	inhibitor	1.18	0
6dmr	3.9	cryo-EM	detergent	TRPV	TRPV5	apo	1.88	0
6dmu	3.9	cryo-EM	nanodisc	TRPV	TRPV5	activator	3.28	5
6dmw	3.9	cryo-EM	detergent	TRPV	TRPV5	inhibitor	3.59	5
6drj	3.3	cryo-EM	detergent	TRPM	TRPM2	activator	4.42	6
6drk	3.8	cryo-EM	detergent	TRPM	TRPM2	apo	1.04	5
6du8	3.11	cryo-EM	amphipol	TRPP	TRPP2	apo	0.55	0
6dvw	4.3	cryo-EM	detergent	TRPV	TRPV3	apo	0.87	0
6dvy	4	cryo-EM	detergent	TRPV	TRPV3	activator	0.82	0
6dvz	4	cryo-EM	detergent	TRPV	TRPV3	activator	2.42	0
6e2f	3.9	cryo-EM	amphipol	TRPV	TRPV6	inhibitor	1.33	5
6e2g	3.6	cryo-EM	amphipol	TRPV	TRPV6	inhibitor	1.24	6
6e7p	3.5	cryo-EM	detergent	TRPML	TRPML1	activator	0.83	5
6e7y	3.5	cryo-EM	detergent	TRPML	TRPML1	inhibitor	0.8	0
6e7z	3.5	cryo-EM	detergent	TRPML	TRPML1	activator	2.45	5
6g1k	3.6	cryo-EM	amphipol	TRPC	TRPC4	apo	0.35	6
6mho	3.4	cryo-EM	amphipol	TRPV	TRPV3	apo	0.55	0
6mhs	3.2	cryo-EM	amphipol	TRPV	TRPV3	activator	1.19	8
6mhv	3.5	cryo-EM	amphipol	TRPV	TRPV3	activator	0.61	0
6mhw	3.5	cryo-EM	amphipol	TRPV	TRPV3	activator	1.55	0
6mhx	3.5	cryo-EM	amphipol	TRPV	TRPV3	activator	1.8	0
6mix	3.6	cryo-EM	detergent	TRPM	TRPM2	apo	0.92	6
6nr2	4	cryo-EM	detergent	TRPM	TRPM8	activator	1.35	0
6nr3	3.4	cryo-EM	detergent	TRPM	TRPM8	activator	1.9	0
6nr4	4.3	cryo-EM	detergent	TRPM	TRPM8	activator	1.19	0
6o1p	3	cryo-EM	nanodisc	TRPV	TRPV5	apo	1.09	7
6o1u	2.8	cryo-EM	nanodisc	TRPV	TRPV5	apo	2.35	8
6o20	3.3	cryo-EM	detergent	TRPV	TRPV5	inhibitor	0.83	6
6o6a	4.1	cryo-EM	amphipol	TRPM	TRPM8	apo	0.7	0
6o6r	3.2	cryo-EM	amphipol	TRPM	TRPM8	inhibitor	0.65	0
6o72	3	cryo-EM	amphipol	TRPM	TRPM8	inhibitor	0.63	0
6o77	3.2	cryo-EM	amphipol	TRPM	TRPM8	activator	0.78	5
6oo3	2.9	cryo-EM	amphipol	TRPV	TRPV2	activator	0.75	0
6oo4	3.3	cryo-EM	amphipol	TRPV	TRPV2	activator	1.4	0
6oo5	4.2	cryo-EM	amphipol	TRPV	TRPV2	activator	1.49	0
6ot2	4.1	cryo-EM	detergent	TRPV	TRPV3	apo	1.78	0
6ot5	3.6	cryo-EM	detergent	TRPV	TRPV3	activator	1.46	0
6pkv	4.3	cryo-EM	detergent	TRPM	TRPM2	apo	2.7	0
6pvl	4.4	cryo-EM	detergent	TRPV	TRPV3	activator	0.84	0
6pvm	4.5	cryo-EM	detergent	TRPV	TRPV3	activator	1.25	0
6pvn	4.07	cryo-EM	detergent	TRPV	TRPV3	apo	0.78	0
6pvp	4.48	cryo-EM	detergent	TRPV	TRPV3	activator	3	5
6u84	3.7	cryo-EM	nanodisc	TRPV	TRPV2	apo	0.29	0
6u86	4	cryo-EM	nanodisc	TRPV	TRPV2	apo	1.19	0
6u88	3.2	cryo-EM	nanodisc	TRPV	TRPV2	activator	0.81	0
6u8a	3.4	cryo-EM	nanodisc	TRPV	TRPV2	activator	0.51	0
